# Supplementary material for: PTMsnp: A Web Server for the Identification of Driver Mutations That Affect Protein Post-translational Modification
Source: Front Cell Dev Biol. 2020 Nov 10;8:593661. doi: 10.3389/fcell.2020.593661 (PMC7683509; doi:10.3389/fcell.2020.593661)
Supplement: Supplementary file 2 [file Table_1.XLSX]

## Sheet: PTM sites
PTM type	Num. of sites	Num. of Proteins
Phosphorylation	262554	18958
Ubiquitination	67180	14915
Acetylation	45264	9904
Methylation	9772	3888
Sumoylation	5321	1444
Malonylation	4356	1722
O-linked Glycosylation	4311	751
N-linked Glycosylation	3259	1129
S-nitrosylation	2143	1265
Glutathionylation	1785	974
Succinylation	1607	729
Nitration	1587	762
Palmitoylation	848	435
Myristoylation	340	338
Hydroxylation	317	54
Crotonylation	204	33
Sulfation	105	42
Farnesylation	104	96
Geranylgeranylation	95	70
Gamma-carboxyglutamic acid	82	10
Pyrrolidone carboxylic acid	73	71
C-linked Glycosylation	56	15
Citrullination	54	25
Glutarylation	43	1
Amidation	39	29
Carbamidation	22	19
Oxidation	22	21
GPI-anchor	19	19
Lipoylation	5	4
Neddylation	3	3
Carboxylation	2	2
Pyruvate	1	1
S-linked Glycosylation	1	1
ALL	411574

## Sheet: Mutations
cancer	PTMsnp_database	TCGA_download
UCEC	468999	1024468
SKCM	226903	431777
COAD	141663	296254
LUAD	129264	225147
STAD	116078	232165
LUSC	110686	196378
BLCA	81003	146486
BRCA	66356	132902
HNSC	60266	110134
GBM	52367	91054
CESC	50678	115019
OV	42331	81798
READ	39480	72786
LIHC	30263	59467
LGG	22197	39795
ESCA	21353	50717
PAAD	18991	33202
PRAD	17537	31755
KIRC	14006	29362
SARC	13732	32036
KIRP	12619	26400
ACC	6551	12857
LAML	6272	11667
UCS	6259	11066
THCA	4674	11586
DLBC	3740	7863
CHOL	2385	6630
THYM	2102	5975
MESO	2010	4150
TGCT	1774	3760
KICH	1693	3424
PCPG	1451	2653
UVM	1165	2038
ALL	1776848	3542771
