# Supplementary material for: PTMsnp: A Web Server for the Identification of Driver Mutations That Affect Protein Post-translational Modification
Source: Front Cell Dev Biol. 2020 Nov 10;8:593661. doi: 10.3389/fcell.2020.593661 (PMC7683509; doi:10.3389/fcell.2020.593661)
Supplement: Supplementary file 3 [file Table_2.XLSX]

## Sheet: Sheet1
UniprotAC	GeneName	CancerType	PTM	PTM_Pos	RefSequence	AltSequence	pValue	PubmedID	Source
Q5VST9	OBSCN	MESO	Phosphorylation	269	TGEPKPETVWKKDGQ	TGEPKPETVWKKNGQ	0.002	22135298	dbPTM
Q5VST9	OBSCN	MESO	Phosphorylation	3373	GRLRHQESIEGATAT	GRLRHQESIQGATAT	0.002	22135298	dbPTM
A6NEE1	PLEKHD1	MESO	Phosphorylation	486	RDQRFRESIYHIMAT	RDQRFRESIFHIMAT	0.0038	22135298	dbPTM
A6NEE1	PLEKHD1	MESO	Phosphorylation	488	QRFRESIYHIMATQP	QRFRESIFHIMATQP	0.0038	22135298	dbPTM
Q9UHW9-5	SLC12A6	MESO	Phosphorylation	973	LRLTSIGSDEDEETE	LRLTSIGSDEDKETE	0.0008	18669648	dbPTM
O43295-2	SRGAP3	MESO	Phosphorylation	813	SSKNDLQSPTEHISD	SSKNDLQFPTEHISD	0.0086	18669648	iPTMnet
Q9UHW9-3	SLC12A6	MESO	Phosphorylation	1017	LRLTSIGSDEDEETE	LRLTSIGSDEDKETE	0.0014	18669648	iPTMnet
Q96RD9	FCRL5	MESO	Phosphorylation	850	NRSGPFATGVAGGLL	NRSGPFATGVTGGLL	0.0058	18187866;16381945;23193290;22135298	dbPTM
Q92729-2	PTPRU	MESO	Phosphorylation	843	ASSLLGGSPRRPCGR	ASSLLGGSPRRLCGR	0	18578522,19413330,19664994	iPTMnet
Q9NY28	GALNT8	MESO	Phosphorylation	203	IIQRAITSIINRTPS	IIQRAITSIINWTPS	0.0088	22135298	dbPTM
Q9NY28	GALNT8	MESO	Phosphorylation	202	SIIQRAITSIINRTP	SIIQRAITSIINWTP	0.0088	22135298	dbPTM
Q9NY28	GALNT8	MESO	Phosphorylation	208	ITSIINRTPSRLLKE	ITSIINWTPSRLLKE	0.0088	22135298	dbPTM
Q9NY28	GALNT8	MESO	Phosphorylation	210	SIINRTPSRLLKEII	SIINWTPSRLLKEII	0.0088	22135298	dbPTM
Q14957	GRIN2C	MESO	Phosphorylation	400	SLQPVVDSRHLTVAT	SLQPVVDSRHLTMAT	0.007	22135298	dbPTM
Q6UWI2	PARM1	MESO	Phosphorylation	307	GNYNNPLYDDS----	GNYNNHLYDDS----	0.0042	19901323	dbPTM
A0PJY2	FEZF1	MESO	Phosphorylation	311	CRHKIIHTQEKPHKC	CRHKIFHTQEKPHKC	0.001	22135298	dbPTM
Q86WI1	PKHD1L1	MESO	Phosphorylation	40	VTEIIPKYGSINGAT	VTEIIPKYGSRNGAT	0.0084	22135298	dbPTM
Q9UHW9-2	SLC12A6	MESO	Phosphorylation	981	LRLTSIGSDEDEETE	LRLTSIGSDEDKETE	0.0004	18669648	dbPTM
Q7Z404	TMC4	MESO	Phosphorylation	109	AHRQRNASRDQVVYG	SHRQRNASRDQVVYG	0.0046	22135298;23898821;25849741	dbPTM
Q6GYQ0-2	RALGAPA1	MESO	Phosphorylation	754	RSIVRQKTVDIDDAQ	RSIVWQKTVDIDDAQ	0.001	18669648,20068231	iPTMnet
Q03001-3	DST	MESO	Phosphorylation	673	SNVASIKTMLPGEHQ	SNVASIKRMLPGEHQ	0.0038	20068231	iPTMnet
O14773	TPP1	MESO	Phosphorylation	201	VGLHLGVTPSVIRKR	VGLHLGVTPSMIRKR	0.0002	18234856;16381945;23193290;22135298;22817900	dbPTM
Q9H7M6	ZSWIM4	MESO	Phosphorylation	615	RQCELASTMLTAAKG	RQCELASTMLTATKG	0.0086	22135298	dbPTM
Q9H7M6	ZSWIM4	MESO	Phosphorylation	614	TRQCELASTMLTAAK	TRQCELASTMLTATK	0.0086	22135298	dbPTM
Q5UCC4	EMC10	MESO	Phosphorylation	86	QDGTLSLSQRQLSEE	QDGTLPLSQRQLSEE	0.0028	22135298	dbPTM
Q8IVF7-3	FMNL3	MESO	Phosphorylation	174	KLRSWSRSIEDLQPP	KLRSWSRSIEDLQSP	0	18669648	iPTMnet
Q9NZI6	TFCP2L1	MESO	Phosphorylation	177	HCISTEFTPRKHGGE	HCISTEFTPRKHEGE	0.0096	22135298;21857030	dbPTM
Q96SE0	ABHD1	MESO	Phosphorylation	293	QFDERYTSVAFGYQD	QFDECYTSVAFGYQD	0.0054	46156997	dbPTM
Q96SE0	ABHD1	MESO	Phosphorylation	291	IRQFDERYTSVAFGY	IRQFDECYTSVAFGY	0.0054	46157009	dbPTM
Q96SE0	ABHD1	MESO	Phosphorylation	292	RQFDERYTSVAFGYQ	RQFDECYTSVAFGYQ	0.0054	46157003	dbPTM
P11488	GNAT1	MESO	Phosphorylation	130	IQRLWKDSGIQACFE	IQRLWKDSGIKACFE	0.0054	22135298	dbPTM
O94759	TRPM2	MESO	Phosphorylation	39	NLRRSNSSLFKSWRL	NLRRSNSRLFKSWRL	0.0094	22135298	dbPTM
O94759	TRPM2	MESO	Phosphorylation	38	SNLRRSNSSLFKSWR	SNLRRSNSRLFKSWR	0.0094	22135298;25003641	dbPTM
Q9UHW9-4	SLC12A6	MESO	Phosphorylation	1023	LRLTSIGSDEDEETE	LRLTSIGSDEDKETE	0.0014	18669648	iPTMnet
Q8N442	GUF1	MESO	Phosphorylation	464	PAQFPDKSKVTEYLE	PAQFSDKSKVTEYLE	0.0098	22135298	dbPTM
Q9Y6N1	COX11	MESO	Phosphorylation	117	SYAAVPLYRLYCQTT	SYAAIPLYRLYCQTT	0.0022	22135298	dbPTM
P48664	SLC1A6	MESO	Phosphorylation	37	LQQRALRTRLRLQTM	LQQRALRTHLRLQTM	0.0056	22135298	dbPTM
Q8NGM9	OR8D4	MESO	Phosphorylation	123	AAMACDRYVAICSPL	AAMACDRYVAFCSPL	0.005	22135298	dbPTM
Q8NGM9	OR8D4	MESO	Phosphorylation	132	AICSPLLYRVIMSPR	AFCSPLLYRVIMSPR	0.005	22135298	dbPTM
P22083	FUT4	MESO	Phosphorylation	79	QGPRPLHSGTAPFHS	QGPRPLHFGTAPFHS	0.007	22135298	dbPTM
Q5TD94	RSPH4A	MESO	Phosphorylation	65	SRPWSPQSRAKTPLG	SSPWSPQSRAKTPLG	0.0076	22135298	dbPTM
Q5TD94	RSPH4A	MESO	Phosphorylation	62	SRSSRPWSPQSRAKT	SRSSSPWSPQSRAKT	0.0076	22135298	dbPTM
Q5TD94	RSPH4A	MESO	Phosphorylation	58	TGRQSRSSRPWSPQS	TGRQSRSSSPWSPQS	0.0076	22135298	dbPTM
O60683-2	PEX10	MESO	Phosphorylation	89	SRIHVPSSLRRGVLV	SRIHVPSSLRHGVLV	0.0012	17081983	iPTMnet
Q2M3M2	SLC5A9	MESO	Phosphorylation	140	GVVTMPQYLKKRFGG	CVVTMPQYLKKRFGG	0.0092	22135298	dbPTM
Q2M3M2	SLC5A9	MESO	Phosphorylation	136	YIAAGVVTMPQYLKK	YIAACVVTMPQYLKK	0.0092	22135298	dbPTM
Q24JP5-2	TMEM132A	MESO	Phosphorylation	530	AEPAAEASDEAERRA	AEPAAEASDEAERLA	0.0004	20187088	iPTMnet
Q8TF40-3	FNIP1	MESO	Phosphorylation	735	GDSMSPDSDTELRSQ	GDSMSPDSDTELGSQ	0.0036	18669648	dbPTM
Q8TF40-3	FNIP1	MESO	Phosphorylation	737	SMSPDSDTELRSQAV	SMSPDSDTELGSQAV	0.0036	18669648	dbPTM
Q92729	PTPRU	MESO	Phosphorylation	853	ASSLLGGSPRRPCGR	ASSLLGGSPRRLCGR	0.0074	19690332;23186163	dbPTM
Q92729	PTPRU	MESO	Phosphorylation	863	RPCGRKGSPYHTGQL	RLCGRKGSPYHTGQL	0.0074	22135298;23898821;23663014;20363803;25849741	dbPTM
Q6ZTR7	FAM92B	MESO	Phosphorylation	35	FCSLLAAYTRKTARL	FCSLLAAYTRKTAWL	0.0026	18083107;16381945;23193290;22135298	dbPTM
Q15615	OR4D1	MESO	Phosphorylation	287	PMLNPMIYTLRNQDM	PMLNPKIYTLRNQDM	0.0032	22135298	dbPTM
Q15615	OR4D1	MESO	Phosphorylation	288	MLNPMIYTLRNQDMK	MLNPKIYTLRNQDMK	0.0032	22135298	dbPTM
P55899	FCGRT	MESO	Phosphorylation	334	GLPAPWISLRGDDTG	GLPALWISLRGDDTG	0.0062	24275569	dbPTM
Q86XN7	PROSER1	MESO	Phosphorylation	526	YAPSAIPTPQRTSTP	YALSAIPTPQRTSTP	0.01	22135298	dbPTM
O60840	CACNA1F	MESO	Phosphorylation	1323	LLWTFIKSFQALPYV	LLWTFIKSFEALPYV	0.008	22135298	dbPTM
O60840	CACNA1F	MESO	Phosphorylation	1329	KSFQALPYVALLIAM	KSFEALPYVALLIAM	0.008	22135298	dbPTM
O75936	BBOX1	MESO	Phosphorylation	156	IVRLTGASDKPGEVS	IVRLTGTSDKPGEVS	0.0014	22135298	dbPTM
O75388	GPR32	MESO	Phosphorylation	101	SLPIAMYYIVSRQWL	SLSIAMYYIVSRQWL	0.0022	22135298	dbPTM
Q15573	TAF1A	MESO	Phosphorylation	219	AQDVFNHSWKTSANI	ALDVFNHSWKTSANI	0.009	22135298	dbPTM
Q9BV20	MRI1	MESO	Phosphorylation	142	KDLRDNRSIGDLGAR	KDLRDNRSIGNLGAR	0.001	20873877	dbPTM
P02549	SPTA1	MESO	Acetylation	1579	DGNEEAMKEQLEQLK	DGNEEAMKEQLQQLK	0.0068	11922443	dbPTM
P02549	SPTA1	MESO	Acetylation	1586	KEQLEQLKEHWDHLL	KEQLQQLKEHWDHLL	0.0068	11922455	dbPTM
Q9ULG1	INO80	MESO	Acetylation	253	HQTKVFAKFSHDAPP	HQTKDFAKFSHDAPP	0.0064	25953088;26051181	dbPTM
A8K7L8	LSP1	MESO	Acetylation	265	FVATGHGKYEKVLVE	FVATVHGKYEKVLVE	0.0026	19608861	dbPTM
Q96EN8	MOCOS	MESO	Acetylation	882	HDLPASEKHQDVTS-	HDLPASEKHQYVTS-	0.0018	26051181	dbPTM
O94953	KDM4B	MESO	Acetylation	381	HRKRSQPKKPKPEDP	HRKWSQPKKPKPEDP	0.003	30589577	dbPTM
O94953	KDM4B	MESO	Acetylation	384	RSQPKKPKPEDPKFP	WSQPKKPKPEDPKFP	0.003	30589583	dbPTM
Q8IWI9	MGA	MESO	Acetylation	826	RSAFCSDKLDEYLEN	HSAFCSDKLDEYLEN	0.0056	25953088	dbPTM
Q6IQ16	SPOPL	MESO	Acetylation	110	KFSLLNAKREETKAM	KFSLLNAKKEETKAM	0.0014	90561	dbPTM
O95602	POLR1A	MESO	Acetylation	866	NMIDLKFKEEVNHYS	NMIDLKFKEEGNHYS	0.007	23236377;23749302;23954790;25953088;26051181	dbPTM
Q86YF9	DZIP1	MESO	Acetylation	278	EYEMQKTKEEDFLKL	EYEMLKTKEEDFLKL	0.0002	7695429	dbPTM
P30260	CDC27	MESO	Acetylation	701	KAIVIDPKNPLCKFH	KAIVIDPKNPLCKCH	0.0048	26051181	dbPTM
Q02383	SEMG2	MESO	Acetylation	173	LWVHGLSKEQASASG	LWVHGLRKEQASASG	0.0076	25038526	dbPTM
Q9P255	ZNF492	MESO	Acetylation	450	HTGEKPYKYEECGKA	HTGEKPYNYEECGKA	0.0048	30593763	dbPTM
Q96CS4	ZNF689	MESO	Acetylation	287	QRTHTGEKPYTCLEC	QRTHTGENPYTCLEC	0.0012	7428871	dbPTM
Q9NYB9	ABI2	MESO	Acetylation	466	IYDYTKDKEDELSFQ	IYDYTEDKEDELSFQ	0.004	19812139	dbPTM
P12111	COL6A3	MESO	Acetylation	2472	RKSVLLDKIKNLQVA	RKPVLLDKIKNLQVA	0.001	27178108	dbPTM
Q9P270	SLAIN2	MESO	Acetylation	459	SAIPSPGKFRSPAAP	SAIPSPGKFHSPAAP	0.0046	25953088	dbPTM
Q99829	CPNE1	MESO	Acetylation	135	TVSAQELKDNRVVTM	MVSAQELKDNRVVTM	0.0022	25953088;26051181	dbPTM
Q5VST9	OBSCN	MESO	Acetylation	272	PKPETVWKKDGQLVT	PKPETVWKKNGQLVT	0.0004	30591009	dbPTM
P41180	CASR	MESO	Acetylation	336	GFREFLKKVHPRKSV	GFQEFLKKVHPRKSV	0	30587449	dbPTM
Q96P70	IPO9	MESO	Acetylation	2	------MAAAAAAGA	------IAAAAAAGA	0.0016	19413330;22223895;25944712	dbPTM
Q96C10	DHX58	MESO	Acetylation	350	THGPENPKLEMLEKI	THSPENPKLEMLEKI	0.0064	7677909	dbPTM
P33241-3	LSP1	MESO	Acetylation	455	FVATGHGKYEKVLVE	FVATVHGKYEKVLVE	0.0008	19608861	dbPTM
P33241	LSP1	MESO	Acetylation	327	FVATGHGKYEKVLVE	FVATVHGKYEKVLVE	0.0024	19608861	dbPTM
Q8NHV4	NEDD1	MESO	Acetylation	239	ILYDTSSKKLVKTLV	ILNDTSSKKLVKTLV	0.005	25953088	dbPTM
P02774	GC	MESO	Acetylation	419	ENTFTEYKKKLAERL	ENTFIEYKKKLAERL	0.0046	155667	dbPTM
P33241-2	LSP1	MESO	Acetylation	265	FVATGHGKYEKVLVE	FVATVHGKYEKVLVE	0.002	19608861	dbPTM
Q15468	STIL	MESO	Acetylation	512	VRQPPAYKKGNPHTR	VRQPPAYKKGNSHTR	0.0008	12431479	dbPTM
O60568	PLOD3	MESO	Acetylation	645	LFPGYHTKARAVMNF	LFPGYHTKARAVMKF	0.0014	26051181	dbPTM
Q8NG68	TTL	MESO	Acetylation	150	EGNVWIAKSSAGAKG	EGNIWIAKSSAGAKG	0.0044	7481465	dbPTM
Q12947	FOXF2	MESO	Acetylation	160	SLNECFIKLPKGLGR	SLKECFIKLPKGLGR	0.0056	18525493	dbPTM
Q92833	JARID2	MESO	Acetylation	212	SCQSTPRKGKTHKHV	SCQSTPRKEKTHKHV	0.0078	69433	dbPTM
Q9HCE7	SMURF1	MESO	Ubiquitination	350	MNHQCQLKEPSQPLP	MNHQCQLKEPSQPVP	0.0006	PubMed:21572392	dbPTM
Q9HCE7	SMURF1	MESO	Ubiquitination	381	YERDLVQKLKVLRHE	YERDLVQNLKVLRHE	0.0006	21572392	dbPTM
Q9HCE7	SMURF1	MESO	Ubiquitination	383	RDLVQKLKVLRHELS	RDLVQNLKVLRHELS	0.0006	21572392	dbPTM
Q96EK6	GNPNAT1	MESO	Ubiquitination	55	DLNRGFFKVLGQLTE	DLNRGFFKVFGQLTE	0.0056	22053931	dbPTM
Q8N7R7-3	CCNYL1	MESO	Ubiquitination	246	FLFAPLSKERAQNLE	FLFAPLSKGRAQNLE	0.003	21906983;21890473	dbPTM
Q6FI23	MAP2K3	MESO	Ubiquitination	183	ALEHLHSKLSVIHRD	ALEHLHTKLSVIHRD	0.0064	21890473	dbPTM
P19367	HK1	MESO	Ubiquitination	418	GVDGSLYKTHPQYSR	RVDGSLYKTHPQYSR	0.007	21890473	dbPTM
P19367	HK1	MESO	Ubiquitination	418	GVDGSLYKTHPQYSR	RVDGSLYKTHPQYSR	0.007	21890473;21906983	dbPTM
P48681	NES	MESO	Ubiquitination	74	VDQRWREKHAAEVAR	VHQRWREKHAAEVAR	0.001	21906983	dbPTM
Q969Z0-2	TBRG4	MESO	Ubiquitination	163	LGIPKASKELQSVEQ	LGIPKASKELQWVEQ	0.0026	21890473;21906983	dbPTM
Q9UPN7	PPP6R1	MESO	Ubiquitination	492	EQLRQLLKELPSEQQ	EQLWQLLKELPSEQQ	0.0066	21906983	dbPTM
Q9Y6I7	WSB1	MESO	Ubiquitination	31	APAAPFDKKCGRENW	VPAAPFDKKCGRENW	0.0092	21906983	dbPTM
Q9Y6I7	WSB1	MESO	Ubiquitination	31	APAAPFDKKCGRENW	VPAAPFDKKCGRENW	0.0092	21906983;21890473	dbPTM
Q9Y6I7	WSB1	MESO	Ubiquitination	31	APAAPFDKKCGRENW	VPAAPFDKKCGRENW	0.0092	21890473	dbPTM
Q9HAV4	XPO5	MESO	Ubiquitination	801	KMAEPFTKALDMLDA	KMVEPFTKALDMLDA	0.0084	21906983	dbPTM
Q9HAV4	XPO5	MESO	Ubiquitination	801	KMAEPFTKALDMLDA	KMVEPFTKALDMLDA	0.0084	21906983;21890473	dbPTM
Q10471	GALNT2	MESO	Ubiquitination	189	EDGALLGKIEKVRVL	EDGTLLGKIEKVRVL	0.0004	21906983	dbPTM
P15924	DSP	MESO	Ubiquitination	931	MRFLNEQKNLHSEIS	MQFLNEQKNLHSEIS	0.0022	21906983;21890473	dbPTM
P15924-2	DSP	MESO	Ubiquitination	931	MRFLNEQKNLHSEIS	MQFLNEQKNLHSEIS	0.0006	21906983;21890473	dbPTM
Q9UIC8	LCMT1	MESO	Ubiquitination	330	GGNELGLKEITY---	GGNELWLKEITY---	0.0016	2190698	dbPTM
Q9UIC8	LCMT1	MESO	Ubiquitination	330	GGNELGLKEITY---	GGNELWLKEITY---	0.0016	21906983	dbPTM
O95208	EPN2	MESO	Ubiquitination	11	SSIRRQMKNIVNNYS	SCIRRQMKNIVNNYS	0.01	21890473	dbPTM
Q8N7R7-2	CCNYL1	MESO	Ubiquitination	265	FLFAPLSKERAQNLE	FLFAPLSKGRAQNLE	0.0068	21890473;21906983	dbPTM
Q6T4P5-3	PLPPR3	MESO	Ubiquitination	395	APRSPMAKENMVTFS	APRSPMAKEDMVTFS	0.0002	21890473	dbPTM
Q9H270	VPS11	MESO	Ubiquitination	909	FGRGVFNKLTLLTDP	FGRGVFNKLTPLTDP	0.0024	21890473;21906983	dbPTM
Q12767	TMEM94	MESO	Ubiquitination	650	AKELFKQENHLALYR	AKELFKQEKHLALYR	0.0006	21890473	dbPTM
Q12767	TMEM94	MESO	Ubiquitination	654	FKQENHLALYRLPSA	FKQEKHLALYRLPSA	0.0006	21890473	dbPTM
Q12767	TMEM94	MESO	Ubiquitination	648	PGAKELFKQENHLAL	PGAKELFKQEKHLAL	0.0006	2189047	dbPTM
O60568	PLOD3	MESO	Ubiquitination	645	LFPGYHTKARAVMNF	LFPGYHTKARAVMKF	0.0002	2190698	dbPTM
Q6IA17	SIGIRR	MESO	Ubiquitination	196	LERRRGYKLFLDDRD	LERRRGYKLFLDDCD	0.0014	2189047	dbPTM
Q6IA17	SIGIRR	MESO	Ubiquitination	196	LERRRGYKLFLDDRD	LERRRGYKLFLDDCD	0.0014	21890473	dbPTM
Q6T4P5	PLPPR3	MESO	Ubiquitination	367	APRSPMAKENMVTFS	APRSPMAKEDMVTFS	0.0008	2189047	dbPTM
P36639-2	NUDT1	MESO	Ubiquitination	61	RWNGFGGKVQEGETI	QWNGFGGKVQEGETI	0.009	21906983	dbPTM
Q969Z0	TBRG4	MESO	Ubiquitination	163	LGIPKASKELQSVEQ	LGIPKASKELQWVEQ	0.0032	2190698	dbPTM
Q8N7R7	CCNYL1	MESO	Ubiquitination	316	FLFAPLSKERAQNLE	FLFAPLSKGRAQNLE	0.0072	2190698	dbPTM
Q8N7R7	CCNYL1	MESO	Ubiquitination	316	FLFAPLSKERAQNLE	FLFAPLSKGRAQNLE	0.0072	21890473;21906983	dbPTM
Q96RE7	NACC1	MESO	Ubiquitination	483	MPKVKVLKAEDDAYT	MPKVKVHKAEDDAYT	0.009	21906983	dbPTM
P36639-4	NUDT1	MESO	Ubiquitination	38	RWNGFGGKVQEGETI	QWNGFGGKVQEGETI	0.0072	21906983	dbPTM
O75165	DNAJC13	MESO	Ubiquitination	848	NEESGSIKRSYEFFN	NEESGSIKSSYEFFN	0.0024	21906983	dbPTM
B7Z879	VPS11	MESO	Ubiquitination	899	FGRGVFNKLTLLTDP	FGRGVFNKLTPLTDP	0.0018	21890473	dbPTM
Q9NR12	PDLIM7	MESO	Methylation	117	VSLNKTARPFGAPPP	VSLNKTARPFGAPLP	0.0048	115486907	dbPTM
Q9NR12	PDLIM7	MESO	Methylation	103	APAADPPRYTFAPSV	APAADPPRYTFAPRV	0.0048	24129315	dbPTM
Q8WZ42	TTN	MESO	Methylation	5101	TASLEIIRVDMNDAG	TASLEIIRVDMNDVG	0.0024	115391849	dbPTM
P13667	PDIA4	MESO	Methylation	594	ANDVPSDRYKVEGFP	ANDVLSDRYKVEGFP	0.007	115486867	dbPTM
Q8WXG6	MADD	MESO	Methylation	884	ATPFPSLKVFGLNTL	ATPFLSLKVFGLNTL	0.0006	25514926	dbPTM
P49815	TSC2	MESO	Methylation	1355	HAEELVGRGIPIERV	HAEELVGRGIPIKRV	0.0008	115919057	dbPTM
P10745	RBP3	MESO	Methylation	1070	LVEHIWKKIMHTDAM	LVEHIWKKIMHMDAM	0	23644510;25514926	dbPTM
Q2M3G4	SHROOM1	MESO	Methylation	202	EGEPARSRAPAPGTA	EGEPARSRAPVPGTA	0.0068	115916969	dbPTM
O60282	KIF5C	MESO	Methylation	692	KEKEHLTRLQDAEEM	KEKEHLTWLQDAEEM	0.0014	115390063	dbPTM
Q14966	ZNF638	MESO	Methylation	47	PRFYPAGRARGIPHR	PRFYPAGRAHGIPHR	0.003	24129315	dbPTM
Q14966	ZNF638	MESO	Methylation	54	RARGIPHRFAGHESY	RAHGIPHRFAGHESY	0.003	24129315	dbPTM
Q14966	ZNF638	MESO	Methylation	49	FYPAGRARGIPHRFA	FYPAGRAHGIPHRFA	0.003	24129315	dbPTM
O15050	TRANK1	MESO	Methylation	1009	ATVEYPFRVGELEYA	ATVECPFRVGELEYA	0.0002	115383447	dbPTM
O75251	NDUFS7	MESO	Methylation	75	DDLVNWARRSSLWPM	DDLVNCARRSSLWPM	0.0038	115484751	dbPTM
Q8ND24	RNF214	MESO	Methylation	462	PSPSLAPRMPFSIGQ	PSPSLAPRMPFSTGQ	0.0042	115387729	dbPTM
P56182	RRP1	MESO	Methylation	427	DQPRGRGQRGARQRR	DQPRGRGQRGACQRR	0.0056	26797129	iPTMnet
O60216	RAD21	MESO	Sumoylation	418	DNLDEFLKEFENPEV	DNLGEFLKEFENPEV	0.0048	28112733	dbPTM
P42696	RBM34	MESO	Sumoylation	242	RKIHPDQKNINAYVV	RKIHPDQENINAYVV	0.0002	28112733	dbPTM
O75586	MED6	MESO	Sumoylation	208	PVPVDQTKKEAEPIP	PVPVDQTMKEAEPIP	0.0054	28112733	dbPTM
P36888	FLT3	LAML	Phosphorylation	842	DIMSDSNYVVRGNAR	[Y/E/N/H]IMSGS[I/K]YVVRGNAR	0	16627759;19477218;21262971	dbPTM
P36888	FLT3	LAML	Phosphorylation	840	ARDIMSDSNYVVRGN	AR[Y/E/N/H]IMSGS[I/K]YVVRGN	0	22135298	dbPTM
P36888	FLT3	LAML	Phosphorylation	597	FYVDFREYEYDLKWE	FNVDFREYEYDLKWE	0	11971190	dbPTM
P36888	FLT3	LAML	Phosphorylation	589	TGSSDNEYFYVDFRE	TDSSDNEYFNVDFRE	0	16684964;19477218;21262971	dbPTM
P36888	FLT3	LAML	Phosphorylation	591	SSDNEYFYVDFREYE	SSDNEYFNVDFREYE	0	15831474;16627759;16684964;19477218;21262971	dbPTM
O75874	IDH1	LAML	Phosphorylation	139	RHAYGDQYRATDFVV	[H/C]HAYGDQYRATDFVV	0	22135298	dbPTM
O75874	IDH1	LAML	Phosphorylation	135	IIIGRHAYGDQYRAT	IIIG[H/C]HAYGDQYRAT	0	21253578;16381945;23193290;22135298;22817900	dbPTM
P48735	IDH2	LAML	Phosphorylation	179	RHAHGDQYKATDFVA	KHAHGDQYKATDFVA	0	22135298	dbPTM
P48735	IDH2	LAML	Phosphorylation	134	KLKKMWKSPNGTIRN	KLKKMWKSPNGTIQN	0	22135298	dbPTM
Q8TD20	SLC2A12	LAML	Phosphorylation	303	NILFYASTVLKSVGF	NMLFYASTVLKSVGF	0.0014	24400094	dbPTM
Q8TD20	SLC2A12	LAML	Phosphorylation	292	LVFFVQITGQPNILF	LVFFVHITGQPNMLF	0.0014	24400094	dbPTM
Q8TD20	SLC2A12	LAML	Phosphorylation	300	GQPNILFYASTVLKS	GQPNMLFYASTVLKS	0.0014	24400094	dbPTM
Q8TD20	SLC2A12	LAML	Phosphorylation	284	TRIMIGLTLVFFVQI	TRIMIGLTLVFFVHI	0.0014	24400094	dbPTM
Q8TD20	SLC2A12	LAML	Phosphorylation	198	NVFHGWKYMFGLVIP	NVFHGWKFMFGLVIP	0.0014	22135298	dbPTM
Q8N139	ABCA6	LAML	Phosphorylation	1337	IRMISGITKPTAGEV	IRMISGITKPTVGEV	0	113326619	dbPTM
Q8N139	ABCA6	LAML	Phosphorylation	1340	ISGITKPTAGEVELK	ISGITKPTVGEVELK	0	113326627	dbPTM
Q8N139	ABCA6	LAML	Phosphorylation	464	AEHPSDDYFEPVAPE	AEHPFDDYFEPVAPE	0	20563955	dbPTM
Q8N139	ABCA6	LAML	Phosphorylation	160	SAHCWDGYGEFSCTL	SAHCWDGYGEFSCSL	0	50558485	dbPTM
Q16537	PPP2R5E	LAML	Phosphorylation	33	RQKRSQSSSQFRSQG	RQKRSQSSLQFRFQG	0.002	21406692;22115753;16381945;23193290;22135298;25850435;23898821;19690332;22817900;25849741;25262027	dbPTM
Q16537	PPP2R5E	LAML	Phosphorylation	38	QSSSQFRSQGKPIEL	QSSLQFRFQGKPIEL	0.002	22135298	dbPTM
Q16537	PPP2R5E	LAML	Phosphorylation	34	QKRSQSSSQFRSQGK	QKRSQSSLQFRFQGK	0.002	21406692	dbPTM
Q16537	PPP2R5E	LAML	Phosphorylation	32	ARQKRSQSSSQFRSQ	ARQKRSQSSLQFRFQ	0.002	21406692	dbPTM
Q16537	PPP2R5E	LAML	Phosphorylation	30	RKARQKRSQSSSQFR	RKARQKRSQSSLQFR	0.002	21406692	dbPTM
Q16537	PPP2R5E	LAML	Phosphorylation	3	-----MSSAPTTPPS	-----MSSAPTTPSS	0.002	23186163;22199227	dbPTM
Q16537	PPP2R5E	LAML	Phosphorylation	6	--MSSAPTTPPSVDK	--MSSAPTTPSSVDK	0.002	18691976	dbPTM
Q16537	PPP2R5E	LAML	Phosphorylation	10	SAPTTPPSVDKVDGF	SAPTTPSSVDKVDGF	0.002	22199227;26074081	dbPTM
Q16537	PPP2R5E	LAML	Phosphorylation	7	-MSSAPTTPPSVDKV	-MSSAPTTPSSVDKV	0.002	23186163	dbPTM
Q04637-5	EIF4G1	LAML	Phosphorylation	150	TGEPYRLSPEPTPLA	TGAPYRLSPEPTPLA	0.0016	18452278,19664994,20058876,20068231	iPTMnet
Q04637-5	EIF4G1	LAML	Phosphorylation	140	VEESTPISRETGEPY	VEESTPISRETGAPY	0.0016	20068231	iPTMnet
Q04637-5	EIF4G1	LAML	Phosphorylation	937	GKGSSGGSGAKPSDA	GKDSSGGSRAKPSDA	0.0016	19664995	iPTMnet
Q04637-5	EIF4G1	LAML	Phosphorylation	934	LSWGKGSSGGSGAKP	LSWGKDSSGGSRAKP	0.0016	19664995	iPTMnet
Q04637-5	EIF4G1	LAML	Phosphorylation	928	FAPGGRLSWGKGSSG	FAPGGRLSWGKDSSG	0.0016	17924679,18669648,19651622,20068231,20166139	iPTMnet
Q9C0A6-3	SETD5	LAML	Phosphorylation	757	LRPLSPVTPPPPNSG	LRPLSPLTPPPPNSG	0.0092	20068231	dbPTM
Q9C0A6-3	SETD5	LAML	Phosphorylation	754	TKLLRPLSPVTPPPP	TKLLRPLSPLTPPPP	0.0092	20068231	dbPTM
Q9C0A6-3	SETD5	LAML	Phosphorylation	1201	SSLSSTSYSSPAHPV	SSLSSTSYFSPAHPV	0.0092	18452278	dbPTM
Q9C0A6-3	SETD5	LAML	Phosphorylation	1203	LSSTSYSSPAHPVST	LSSTSYFSPAHPVST	0.0092	18452278	dbPTM
Q9BSK1	ZNF577	LAML	Phosphorylation	114	DSDAFGGYGRSCLHI	DTDAFGGYGRSCLHI	0.0084	22135298	dbPTM
Q9BSK1	ZNF577	LAML	Phosphorylation	108	RRYAGKDSDAFGGYG	RRYAGKDTDAFGGYG	0.0084	22135298	dbPTM
Q9BSK1	ZNF577	LAML	Phosphorylation	61	ENYINLVSIGYRGTK	ENYINLVSIGYQGTK	0.0084	18452278;16381945;23193290;18988627	dbPTM
Q9BSK1	ZNF577	LAML	Phosphorylation	64	INLVSIGYRGTKPDS	INLVSIGYQGTKPDS	0.0084	18083107;16381945;23193290;22135298;22817900	dbPTM
Q86YA3	ZGRF1	LAML	Phosphorylation	1956	IASGIAGSMIGVITL	IAGGIAGSMIGVITL	0.004	24667141	dbPTM
Q86YA3	ZGRF1	LAML	Phosphorylation	864	QQTYEPDSPPEVRKP	QQTYEADSPPEVRKP	0.004	23186163	dbPTM
P98164	LRP2	LAML	Phosphorylation	4527	IFENPMYSARDSAVK	IFENPMYSARDSSVK	0.0012	22135298;22817900	dbPTM
P98164	LRP2	LAML	Phosphorylation	4526	IIFENPMYSARDSAV	IIFENPMYSARDSSV	0.0012	22135298	dbPTM
P98164	LRP2	LAML	Phosphorylation	4451	GFFHYRRTGSLLPAL	GFFHYRRTDSLLPAL	0.0012	22135298	dbPTM
P07288-3	KLK3	LAML	Phosphorylation	124	IEPEEFLTPKKLQCV	IEPEEFLT[S/L]KKLQCV	0.0064	18077418	iPTMnet
Q1X8D7	LRRC36	LAML	Phosphorylation	265	PRQSTVRSPEKMTRE	PRQSTVRSPEEMTRE	0.0016	22135298	dbPTM
Q1X8D7	LRRC36	LAML	Phosphorylation	270	VRSPEKMTREGYQVS	VRSPEEMTREGYQVS	0.0016	22135298	dbPTM
Q1X8D7	LRRC36	LAML	Phosphorylation	262	HYSPRQSTVRSPEKM	HYSPRQSTVRSPEEM	0.0016	22135298	dbPTM
Q1X8D7	LRRC36	LAML	Phosphorylation	527	ARTPHVATVLRQLLE	VRTPHVATVLRQLLE	0.0016	22135298	dbPTM
O60245	PCDH7	LAML	Phosphorylation	879	EISKQRLSIVIGVVA	EISKQRLSIVFGVVA	0.0094	22135298	dbPTM
O60245	PCDH7	LAML	Phosphorylation	949	KSKQPLYSSIVTVEA	KSKHPLYSSIVTVEA	0.0094	22135298;23911959	dbPTM
O60245	PCDH7	LAML	Phosphorylation	950	SKQPLYSSIVTVEAS	SKHPLYSSIVTVEAS	0.0094	22135298	dbPTM
O60245	PCDH7	LAML	Phosphorylation	948	KKSKQPLYSSIVTVE	KKSKHPLYSSIVTVE	0.0094	15592455;16381945;23193290;20007894;22135298;25627689	dbPTM
Q07890	SOS2	LAML	Phosphorylation	1275	PRVPRRCYVLSSSQN	PRVPRQCYVLSSSQN	0.0086	18271526;16381945;23193290;22135298;22817900	dbPTM
Q07890	SOS2	LAML	Phosphorylation	1267	STPPSTPSPRVPRRC	STPPSTPSPRVPRQC	0.0086	22135298;25850435;25849741;25262027	dbPTM
Q07890	SOS2	LAML	Phosphorylation	1168	NSKGNMKSDDDPPAI	NSKRNMKSDDDPPAI	0.0086	22135298	dbPTM
Q14155-3	ARHGEF7	LAML	Phosphorylation	497	LSASPRMSGFIYQGK	LSASPRMSGFIYQ[R/V]K	0.0082	17081983	dbPTM
Q8IVF4	DNAH10	LAML	Phosphorylation	598	EVQEILDSDRGQEVK	EVQEMLDSDRGQEVK	0.0022	20068231;16381945;23193290;18988627;22135298;22817900	dbPTM
Q8IVF4	DNAH10	LAML	Phosphorylation	1033	QFYSKIAYEVMRHPL	QFYSKIAYEVMCHPL	0.0022	22135298	dbPTM
Q9H251	CDH23	LAML	Phosphorylation	704	DLDRSREYGQESIIY	VLDRSREYGQESIIY	0.0024	22135298	dbPTM
Q9H251	CDH23	LAML	Phosphorylation	2280	SVPNAKLTVNVLDVN	SVPNAELTVNVLDVN	0.0024	22135298	dbPTM
Q9H207	OR10A5	LAML	Phosphorylation	265	LTYFWPKSNNSPESK	LTYFCPKSNNSPESK	0.0028	22135298	dbPTM
Q9H207	OR10A5	LAML	Phosphorylation	268	FWPKSNNSPESKKLL	FCPKSNNSPESKKLL	0.0028	22135298	dbPTM
Q8N7P1	PLD5	LAML	Phosphorylation	177	FEKLLQLTSQNIEIK	FEKLLQLSSQNIEIK	0.0034	26074081	dbPTM
Q8N7P1	PLD5	LAML	Phosphorylation	178	EKLLQLTSQNIEIKL	EKLLQLSSQNIEIKL	0.0034	26074081	dbPTM
Q9NYK1	TLR7	LAML	Phosphorylation	22	LFNIILISKLLGARW	LFNIILISKLLGSRW	0.0072	22135298	dbPTM
P12111-2	COL6A3	LAML	Phosphorylation	2936	KSCARFWYGGCGGNE	KSCARFWHGGCGGNE	0	19664994	iPTMnet
Q9BXU2	TEX13B	LAML	Phosphorylation	203	GGKGEERYAEAGPAP	GGKGEERYAEAGPVP	0.008	22135298	dbPTM
P10144	GZMB	LAML	Phosphorylation	150	SVAGWGQTAPLGKHS	SVAGWGQTVPLGKHS	0.0048	22135298	dbPTM
Q8N271	PROM2	LAML	Phosphorylation	805	FAVKTSKYFRPIRKR	FAIKTSKYFRPIRKR	0.007	22135298	dbPTM
Q8N271	PROM2	LAML	Phosphorylation	803	IIFAVKTSKYFRPIR	IIFAIKTSKYFRPIR	0.007	22135298	dbPTM
Q8N271	PROM2	LAML	Phosphorylation	802	SIIFAVKTSKYFRPI	SIIFAIKTSKYFRPI	0.007	22135298	dbPTM
P24903	CYP2F1	LAML	Phosphorylation	66	SKEYGSMYTVHLGPR	SKEYDSMYTVHLGPR	0.0064	22135298	dbPTM
Q9UI33	SCN11A	LAML	Phosphorylation	1410	WVFVVIFTLECLIKI	WIFVVIFTLECLIKI	0.0018	22135298	dbPTM
Q96KX1	C4orf36	LAML	Phosphorylation	3	-----MAYGVPRKNT	-----MAYGVPRRNT	0.0076	22135298	dbPTM
P42331-4	ARHGAP25	LAML	Phosphorylation	363	KSKDIPLSPPAQKND	KSKDIPVSPPAQKND	0.0004	20058876	dbPTM
P38567	SPAM1	LAML	Phosphorylation	365	METILNPYIINVTLA	METILNPYIINITLA	0.0038	22135298	dbPTM
P38567	SPAM1	LAML	Phosphorylation	370	NPYIINVTLAAKMCS	NPYIINITLAAKMCS	0.0038	22135298	dbPTM
A5D8W1	CFAP69	LAML	Phosphorylation	152	GDLMKIPSSELRIQI	SDLMKIPSSELRIQI	0.0036	22135298	dbPTM
Q9H172	ABCG4	LAML	Phosphorylation	573	SYLSYVRYGFEGVIL	SCLSYVRYGFEGVIL	0.002	11259255	dbPTM
Q9H172	ABCG4	LAML	Phosphorylation	570	QWSSYLSYVRYGFEG	QWSSCLSYVRYGFEG	0.002	11259243	dbPTM
Q9H172	ABCG4	LAML	Phosphorylation	567	TYLQWSSYLSYVRYG	TYLQWSSCLSYVRYG	0.002	11259231	dbPTM
Q9HD43	PTPRH	LAML	Phosphorylation	1069	MVQTEAQYVFLHQCI	MVQTEAQYVFLHLCI	0.0082	22135298	dbPTM
Q15032-2	R3HDM1	LAML	Phosphorylation	293	FRVNKDASGRSTNSH	FRVNKDAPGRSTNSH	0.0006	18669648	dbPTM
Q9BY66	KDM5D	LAML	Phosphorylation	420	KEFWRLVSSIEEDVT	REFWRLVSSIEEDVT	0.0012	22135298	dbPTM
O00411	POLRMT	LAML	Phosphorylation	77	VRQLQAESVSEVVVN	VRQLRAESVSEVVVN	0.01	19691289	dbPTM
O00206-2	TLR4	LAML	Phosphorylation	690	IHEGFHKSRKVIVVV	IHEGFPKSRKVIVVV	0	20058876	iPTMnet
B2R672	XLKD1	LAML	Phosphorylation	297	DSNPNEESKKTDKNP	DSNPNEESNKTDKNP	0.0018	17693683	dbPTM
O75093	SLIT1	LAML	Phosphorylation	74	ELNGNNITRIHKNDF	ELNGNNITRIPKNDF	0.0024	22135298	dbPTM
Q13753-2	LAMC2	LAML	Phosphorylation	273	GQSLSFDYRVDRGGR	GQSLSFDYHVDRGGR	0.0034	18083107	iPTMnet
O76099	OR7C1	LAML	Phosphorylation	295	FIYSLRNTDMKRALG	FIYSLRKTDMKRALG	0.0014	22135298	dbPTM
P25940	COL5A3	LAML	Phosphorylation	349	EDEEGDDSTMGPDFR	EDEERDDSTMGPDFR	0.0014	24961811	dbPTM
Q6UXF1	TMEM108	LAML	Phosphorylation	549	RSPANGDYRDTGMVL	RSPANGDYRDSGMVL	0.0078	22135298	dbPTM
Q8TCC7	SLC22A8	LAML	Phosphorylation	439	YTSELYPTVIRQTGM	YTSELYPPVIRQTGM	0.001	22135298	dbPTM
Q9UKL0	RCOR1	LAML	Phosphorylation	260	QKREREESEDELEEA	QKRKREESEDELEEA	0.0084	17081983;19690332;20068231;21406692;23186163	dbPTM
P55822	SH3BGR	LAML	Phosphorylation	74	KVFVATSSGSIAIRK	KVFVATSSGPIAIRK	0.0032	22135298	dbPTM
Q9H0R4	HDHD2	LAML	Phosphorylation	77	DEIFTSLTAARSLLE	DEVFTSLTAARSLLE	0.0044	24260401	dbPTM
Q9GZK3	OR2B2	LAML	Phosphorylation	249	GSHLIVVSLFYGTAI	GSHLIVVSLFYDTAI	0.0016	22135298	dbPTM
O60909	B4GALT2	LAML	Phosphorylation	344	DGIGSVRYQVLEVSR	NGIGSVRYQVLEVSR	0.0084	22135298	dbPTM
Q96N23	CFAP54	LAML	Phosphorylation	2655	SGLIRDSYLEMALLY	SRLIRDSYLEMALLY	0.0078	22135298	dbPTM
O00206-3	TLR4	LAML	Phosphorylation	530	IHEGFHKSRKVIVVV	IHEGFPKSRKVIVVV	0.0008	20058876	iPTMnet
Q8TE57	ADAMTS16	LAML	Phosphorylation	773	TIPSGARSIRIYEMN	TIPSEARSIRIYEMN	0.0048	17322306	dbPTM
Q7RTX1	TAS1R1	LAML	Phosphorylation	198	NDKYQVETMVLLLQK	NNKYQVETMVLLLQK	0.0044	22135298	dbPTM
O94829	IPO13	LAML	Phosphorylation	193	RKGLVRTSLAVECGA	RKGLVRTSLAVECEA	0.0074	22135298	dbPTM
Q8NEK5	ZNF548	LAML	Phosphorylation	517	VGNSLAKTPTSLNIR	VGNSLAKTPASLNIR	0.0028	22135298	dbPTM
P14061	HSD17B1	LAML	Phosphorylation	200	FMEKVLGSPEEVLDR	FMEKVLGSPGEVLDR	0.0058	24260401	dbPTM
Q8N2R8	FAM43A	LAML	Phosphorylation	379	LQADLRVTRLLSGDS	LQADLWVTRLLSGDS	0.006	22135298	dbPTM
Q99715-2	COL12A1	LAML	Phosphorylation	1452	GVIADPSSKTLSFFN	GVIADSSSKTLSFFN	0.0012	20068231	iPTMnet
Q93008-1	USP9X	LAML	Phosphorylation	1609	DEKQDNESNVDPRDD	DEKQDNETNVDPRDD	0.0044	18669648	iPTMnet
Q9UK12	ZNF222	LAML	Phosphorylation	252	QKHHRIHTGEKPFKC	QKHHRIHTREKPFKC	0.0042	22135298	dbPTM
P98155	VLDLR	LAML	Phosphorylation	860	SASVGHTYPAISVVS	SASVGHTYRAISVVS	0.004	22135298	dbPTM
Q6MZZ7	CAPN13	LAML	Phosphorylation	456	YHLSPGNYVVVAQTR	YHLSPGNYVVVVQTR	0.0072	18083107;16381945;23193290;22135298	dbPTM
P16109	SELP	LAML	Phosphorylation	822	LGTYGVFTNAAFDPS	LGSYGVFTNAAFDPS	0.0018	7691235	dbPTM
P16109	SELP	LAML	Phosphorylation	817	NPHSHLGTYGVFTNA	NPHSHLGSYGVFTNA	0.0018	7691235	dbPTM
P16109	SELP	LAML	Phosphorylation	818	PHSHLGTYGVFTNAA	PHSHLGSYGVFTNAA	0.0018	22135298;24400094	dbPTM
P16109	SELP	LAML	Phosphorylation	813	KCPLNPHSHLGTYGV	KCPLNPHSHLGSYGV	0.0018	7691235	dbPTM
Q6PJ69	TRIM65	LAML	Phosphorylation	334	WQNYRNLTFDPVSAN	WQNYRNLTFDPVSTN	0.001	20873877	dbPTM
P49754	VPS41	LAML	Phosphorylation	249	SVKERHASEMRDLPS	SVKERHASEMRVLPS	0.0086	22135298	dbPTM
O15533	TAPBP	LAML	Phosphorylation	3	-----MKSLSLLLAV	-----MKSLCLLLAV	0.0084	18187866;16381945;23193290;22135298	dbPTM
O15533	TAPBP	LAML	Phosphorylation	5	---MKSLSLLLAVAL	---MKSLCLLLAVAL	0.0084	18187866;16381945;23193290;22135298	dbPTM
P57052	RBM11	LAML	Phosphorylation	253	KRKRQKQTSDSDSST	KRMRQKQTSDSDSST	0.0046	22135298	dbPTM
Q9ULL4	PLXNB3	LAML	Phosphorylation	1483	MLFRAIQYQVDKGPV	MLFRAIQYQVDKGLV	0.0032	22135298	dbPTM
Q07283	TCHH	LAML	Phosphorylation	251	KEWRKRETVLRKEEE	EEWRKRETVLRKEEE	0.0038	17081983	dbPTM
Q9GZX3	CHST6	LAML	Phosphorylation	362	LLGYRPVYSEDEQRN	LLGYRPVYSEDEKRN	0.0054	22135298;22817900	dbPTM
Q96RD2	OR52B2	LAML	Phosphorylation	232	RAVFRLPSQDARHKA	RVVFRLPSQDARHKA	0.0022	22135298	dbPTM
Q9Y694	SLC22A7	LAML	Phosphorylation	252	MLLALVGYLIRDWRW	MLLALDGYLIRDWRW	0.0074	22135298	dbPTM
P52790	HK3	LAML	Phosphorylation	755	EKMISGMYLGEIVRH	EKMITGMYLGEIVRH	0.002	22135298	dbPTM
Q9NYB5	SLCO1C1	LAML	Phosphorylation	315	SNSSSEKSKFIIDDH	SNSPSEKSKFIIDDH	0.005	22135298	dbPTM
Q9NYB5	SLCO1C1	LAML	Phosphorylation	308	RSQSREDSNSSSEKS	RSQSREDSNSPSEKS	0.005	22135298	dbPTM
Q9NYB5	SLCO1C1	LAML	Phosphorylation	311	SREDSNSSSEKSKFI	SREDSNSPSEKSKFI	0.005	22135298	dbPTM
Q9NYB5	SLCO1C1	LAML	Phosphorylation	312	REDSNSSSEKSKFII	REDSNSPSEKSKFII	0.005	22135298	dbPTM
Q4G0N4-3	NADK2	LAML	Phosphorylation	25	VNTDPERSEGHLCLP	VNTDPERSEGHLCVP	0.0064	20166139	dbPTM
Q5T197	DCST1	LAML	Phosphorylation	439	LRKAEEKTVIFPCKP	LRKAEEKTVIFSCKP	0.0036	22135298	dbPTM
Q0VAA5-2	PLCXD2	LAML	Phosphorylation	221	HCPFYKQYPFLWPGK	HYPFYKQYPFLWPGK	0.0032	17924679	iPTMnet
Q9H8Y1	VRTN	LAML	Phosphorylation	437	GISRSTYYNWRRKAL	GISGSTYYNWRRKAL	0.0082	18083107;16381945;23193290;22135298;22817900;24260401	dbPTM
Q9H8Y1	VRTN	LAML	Phosphorylation	436	PGISRSTYYNWRRKA	PGISGSTYYNWRRKA	0.0082	18083107;16381945;23193290;22135298;22817900;24260401	dbPTM
Q96NR8	RDH12	LAML	Phosphorylation	104	LDLSDTKSIRAFAEG	LDLSDTKSIRAFADG	0.0094	17081983	dbPTM
P12111-4	COL6A3	LAML	Phosphorylation	2535	KSCARFWYGGCGGNE	KSCARFWHGGCGGNE	0.0002	19664994	iPTMnet
Q15047-3	SETDB1	LAML	Phosphorylation	1197	SAPVRKNTRQFYDGE	SAPVRKNTRQFYVGE	0.0006	20068231	iPTMnet
Q0VAA5	PLCXD2	LAML	Phosphorylation	213	NCQVLIFYHCPFYKQ	NCQVLIFYHYPFYKQ	0.006	22135298	dbPTM
Q0VAA5	PLCXD2	LAML	Phosphorylation	221	HCPFYKQYPFLWPGK	HYPFYKQYPFLWPGK	0.006	17924679	dbPTM
Q6P4F1	FUT10	LAML	Phosphorylation	17	LASCLCVTATVFLLV	LASCLCVTTTVFLLV	0.0078	22135298	dbPTM
Q9NQW5	PRDM7	LAML	Phosphorylation	69	ITVGLRATRPAFMCH	ITVGLRGTRPAFMCH	0.0074	22135298	dbPTM
Q8TBZ3-5	WDR20	LAML	Phosphorylation	371	VPPPLPRSNSLPHSA	VPPPLPGSNSLPHSA	0.0068	18669648,19651622,20068231	iPTMnet
Q8TBZ3-5	WDR20	LAML	Phosphorylation	373	PPLPRSNSLPHSAVS	PPLPGSNSLPHSAVS	0.0068	18669648,19664995	iPTMnet
Q7RTT5	SSX7	LAML	Phosphorylation	50	LEKISYVYMKRKYEA	LEKISYVYMKRRYEA	0.0062	25219547	dbPTM
Q7RTT5	SSX7	LAML	Phosphorylation	48	KSLEKISYVYMKRKY	KSLEKISYVYMKRRY	0.0062	22135298	dbPTM
Q8TBZ3-2	WDR20	LAML	Phosphorylation	434	PPLPRSNSLPHSAVS	PPLPGSNSLPHSAVS	0.007	18669648,19664995	iPTMnet
Q8TBZ3-2	WDR20	LAML	Phosphorylation	432	VPPPLPRSNSLPHSA	VPPPLPGSNSLPHSA	0.007	18669648,19651622,20068231	iPTMnet
Q9Y5E2	PCDHB7	LAML	Phosphorylation	715	AVRLCRRSRAAPVGR	AVRLCRRRRAAPVGR	0.0032	22135298	dbPTM
A6NIV6	LRRIQ4	LAML	Phosphorylation	77	LKNIRVLYLDKNNLR	LRNIRVLYLDKNNLR	0.0006	22135298	dbPTM
Q8TAC2	JOSD2	LAML	Phosphorylation	10	QAPGAQPSPPTVYHE	QAPGAQSSPPTVYHE	0.0092	22135298;25627689	dbPTM
O14595	CTDSP2	LAML	Phosphorylation	53	RAQHVGQSSSSTELA	RALHVGQSSSSTELA	0.0088	23898821	dbPTM
O14595	CTDSP2	LAML	Phosphorylation	54	AQHVGQSSSSTELAA	ALHVGQSSSSTELAA	0.0088	23898821	dbPTM
O14595	CTDSP2	LAML	Phosphorylation	55	QHVGQSSSSTELAAY	LHVGQSSSSTELAAY	0.0088	23898821;25849741	dbPTM
Q9UPU3	SORCS3	LAML	Phosphorylation	321	SLDQKLYSSMDFGRR	SLDQKLYSSMDFRRR	0.009	22135298	dbPTM
Q9UPU3	SORCS3	LAML	Phosphorylation	322	LDQKLYSSMDFGRRW	LDQKLYSSMDFRRRW	0.009	22135298	dbPTM
Q9UL12	SARDH	LAML	Phosphorylation	3	-----MASLSRALRV	-----MASLGRALRV	0.0024	18691976	dbPTM
P35612-3	ADD2	LAML	Phosphorylation	561	PNPFSQLTDQELEEY	PNPFSQLTNQELEEY	0.006	15345747	iPTMnet
O15060	ZBTB39	LAML	Phosphorylation	628	NYHRRIHTGEKPYQC	NYHRQIHTGEKPYQC	0.005	22135298	dbPTM
Q6B0I6	KDM4D	LAML	Phosphorylation	414	RRSAVSGTATQPRAA	RRSAVSGTATQSRAA	0.005	22135298	dbPTM
Q6B0I6	KDM4D	LAML	Phosphorylation	416	SAVSGTATQPRAAAV	SAVSGTATQSRAAAV	0.005	22135298	dbPTM
A4D1L5	UBE2H	LAML	Phosphorylation	3	-----MSSPSPGKRR	-----MSSPNPGKRR	0.0048	19413330	dbPTM
A4D1L5	UBE2H	LAML	Phosphorylation	5	---MSSPSPGKRRMD	---MSSPNPGKRRMD	0.0048	19413330	dbPTM
A4UGR9-8	XIRP2	LAML	Phosphorylation	3173	HRANTSPSPPRSRSE	HRTNTSPSPPRSRSE	0.0004	20166139	iPTMnet
A4UGR9-8	XIRP2	LAML	Phosphorylation	3170	SEIHRANTSPSPPRS	SEIHRTNTSPSPPRS	0.0004	20166139	iPTMnet
P62256-2	UBE2H	LAML	Phosphorylation	3	-----MSSPSPGKRR	-----MSSPNPGKRR	0.0086	19413330	iPTMnet
P62256-2	UBE2H	LAML	Phosphorylation	5	---MSSPSPGKRRMD	---MSSPNPGKRRMD	0.0086	19413330	iPTMnet
Q8TCU3	SLC7A13	LAML	Phosphorylation	157	SRGVKEVTWLQIASS	SHGVKEVTWLQIASS	0.003	22135298	dbPTM
Q8WXG1	RSAD2	LAML	Phosphorylation	23	VFRQPLSSLWRSLVP	VFRQPLSTLWRSLVP	0.007	23403867	dbPTM
Q6P1J6	PLB1	LAML	Phosphorylation	1029	PLGSKTETLDLRAEM	PLGSKTETLDLRAKM	0.0012	22135298	dbPTM
P13631	RARG	LAML	Phosphorylation	374	RRRPSQPYMFPRMLM	RRRPCQPYMFPRMLM	0.0084	25219547	dbPTM
P31639	SLC5A2	LAML	Phosphorylation	339	GMISRILYPDEVACV	GMISCILYPDEVACV	0.0028	22135298	dbPTM
O75874	IDH1	LAML	Acetylation	126	RLVSGWVKPIIIGRH	RLVSGWVKPIIIG[H/C]H	0	23954790;26051181	dbPTM
Q9H2P0	ADNP	LAML	Acetylation	716	SPSLAPVKRTYEQME	SPSLAPVQRTYEQME	0.0092	25953088	dbPTM
Q9H2P0	ADNP	LAML	Acetylation	606	EKADIPVKSSPQAAV	EKTDIPVKSSPQAAV	0.0092	25953088	dbPTM
Q9H2P0	ADNP	LAML	Acetylation	84	SACPFSSKFFSAYKS	SACPFSSKFFPAYKS	0.0092	26051181	dbPTM
Q8N3J9	ZNF664	LAML	Acetylation	38	HKCDKCDKGFFHISE	[Y/L]KCDKCDKGFFHISE	0	20167786	dbPTM
P21359	NF1	LAML	Acetylation	1283	RGNSLASKIMTFCFK	QGNSLASKIMTFCFK	0.0002	19821473	dbPTM
Q8TB52	FBXO30	LAML	Acetylation	530	CGQLFRRKEFSSHFK	CGQLFRKKEFSSHFK	0.0036	19807485	dbPTM
Q8N807	PDILT	LAML	Acetylation	528	KEVPMMRKGLPEQQS	KEVPRMRKGLPEQQS	0.0022	12436525	dbPTM
O60806	TBX19	LAML	Acetylation	65	TNEMIVTKNGRRMFP	TIEMIVTKNGRRMFP	0.001	7683023	dbPTM
Q7L576	CYFIP1	LAML	Acetylation	197	RAAQFLRKMADPQSI	RAAQFLRKMADSQSI	0.005	12437907	dbPTM
B2RU06	EIF4G1	LAML	Acetylation	1102	GGRLSWGKGSSGGSG	GGRLSWGKDSSGGSG	0.005	19608861	dbPTM
O94916	NFAT5	LAML	Acetylation	616	PMEVTAEKRSSTIFK	PMEETAEKRSSTIFK	0.0066	25953088;26051181	dbPTM
Q92736	RYR2	LAML	Acetylation	4454	GEKEEKAKEDKGKQK	AEKEEKAKEDKGKQK	0.0042	7661913	dbPTM
Q92736	RYR2	LAML	Acetylation	4452	EDGEKEEKAKEDKGK	EDAEKEEKAKEDKGK	0.0042	129075	dbPTM
Q05516	ZBTB16	LAML	Acetylation	653	QKHMKGHKPEEIPPD	QKHMKGHKPKEIPPD	0.0026	15964811	dbPTM
Q05516	ZBTB16	LAML	Acetylation	650	SSMQKHMKGHKPEEI	SSMQKHMKGHKPKEI	0.0026	15964811	dbPTM
Q8NCM2	KCNH5	LAML	Acetylation	809	RMKNGNGKGWLRLKN	RMKNRNGKGWLRLKN	0.0004	30589789	dbPTM
Q8NCM2	KCNH5	LAML	Acetylation	804	VNSPIRMKNGNGKGW	VNSPIRMKNRNGKGW	0.0004	30589783	dbPTM
Q8N3Z6	ZCCHC7	LAML	Acetylation	131	QSNELVDKKCKSDIE	QSNELDDKKCKSDIE	0.0022	26051181	dbPTM
B4DFY8	JADE2	LAML	Acetylation	32	TSASRCSKLPSSTKS	TSASRFSKLPSSTKS	0.0018	19608861	dbPTM
P22760	AADAC	LAML	Acetylation	171	LRWFLRKKVLAKYGV	LRWFLRKKVLTKYGV	0.0044	11791247	dbPTM
Q8IYB7	DIS3L2	LAML	Acetylation	36	GASPGDKKSKNRSTR	GASLGDKKSKNRSTR	0.003	7960547	dbPTM
Q8TAM1	BBS10	LAML	Acetylation	642	NALLGIPKVLYKSKT	NALLGIPKVLYKSET	0.0006	12655657	dbPTM
Q8NFY4	SEMA6D	LAML	Acetylation	260	SRVARICKNDMGGSQ	SCVARICKNDMGGSQ	0.002	7680153	dbPTM
Q9UMN6	KMT2B	LAML	Acetylation	852	EDESVEAKRERPSGP	EDESVEAKRERPTGP	0.0068	25953088	dbPTM
A8K7I4	CLCA1	LAML	Acetylation	208	QGGSCYTKRCTFNKV	QGASCYTKRCTFNKV	0	7670207	dbPTM
Q8N883	ZNF614	LAML	Acetylation	453	QRTHTGEKPYECNEC	QRTHTGEKPYESNEC	0.008	7428853	dbPTM
P24043	LAMA2	LAML	Acetylation	1683	KSLGEFIKELARDAE	KSLGEFIKELAWDAE	0.0002	7367691	dbPTM
P13807	GYS1	LAML	Acetylation	88	EAPTPALKRTLDSMN	EAPSPALKRTLDSMN	0.0032	30589089	dbPTM
Q5CZC0	FSIP2	LAML	Acetylation	5747	KNISAKEKEEEEREK	KNSSAKEKEEEEREK	0	20167786	dbPTM
P06396	GSN	LAML	Acetylation	61	VEHPEFLKAGKEPGL	VEHPELLKAGKEPGL	0.0088	19608861	dbPTM
O75093	SLIT1	LAML	Acetylation	78	NNITRIHKNDFAGLK	NNITRIPKNDFAGLK	0.0004	7374123	dbPTM
O14920	IKBKB	LAML	Acetylation	180	LDQGSLCTSFVGTLQ	LDQGSLCSSFVGTLQ	0.009	147933	dbPTM
Q8NF91	SYNE1	LAML	Acetylation	8393	SVKRLEHKLKEEEES	SVKRLEHKLNEEEES	0.0074	28642235	dbPTM
Q8NF91	SYNE1	LAML	Acetylation	8395	KRLEHKLKEEEESLP	KRLEHKLNEEEESLP	0.0074	28642239	dbPTM
Q15058	KIF14	LAML	Acetylation	949	EIKEAQLKAKEEMMQ	EIKEDQLKAKEEMMQ	0.0066	11793373	dbPTM
Q8NB91	FANCB	LAML	Acetylation	745	LPINCFLKNLKSGSE	LPINCFLKNLNSGSE	0.0008	26051181	dbPTM
Q9H9A5	CNOT10	LAML	Acetylation	177	HLLAVLEKMISQGNN	HLLAILEKMISQGNN	0.008	20167786	dbPTM
Q8IXJ9	ASXL1	LAML	Acetylation	164	QANKQKKKTGVMLPR	HANKQKKKTGVMLPR	0.0008	12433735	dbPTM
B4DSI9	EIF4G1	LAML	Acetylation	1008	GGRLSWGKGSSGGSG	GGRLSWGKDSSGGSG	0.005	19608861	dbPTM
Q9BXU7	USP26	LAML	Acetylation	134	INKTSFHKVDEKSSS	INKTSFHKADEKSSS	0.0002	7709849	dbPTM
P06396-3	GSN	LAML	Acetylation	21	VEHPEFLKAGKEPGL	VEHPELLKAGKEPGL	0.0014	19608861	dbPTM
B3KPL2	PHF15	LAML	Acetylation	48	TSASRCSKLPSSTKS	TSASRFSKLPSSTKS	0.0018	19608861	dbPTM
Q8NB14	USP38	LAML	Acetylation	931	TSFQSVQKITSRFPK	TSFQSVPKITSRFPK	0.0004	30593291	dbPTM
P02549	SPTA1	LAML	Acetylation	283	AIQWIKEKEPVLTSE	AIQWIKEQEPVLTSE	0.0012	20167786	dbPTM
B2RU10	EIF4G1	LAML	Acetylation	1102	GGRLSWGKGSSGGSG	GGRLSWGKDSSGGSG	0.0064	19608861	dbPTM
Q96JE9	MAP6	LAML	Acetylation	438	NNKLAEAKESLAQPV	YNKLAEAKESLAQPV	0.007	19818113	dbPTM
O94851	MICAL2	LAML	Acetylation	597	IPPVTTGKEMASAQE	IPPVTRGKEMASAQE	0.0004	19829801	dbPTM
Q99570	PIK3R4	LAML	Acetylation	1024	VKIWNSQKMEGKTTT	EKIWNSQKMEGKTTT	0.0024	26051181	dbPTM
P09758	TACSTD2	LAML	Acetylation	212	LRQNTSQKAAGDVDI	LRQNTSQKAGGDVDI	0.001	7960403	dbPTM
Q9UJW7	ZNF229	LAML	Acetylation	468	YSCGECGKGFSCSSH	YSCGECGKGFSCSCH	0.0012	24848149	dbPTM
Q05481	ZNF91	LAML	Acetylation	127	LQLRKGCKSVDECKV	LQLRKGCKSVNECKV	0.005	19818007	dbPTM
Q9NRW3	APOBEC3C	LAML	Acetylation	175	FKPWKGLKTNFRLLK	FKPWKELKTNFRLLK	0.0058	26822725	dbPTM
O15394	NCAM2	LAML	Acetylation	836	QSKEDDSKA------	QSKEDNSKA------	0.0012	22368923	dbPTM
P06396-4	GSN	LAML	Acetylation	18	VEHPEFLKAGKEPGL	VEHPELLKAGKEPGL	0.0006	19608861	dbPTM
Q01831	XPC	LAML	Acetylation	374	KQEETFAKGTCRPSA	KQEETLAKGTCRPSA	0.0078	22424773;25953088	dbPTM
Q6R2W3	ZBED9	LAML	Acetylation	265	EAKAKAKKESVDYRR	EAKAKVKKESVDYRR	0.0004	12654551	dbPTM
Q6R2W3	ZBED9	LAML	Acetylation	262	EVKEAKAKAKKESVD	EVKEAKAKVKKESVD	0.0004	12654543	dbPTM
Q6R2W3	ZBED9	LAML	Acetylation	264	KEAKAKAKKESVDYR	KEAKAKVKKESVDYR	0.0004	18584505	dbPTM
A0A0C4DFT8	JADE2	LAML	Acetylation	32	TSASRCSKLPSSTKS	TSASRFSKLPSSTKS	0.0016	19608861	dbPTM
Q04637-7	EIF4G1	LAML	Acetylation	900	GGRLSWGKGSSGGSG	GGRLSWGKDSSGGSG	0.0052	19608861	dbPTM
P06396-2	GSN	LAML	Acetylation	10	VEHPEFLKAGKEPGL	VEHPELLKAGKEPGL	0	19608861	dbPTM
A0A0A0MT01	GSN	LAML	Acetylation	46	VEHPEFLKAGKEPGL	VEHPELLKAGKEPGL	0.0004	19608861	dbPTM
O95807	TMEM50A	LAML	Acetylation	2	------MSGFLEGLR	------MSGFLVGLR	0.0032	22223895;22814378;25489052	dbPTM
Q9H361	PABPC3	LAML	Acetylation	104	GVGNIFVKNLDKSIN	GVGNIFVKNVDKSIN	0.0056	26051181	dbPTM
O94966	USP19	LAML	Acetylation	23	GLEDTTSKKKQKDRA	GLEDATSKKKQKDRA	0.009	68389	dbPTM
P22557	ALAS2	LAML	Acetylation	54	NCSQIHLKATKAGGD	NCSQIHLKTTKAGGD	0.0048	7677649	dbPTM
A0A0A0MS51	GSN	LAML	Acetylation	27	VEHPEFLKAGKEPGL	VEHPELLKAGKEPGL	0	19608861	dbPTM
P25054	APC	LAML	Acetylation	1909	SNQQSANKTQAIAKQ	SNQQSPNKTQAIAKQ	0.0028	26051181	dbPTM
Q5VY43	PEAR1	LAML	Acetylation	81	TVYRQVVKTDHRQRL	TVYCQVVKTDHRQRL	0.0012	7822357	dbPTM
Q5VYS8	TUT7	LAML	Acetylation	752	ETGRKNEKEKVGRKG	ETGRKDEKEKVGRKG	0.0022	7692137	dbPTM
Q8IXJ6	SIRT2	LAML	Acetylation	2	------MAEPDPSHP	------MAGPDPSHP	0.0038	19413330	dbPTM
Q04637-5	EIF4G1	LAML	Acetylation	931	GGRLSWGKGSSGGSG	GGRLSWGKDSSGGSG	0.0066	19608861	dbPTM
Q9NZL3	ZNF224	LAML	Acetylation	650	EKVHSVEKPYKCEDC	EKVHSVENPYKCEDC	0.0012	12430245	dbPTM
Q5VTE6	ANGEL2	LAML	Acetylation	152	KTKILGDKNVDPKCE	KTKILGDKNVDPKWE	0.0008	23749302;25953088;26051181	dbPTM
O15492	RGS16	LAML	Acetylation	73	FDLLLSSKNGVAAFH	FDLLLSSKNGVTAFH	0.0068	24246443	dbPTM
Q9H0J9	PARP12	LAML	Acetylation	428	DGQAATLKFQAGKHN	DDQAATLKFQAGKHN	0.003	26051181	dbPTM
O15553	MEFV	LAML	Acetylation	431	QKQLEHLKKLRKSGE	QKQLEHMKKLRKSGE	0.0076	7491807	dbPTM
O15553	MEFV	LAML	Acetylation	432	KQLEHLKKLRKSGEE	KQLEHMKKLRKSGEE	0.0076	7491815	dbPTM
P20941	PDC	LAML	Acetylation	65	SRNGKDSKERVSRKM	SSNGKDSKERVSRKM	0.0054	7963355	dbPTM
P20941	PDC	LAML	Acetylation	62	SPQSRNGKDSKERVS	SPQSSNGKDSKERVS	0.0054	7963347	dbPTM
O75874	IDH1	LAML	Ubiquitination	126	RLVSGWVKPIIIGRH	RLVSGWVKPIIIG[H/C]H	0	21890473;21906983	dbPTM
O75874	IDH1	LAML	Ubiquitination	126	RLVSGWVKPIIIGRH	RLVSGWVKPIIIG[H/C]H	0	21890473	dbPTM
Q9Y4A5	TRRAP	LAML	Ubiquitination	84	EVQFLQEKPAQQLRK	EVQFLQEKPAQLLRK	0.0008	21906983	dbPTM
Q9Y4A5	TRRAP	LAML	Ubiquitination	84	EVQFLQEKPAQQLRK	EVQFLQEKPAQLLRK	0.0008	21906983;21890473	dbPTM
Q9Y4A5	TRRAP	LAML	Ubiquitination	3372	PHTLNFVKKLVSTFG	PHPLNFVKKLVSTFG	0.0008	21906983	dbPTM
Q9Y4A5	TRRAP	LAML	Ubiquitination	3372	PHTLNFVKKLVSTFG	PHPLNFVKKLVSTFG	0.0008	21906983;21890473	dbPTM
Q8IUH4-3	ZDHHC13	LAML	Ubiquitination	119	SLDIQNVKGETPLDM	GLDIQNVKGETPLDM	0	21906983	dbPTM
Q9Y4A5-2	TRRAP	LAML	Ubiquitination	84	EVQFLQEKPAQQLRK	EVQFLQEKPAQLLRK	0.0008	21890473;21906983	dbPTM
Q9Y4A5-2	TRRAP	LAML	Ubiquitination	3343	PHTLNFVKKLVSTFG	PHPLNFVKKLVSTFG	0.0008	21890473;21906983	dbPTM
Q8IUH4	ZDHHC13	LAML	Ubiquitination	249	SLDIQNVKGETPLDM	GLDIQNVKGETPLDM	0.0006	2190698	dbPTM
Q8IUH4	ZDHHC13	LAML	Ubiquitination	249	SLDIQNVKGETPLDM	GLDIQNVKGETPLDM	0.0006	21890473;21906983	dbPTM
Q9UKM7	MAN1B1	LAML	Ubiquitination	156	LPEISSQKTQRHIQR	LPEISLQKTQRHIQR	0.0052	21906983	dbPTM
P52209-2	PGD	LAML	Ubiquitination	46	VVGAQSLKEMVSKLK	VVGVQSLKEMVSKLK	0.0064	19608861	dbPTM
Q96GM5-2	SMARCD1	LAML	Ubiquitination	223	LEDSALSKYDATKQK	LEDSALSKYDAPKQK	0.0082	21906983;21890473	dbPTM
P10242	MYB	LAML	Ubiquitination	84	QCQHRWQKVLNPELI	QCQHRRQKVLNPELI	0.0062	21890473	dbPTM
Q56NI9	ESCO2	LAML	Ubiquitination	252	DVETVSEKKTFATRQ	DVETVSEKKTFATKQ	0.008	21906983	dbPTM
Q969Q6-2	PPP2R3C	LAML	Ubiquitination	231	VLALENRKEPAALQY	VLALENRKEPADLQY	0.0076	21906983;21890473	dbPTM
O94855	SEC24D	LAML	Ubiquitination	791	ALINFFAKSAFKAVL	VLINFFAKSAFKAVL	0.0004	21906983	dbPTM
O94855	SEC24D	LAML	Ubiquitination	791	ALINFFAKSAFKAVL	VLINFFAKSAFKAVL	0.0004	21906983;21890473	dbPTM
Q04721	NOTCH2	LAML	Ubiquitination	1705	IMAKRKRKHGSLWLP	NMAKRKRKHGSLWLP	0.0012	2189047	dbPTM
Q02078-8	MEF2A	LAML	Ubiquitination	59	EDSDFIFKRGPPGLP	EDSDFIFKRGPPGVP	0.0038	21890473	dbPTM
Q8N3Z6	ZCCHC7	LAML	Ubiquitination	131	QSNELVDKKCKSDIE	QSNELDDKKCKSDIE	0.0004	2190698	dbPTM
Q8N3Z6	ZCCHC7	LAML	Ubiquitination	131	QSNELVDKKCKSDIE	QSNELDDKKCKSDIE	0.0004	21906983	dbPTM
Q5T2E6	ARMH3	LAML	Ubiquitination	657	HKEAAFFKELVRSIS	YKEAAFFKELVRSIS	0.007	2190698	dbPTM
Q5T2E6	ARMH3	LAML	Ubiquitination	657	HKEAAFFKELVRSIS	YKEAAFFKELVRSIS	0.007	21906983	dbPTM
Q8WXG6-2	MADD	LAML	Ubiquitination	425	EPESLELKKHLKQAL	EPESLELKKHLKKAL	0.0004	21906983	dbPTM
O94855-2	SEC24D	LAML	Ubiquitination	792	ALINFFAKSAFKAVL	VLINFFAKSAFKAVL	0.0004	21890473;21906983	dbPTM
Q9Y5Y0	FLVCR1	LAML	Ubiquitination	530	GITNVDVKAIPADSP	GITYVDVKAIPADSP	0.0074	21906983;22053931	dbPTM
Q9Y3B7-2	MRPL11	LAML	Ubiquitination	47	LPTKILVKPDRTFEI	LSTKILVKPDRTFEI	0.0096	21890473	dbPTM
Q969Q6	PPP2R3C	LAML	Ubiquitination	341	VLALENRKEPAALQY	VLALENRKEPADLQY	0.0086	2189047	dbPTM
Q969Q6	PPP2R3C	LAML	Ubiquitination	341	VLALENRKEPAALQY	VLALENRKEPADLQY	0.0086	21890473;21906983	dbPTM
Q6MZU1	DKFZp686A1195	LAML	Ubiquitination	1525	SIHAEKPKYQINNIS	PIHAEKPKYQINNIS	0.003	21890473	dbPTM
Q541A5	UFD1L	LAML	Ubiquitination	267	NYEFKLGKITFIRNS	NYGFKLGKITFIRNS	0.0034	21890473	dbPTM
Q541A5	UFD1L	LAML	Ubiquitination	264	GIPNYEFKLGKITFI	GIPNYGFKLGKITFI	0.0034	21890473	dbPTM
O14497	ARID1A	LAML	Ubiquitination	1662	QRRRLTMKDIGTPEA	QRRQLTMKDIGTPEA	0.0018	21890473	dbPTM
Q9UPZ3-2	HPS5	LAML	Ubiquitination	509	ATAEAMTKLQDPLVL	AIAEAMTKLQDPLVL	0.0024	21906983	dbPTM
Q08722-3	CD47	LAML	Ubiquitination	74	TFDGALNKSTVPTDF	TFDGALNKSTVPTGF	0.003	21906983	dbPTM
P32519	ELF1	LAML	Ubiquitination	571	TLTQEVEKKESEDHL	TLAQEVEKKESEDHL	0.0076	2097226	dbPTM
Q7Z7G8-2	VPS13B	LAML	Ubiquitination	1777	GIGSDSVKIRIVQIE	GIGSDSVKIRIVQTE	0.0022	21906983	dbPTM
Q5T3J3	LRIF1	LAML	Ubiquitination	605	DSFSSLVKSGTYKET	HSFSSLVKSGTYKET	0.006	2190698	dbPTM
Q5T3J3	LRIF1	LAML	Ubiquitination	605	DSFSSLVKSGTYKET	HSFSSLVKSGTYKET	0.006	21906983	dbPTM
Q53ES0	ATP1A3	LAML	Ubiquitination	349	ARKNCLVKNLEAVET	ARKNSLVKNLEAVET	0.0066	21906983;21890473	dbPTM
Q8NHP6-2	MOSPD2	LAML	Ubiquitination	62	DQKTILDKKKLIAFW	GQKTILDKKKLIAFW	0.0034	21890473;21906983	dbPTM
Q9UPZ3	HPS5	LAML	Ubiquitination	623	ATAEAMTKLQDPLVL	AIAEAMTKLQDPLVL	0.0054	21906983	dbPTM
P06213	INSR	LAML	Ubiquitination	1057	AETRVAVKTVNESAS	AETRVVVKTVNESAS	0.0008	21906983	dbPTM
Q69YQ0	SPECC1L	LAML	Ubiquitination	904	PLTALSDKRPNYGEI	PLTALLDKRPNYGEI	0.0026	21890473	dbPTM
Q69YQ0	SPECC1L	LAML	Ubiquitination	896	SGPISTSKPLTALSD	SGPISTSKPLTALLD	0.0026	21890473	dbPTM
Q9Y3B7	MRPL11	LAML	Ubiquitination	73	LPTKILVKPDRTFEI	LSTKILVKPDRTFEI	0.005	21890473	dbPTM
P32519-2	ELF1	LAML	Ubiquitination	547	TLTQEVEKKESEDHL	TLAQEVEKKESEDHL	0.0014	20972266	dbPTM
Q9HC98	NEK6	LAML	Ubiquitination	174	RVMHRDIKPANVFIT	RVMHRDIKPANAFIT	0.003	21890473	dbPTM
Q9BQ67	GRWD1	LAML	Ubiquitination	333	GGDDGALKIWDLRQF	GGDDGAIKIWDLRQF	0.0036	21906983	dbPTM
O95373	IPO7	LAML	Ubiquitination	283	GSPGNVSKEYNEFAE	GSPGNVSKEYIEFAE	0.004	21890473;21906983;22053931	dbPTM
Q99467	CD180	LAML	Ubiquitination	176	DFPARNLKVLDFQNN	DSPARNLKVLDFQNN	0.0042	21890473	dbPTM
O60496	DOK2	LAML	Ubiquitination	7	-MGDGAVKQGFLYLQ	-MRDGAVKQGFLYLQ	0.0012	21890473	dbPTM
Q96QD8-2	SLC38A2	LAML	Ubiquitination	40	LYEQLGYKAFGLVGK	LYEQMGYKAFGLVGK	0.0008	21906983	dbPTM
Q8WXG6-4	MADD	LAML	Ubiquitination	425	EPESLELKKHLKQAL	EPESLELKKHLKKAL	0	21906983	dbPTM
Q8WXG6	MADD	LAML	Ubiquitination	425	EPESLELKKHLKQAL	EPESLELKKHLKKAL	0.0002	2190698	dbPTM
Q8WXG6	MADD	LAML	Ubiquitination	425	EPESLELKKHLKQAL	EPESLELKKHLKKAL	0.0002	21906983	dbPTM
Q86TM6-3	SYVN1	LAML	Ubiquitination	257	LAMRQFKKAVTDAIM	LAMRQFKKVVTDAIM	0.0032	21906983	dbPTM
Q5T3J3-2	LRIF1	LAML	Ubiquitination	69	DSFSSLVKSGTYKET	HSFSSLVKSGTYKET	0.0036	21906983	dbPTM
P06213-2	INSR	LAML	Ubiquitination	1045	AETRVAVKTVNESAS	AETRVVVKTVNESAS	0.0012	21906983	dbPTM
Q8IZT6	ASPM	LAML	Ubiquitination	1519	ESILTIQKYYKAYLK	DSILTIQKYYKAYLK	0.0066	21890473	dbPTM
Q8IZT6	ASPM	LAML	Ubiquitination	1519	ESILTIQKYYKAYLK	DSILTIQKYYKAYLK	0.0066	21890473;21906983	dbPTM
Q15034	HERC3	LAML	Ubiquitination	821	YKKLLNVKPGLEDLK	YKKLLDVKPGLEDLK	0.001	21906983;21890473	dbPTM
B2RMV2	CYTSA	LAML	Ubiquitination	904	PLTALSDKRPNYGEI	PLTALLDKRPNYGEI	0.0028	90473	dbPTM
B2RMV2	CYTSA	LAML	Ubiquitination	896	SGPISTSKPLTALSD	SGPISTSKPLTALLD	0.0028	21890473	dbPTM
P05976-2	MYL1	LAML	Ubiquitination	97	EGLRVFDKEGNGTVM	EGLCVFDKEGNGTVM	0.0084	21890473	dbPTM
Q02078-6	MEF2A	LAML	Ubiquitination	127	EDSDFIFKRGPPGLP	EDSDFIFKRGPPGVP	0.0048	21890473	dbPTM
Q02078-7	MEF2A	LAML	Ubiquitination	59	EDSDFIFKRGPPGLP	EDSDFIFKRGPPGVP	0.004	21890473	dbPTM
Q8WXG6-6	MADD	LAML	Ubiquitination	425	EPESLELKKHLKQAL	EPESLELKKHLKKAL	0.0006	21906983	dbPTM
Q92917	GPKOW	LAML	Ubiquitination	192	RTFNQVVKPRVNSLR	RTFNQVVKPRVNSPR	0.0086	21890473	dbPTM
Q13535	ATR	LAML	Ubiquitination	866	ISRNNELKDTLILTT	ITRNNELKDTLILTT	0.0018	21906983	dbPTM
Q13535	ATR	LAML	Ubiquitination	866	ISRNNELKDTLILTT	ITRNNELKDTLILTT	0.0018	21906983;21890473;22053931	dbPTM
Q9HC98-4	NEK6	LAML	Ubiquitination	199	RVMHRDIKPANVFIT	RVMHRDIKPANAFIT	0.0018	21890473	dbPTM
Q86TM6	SYVN1	LAML	Ubiquitination	257	LAMRQFKKAVTDAIM	LAMRQFKKVVTDAIM	0.0012	21906983	dbPTM
P05976	MYL1	LAML	Ubiquitination	141	EGLRVFDKEGNGTVM	EGLCVFDKEGNGTVM	0.0076	2189047	dbPTM
O95817	BAG3	LAML	Ubiquitination	450	EGKKTDKKYLMIEEY	EGKKTDKKDLMIEEY	0.001	2189047	dbPTM
Q5JR04	MOV10	LAML	Ubiquitination	358	QEDPITYKGFVHKVE	QEDPITYKGFVYKVE	0.0076	21890473	dbPTM
Q8WXG6-5	MADD	LAML	Ubiquitination	425	EPESLELKKHLKQAL	EPESLELKKHLKKAL	0	21906983	dbPTM
O14497-2	ARID1A	LAML	Ubiquitination	1445	QRRRLTMKDIGTPEA	QRRQLTMKDIGTPEA	0.0014	21890473	dbPTM
P10242-2	MYB	LAML	Ubiquitination	84	QCQHRWQKVLNPELI	QCQHRRQKVLNPELI	0.0066	21890473	dbPTM
Q8WXG6-3	MADD	LAML	Ubiquitination	425	EPESLELKKHLKQAL	EPESLELKKHLKKAL	0.0002	21906983	dbPTM
P23743	DGKA	LAML	Ubiquitination	41	FEDGEMAKYVQGDAI	FGDGEMAKYVQGDAI	0.0096	21906983	dbPTM
Q8WXG6-7	MADD	LAML	Ubiquitination	425	EPESLELKKHLKQAL	EPESLELKKHLKKAL	0	21906983	dbPTM
Q708E9	MYB	LAML	Ubiquitination	84	QCQHRWQKVLNPELI	QCQHRRQKVLNPELI	0.0018	21890473	dbPTM
Q5SR56	MFSD14B	LAML	Ubiquitination	246	ADPFASLKKVGKDST	ADPFASLKKVRKDST	0.0092	21906983	dbPTM
Q7Z7G8	VPS13B	LAML	Ubiquitination	1802	GIGSDSVKIRIVQIE	GIGSDSVKIRIVQTE	0.0038	21906983	dbPTM
Q6S545	POTEH	LAML	Ubiquitination	55	DHDDSAMKTLRSKMG	EHDDSAMKTLRSKMG	0.001	21906983	dbPTM
Q9UQ35	SRRM2	LAML	Methylation	2194	AISLGTARPPPSMSA	AIRLGTARPLPSMSA	0.0032	24129315	dbPTM
Q9Y5Y7	LYVE1	LAML	Methylation	298	SNPNEESKKTDKNPE	SNPNEESNKTDKNPE	0.0024	23644510;25514926	dbPTM
Q02809	PLOD1	LAML	Methylation	715	HEGLPTTRGTRYIAV	HEGLPTTRGTRYIVV	0.0016	115487895	dbPTM
Q6PJ69	TRIM65	LAML	Methylation	342	FDPVSANRHFYLSRQ	FDPVSTNRHFYLSRQ	0.0006	115918961	dbPTM
Q8IW52	SLITRK4	LAML	Methylation	801	LIGGNHSKIVVEQRK	LIGGNHSIIVVEQRK	0.0008	23644510;25514926	dbPTM
Q15051	IQCB1	LAML	Methylation	541	EPELFLSRSRPVAAK	EPKLFLSRSRPVAAK	0.0048	115480393	dbPTM
Q13454	TUSC3	LAML	Methylation	63	LMEWSSRRSIFRMNG	LMEWSSRCSIFRMNG	0.0082	58855423	dbPTM
Q13454	TUSC3	LAML	Methylation	67	SSRRSIFRMNGDKFR	SSRCSIFRMNGDKFR	0.0082	58855429	dbPTM
P53396	ACLY	LAML	Methylation	965	EFVNKMKKEGKLIMG	EFVNKIKKEGKLIMG	0.0004	25514926	dbPTM
P53396	ACLY	LAML	Methylation	964	MEFVNKMKKEGKLIM	MEFVNKIKKEGKLIM	0.0004	25514926	dbPTM
O60264	SMARCA5	LAML	Methylation	974	ENVYDELRQCIRNSP	ENVYDEVRQCIRNSP	0.0008	115917189	dbPTM
A0A024R9C1	PABPC1	LAML	Methylation	455	QNMPGAIRPAAPRPP	KNMPGAIRPAAPRPP	0.0038	11850402	dbPTM
P52736	ZNF133	LAML	Methylation	541	QAGLIRHKRKHSREK	QAGLIRHKRKHAREK	0.003	25514926	dbPTM
Q9BUB5	MKNK1	LAML	Methylation	455	RALAQAGRGEDRSPP	RALVQAGRGEDRSPP	0.0014	54557395	dbPTM
Q9UKU9	ANGPTL2	LAML	Methylation	86	LLENRVHKQELELLN	LLKNRVHKQELELLN	0.0014	25514926	dbPTM
P49591	SARS1	LAML	Methylation	317	RDTRGIFRVHQFEKI	RDTHGIFRVHQFEKI	0.0082	115493319	dbPTM
Q96T52	IMMP2L	LAML	Methylation	112	GHKNRYVKVPRGHIW	GHKNRYVKVPRGHVW	0.008	116253581	dbPTM
Q2LD37	KIAA1109	LAML	Methylation	3899	TESPNASRGSSLPRT	TESPNASRGSSSPRT	0.0036	115386741	dbPTM
Q2LD37	KIAA1109	LAML	Methylation	3905	SRGSSLPRTLSKESK	SRGSSSPRTLSKESK	0.0036	115386745	dbPTM
Q8WY21	SORCS1	LAML	Methylation	702	KRIYKKRKSERKCMQ	ERIYKKRKSERKCMQ	0.0004	23644510;25514926	dbPTM
Q8WY21	SORCS1	LAML	Methylation	700	GAKRIYKKRKSERKC	GAERIYKKRKSERKC	0.0004	23644510;25514926	dbPTM
Q6ZU65	UBN2	LAML	Methylation	1174	AMNVPASRGSNLNSS	AMSVPASRGSNLNSS	0.0004	115919417	dbPTM
Q9UNS1	TIMELESS	LAML	Methylation	267	EMAEKKTRALQRGNR	EMAERKTRALQRGNR	0.0026	54560221	dbPTM
Q9UNS1	TIMELESS	LAML	Methylation	271	KKTRALQRGNRHSRF	RKTRALQRGNRHSRF	0.0026	54560227	dbPTM
P49916	LIG3	LAML	Methylation	817	IRDDKDWKSATNLPQ	IRDGKDWKSATNLPQ	0.0012	110867271	dbPTM
Q96J66	ABCC11	LAML	Methylation	1265	KAISKFPKKLHTDVV	KAISKFPKKLLTDVV	0	25514926	dbPTM
Q5VTB9	RNF220	LAML	Methylation	196	VSGLISDREASSSPE	VSGLISDREASSRPE	0.0012	24379857	dbPTM
Q03468	ERCC6	LAML	Methylation	1054	DHDVPKRKKFPASNI	DHDVPKHKKFPASNI	0.001	18438403	dbPTM
Q7L590	MCM10	LAML	Methylation	554	GSPKPAIKSISASAL	GSPKPAIKSTSASAL	0.0022	115972877	dbPTM
Q12774	ARHGEF5	LAML	Methylation	866	RGRSRSTRGGHMNSG	RGRSRSTQGGHMNSG	0	24129315	dbPTM
Q99661	KIF2C	LAML	Methylation	234	FPNWEFARMIKEFRA	FPIWEFARMIKEFRA	0.0066	115481259	dbPTM
Q9H8E8	KAT14	LAML	Methylation	218	TMKPEGEKLSASTLK	TMKPEGEKLSASSLK	0.001	25514926	dbPTM
P55786	NPEPPS	LAML	Methylation	615	LSLPPVDRLGLQNDL	LSLPPVDRLGLQDDL	0.0012	115485475	dbPTM
O15550	KDM6A	LAML	Methylation	621	ALTLPHNRTNLTSSA	ALTLPHNCTNLTSSA	0.0004	115919725	dbPTM
Q08050	FOXM1	LAML	Methylation	278	PYFKHIAKPGWKNSI	PYFKHIAKPGRKNSI	0.0006	23644510;25514926	dbPTM
Q08050	FOXM1	LAML	Methylation	282	HIAKPGWKNSIRHNL	HIAKPGRKNSIRHNL	0.0006	23644510;25514926	dbPTM
P51508	ZNF81	LAML	Methylation	258	CGKVLSLKHSLSQNV	CGKVLSLKQSLSQNV	0.0004	115978107	dbPTM
O00231	PSMD11	LAML	Sumoylation	274	VQALVSGKLALRYAG	VQAFVSGKLALRYAG	0.0012	25772364;28112733	dbPTM
Q92879	CELF1	LAML	Sumoylation	109	NNAVEDRKLFIGMIS	NNAVEDGKLFIGMIS	0.0074	28112733	dbPTM
Q68D10	SPTY2D1	LAML	Sumoylation	187	QFEPVEIKVVKKSEE	QFESVEIKVVKKSEE	0.0062	28112733	dbPTM
P35251	RFC1	LAML	Sumoylation	50	IKVNSSRKEDDFKQK	IKVDSSRKEDDFKQK	0.001	25772364	dbPTM
O95817	BAG3	LAML	Sumoylation	445	AVDNFEGKKTDKKYL	AVDNFEGKKTDKKDL	0.0022	25114211	dbPTM
Q9Y4W2	LAS1L	LAML	Sumoylation	215	EEDQEEDKNIVVDDI	EEDQEEDKNIVVNDI	0.0012	28112733	dbPTM
Q9Y4W2	LAS1L	LAML	Sumoylation	226	VDDITEQKPEPQDDG	VNDITEQKPEPQDDG	0.0012	28112733	dbPTM
Q14676	MDC1	LAML	Sumoylation	1790	IHASQIQKVEPAGRS	IHATQIQKVEPAGRS	0.007	28112733	dbPTM
Q9Y618	NCOR2	LAML	Sumoylation	672	ILQQHKLKMEKERNA	ILQQHKLKTEKERNA	0.0014	17000644	dbPTM
P28324	ELK4	LAML	Sumoylation	167	VKLFKLIKTENPAEK	VNLFKLIKTENPAEK	0.0014	28112733	dbPTM
Q5T3J3	LRIF1	LAML	Sumoylation	605	DSFSSLVKSGTYKET	HSFSSLVKSGTYKET	0.01	28112733	dbPTM
P60174	TPI1	LAML	Sumoylation	179	REAGITEKVVFEQTK	REAGITKKVVFEQTK	0.0032	25114211	dbPTM
Q8NEK5	ZNF548	LAML	Sumoylation	516	NVGNSLAKTPTSLNI	NVGNSLAKTPASLNI	0.0006	28112733	dbPTM
Q12904	AIMP1	LAML	Sumoylation	137	KGEKKEKKQQSIAGS	KGEKKEKKQQSMAGS	0.0026	25114211	dbPTM
P18615	NELFE	LAML	Sumoylation	78	SGAISAIKAETKNSG	SGAISAIKAEAKNSG	0.0028	25114211	dbPTM
P18615	NELFE	LAML	Sumoylation	82	SAIKAETKNSGFKRS	SAIKAEAKNSGFKRS	0.0028	28112733	dbPTM
P23769	GATA2	LAML	Sumoylation	389	VNRPLTMKKEGIQTR	VNRLLTMKKEGIQTR	0.006	28112733	dbPTM
P51508	ZNF81	LAML	Sumoylation	266	HSLSQNVKFPIGEKA	QSLSQNVKFPIGEKA	0.001	28112733	dbPTM
P22607	FGFR3	BLCA	Phosphorylation	249	TLDVLERSPHRPILQ	TLDVLECCPHRPILQ	0	31316618	iPTMnet
P22607	FGFR3	BLCA	Phosphorylation	647	RDVHNLDYYKKTTNG	RDVHNLDYYKETTNG	0	8754806	dbPTM
P22607	FGFR3	BLCA	Phosphorylation	648	DVHNLDYYKKTTNGR	DVHNLDYYKETTNGR	0	8754806	dbPTM
Q92576	PHF3	BLCA	Phosphorylation	101	VKESGNDTIDEEELI	VKESGNDTIDKKELI	0.0052	18669648	dbPTM
Q92576	PHF3	BLCA	Phosphorylation	129	SVRSPRKSPRLMAQE	SVRSPRKSPCLMAQE	0.0052	26074081	dbPTM
Q92576	PHF3	BLCA	Phosphorylation	125	VEENSVRSPRKSPRL	VEENSVRSPRKSPCL	0.0052	23186163	dbPTM
Q92576	PHF3	BLCA	Phosphorylation	158	NAAPLSNTKKASGKT	NAAPLSNTKKACGKT	0.0052	25627689	dbPTM
Q92576	PHF3	BLCA	Phosphorylation	168	ASGKTVSTAKAGVKQ	ACGKTVSTANAGVKQ	0.0052	22135298	dbPTM
Q92576	PHF3	BLCA	Phosphorylation	156	RSNAAPLSNTKKASG	RSNAAPLSNTKKACG	0.0052	22135298;25627689	dbPTM
Q92576	PHF3	BLCA	Phosphorylation	250	PGEIDVPSHELNCSL	PGEIDVPSNELNCSL	0.0052	25627689	dbPTM
Q92576	PHF3	BLCA	Phosphorylation	256	PSHELNCSLLSETCV	PSNELNCSLLSETCV	0.0052	22135298;25627689	dbPTM
Q92576	PHF3	BLCA	Phosphorylation	341	HILEDAGSSDISSDA	HILKDAGSSDISSDA	0.0052	23898821;20873877;23663014;25849741	dbPTM
Q92576	PHF3	BLCA	Phosphorylation	342	ILEDAGSSDISSDAA	ILKDAGSSDISSDAA	0.0052	22135298;23898821;20873877;23663014;25849741	dbPTM
Q92576	PHF3	BLCA	Phosphorylation	387	TMGIADKTENTLERN	TMGFADKTENTLERN	0.0052	20068231	dbPTM
Q92576	PHF3	BLCA	Phosphorylation	1006	KVLKGEVTPDHLIRM	KVLKGEVTPDHPIRM	0.0052	22135298;25627689	dbPTM
Q92576	PHF3	BLCA	Phosphorylation	1014	PDHLIRMSPEELASK	PDHPIRMSPEELASK	0.0052	23186163	dbPTM
Q92576	PHF3	BLCA	Phosphorylation	1084	QEPAANKSLEKPEGS	QEPAANKSLQKPEGS	0.0052	22135298;25627689	dbPTM
Q92576	PHF3	BLCA	Phosphorylation	1163	ADALSSTSNILASEF	ADVLSSTSNILASEF	0.0052	19276368;16381945;23193290;22135298;23090842;22817900	dbPTM
Q92576	PHF3	BLCA	Phosphorylation	1162	IADALSSTSNILASE	IADVLSSTSNILASE	0.0052	17081983	dbPTM
Q92576	PHF3	BLCA	Phosphorylation	1154	HSDNEAESIADALSS	HSDNEAESIADVLSS	0.0052	18452278	dbPTM
Q92576	PHF3	BLCA	Phosphorylation	1516	KTDNVEVTDGENKEI	KTDNVEVTHGENKEI	0.0052	22135298	dbPTM
Q92576	PHF3	BLCA	Phosphorylation	1613	QDNQTSNSSPCRSNV	QDNHTLNSSPCRCNV	0.0052	17081983	dbPTM
Q92576	PHF3	BLCA	Phosphorylation	1610	NNLQDNQTSNSSPCR	NNLQDNHTLNSSPCR	0.0052	23898821;25262027	dbPTM
Q92576	PHF3	BLCA	Phosphorylation	1614	DNQTSNSSPCRSNVG	DNHTLNSSPCRCNVG	0.0052	23186163	dbPTM
Q92576	PHF3	BLCA	Phosphorylation	1611	NLQDNQTSNSSPCRS	NLQDNHTLNSSPCRS	0.0052	17081983	dbPTM
Q92576	PHF3	BLCA	Phosphorylation	1618	SNSSPCRSNVGKGNI	LNSSPCRCNVGKGNI	0.0052	19413330	dbPTM
Q8TD26	CHD6	BLCA	Phosphorylation	2357	EKSIPSKSLLDWLRQ	EKSIPSKSLLDWIRQ	0.0024	22199227	dbPTM
Q8TD26	CHD6	BLCA	Phosphorylation	2041	DRDGNCHSQDYPGKY	DTDGNCHSQDYPGKY	0.0024	17525332	dbPTM
Q8TD26	CHD6	BLCA	Phosphorylation	1923	SLEVANQTPGLQRAF	SLQVANQTPGLQRAF	0.0024	22135298	dbPTM
Q8TD26	CHD6	BLCA	Phosphorylation	1897	VLHLTEPTTNISREK	VLHLTETTTNISREK	0.0024	22135298	dbPTM
Q8TD26	CHD6	BLCA	Phosphorylation	1898	LHLTEPTTNISREKN	LHLTETTTNISREKN	0.0024	22135298	dbPTM
Q8TD26	CHD6	BLCA	Phosphorylation	1645	KLYESLTYSQMSRTS	KLYESLTYSEMSRTS	0.0024	22135298	dbPTM
Q8TD26	CHD6	BLCA	Phosphorylation	1459	RREQADFYRTVSSFG	KRKQANFYRTMSSFG	0.0024	22135298	dbPTM
Q8TD26	CHD6	BLCA	Phosphorylation	1469	VSSFGVVYDQEKKTF	MSSFGVVYDQEKKTF	0.0024	22135298	dbPTM
Q8TD26	CHD6	BLCA	Phosphorylation	1237	LLRVRMLYYLKAEIL	LLRVRILYYLKAEIL	0.0024	22135298	dbPTM
Q8TD26	CHD6	BLCA	Phosphorylation	1238	LRVRMLYYLKAEILG	LRVRILYYLKAEILG	0.0024	22135298;22817900	dbPTM
Q8TD26	CHD6	BLCA	Phosphorylation	1177	LQNHSGLSAPVPRGR	LQNHLGLSAPVPRGR	0.0024	22135298	dbPTM
Q8TD26	CHD6	BLCA	Phosphorylation	1174	AQTLQNHSGLSAPVP	AQTLQNHLGLSAPVP	0.0024	22135298;22199227	dbPTM
Q8TD26	CHD6	BLCA	Phosphorylation	749	RKCCNHPYLINGAEE	RKCCNHPYLINGAQE	0.0024	22817900	dbPTM
Q8TD26	CHD6	BLCA	Phosphorylation	565	DAQGNPLSGVFKFHV	DAQGNPLSGVLKFHV	0.0024	22135298;22817900	dbPTM
Q8TD26	CHD6	BLCA	Phosphorylation	53	EKIEDVASHCLPQKD	EKIEDVASHCLPHKD	0.0024	17924679	dbPTM
Q16236	NFE2L2	BLCA	Phosphorylation	80	QLQLDEETGEFLPIQ	QLQLDE[Q/K]TA[V/D]FLPIQ	0.0094	22125611,22904695	iPTMnet
Q16236	NFE2L2	BLCA	Phosphorylation	40	SREVFDFSQRRKEYE	S[P/G]DVFDFSQRRKEYE	0.0094	12198130	dbPTM
A6NLC5	C3orf70	BLCA	Phosphorylation	163	RMSPEEVSAHDALIS	RMSPEEVFAHDALIS	0	25850435	dbPTM
A6NLC5	C3orf70	BLCA	Phosphorylation	127	SPRYCMISDLFIDNY	SPRYCMISDLFINNY	0	24260401	dbPTM
A6NLC5	C3orf70	BLCA	Phosphorylation	134	SDLFIDNYQVKCING	SDLFINNYQVKCING	0	24260401	dbPTM
A6NLC5	C3orf70	BLCA	Phosphorylation	6	--MSAAASPASERGW	--MSAAA[W/L]PALERGW	0	25627689	dbPTM
Q14980	NUMA1	BLCA	Phosphorylation	2099	TTTASAATAAAIGAT	TTTASAATAAAIGVT	0.0014	22135298	dbPTM
Q14980	NUMA1	BLCA	Phosphorylation	2106	TAAAIGATPRAKGKA	TAAAIGVTPRAKGKA	0.0014	16964243;23921553;7769006	dbPTM
Q14980	NUMA1	BLCA	Phosphorylation	1969	QETLRRASMQPIQIA	QETLRQASMQPIQIA	0.0014	18669648;20068231;23186163	dbPTM
Q14980	NUMA1	BLCA	Phosphorylation	1964	KTGDPQETLRRASMQ	KTGDPQETLRQASMQ	0.0014	20068231	dbPTM
Q14980	NUMA1	BLCA	Phosphorylation	1901	GAPPGRNSFYMGTCQ	RAPPGRNSFYMGTCQ	0.0014	22135298;20873877;22817900	dbPTM
Q14980	NUMA1	BLCA	Phosphorylation	1892	RRSQAGVSSGAPPGR	RRSQAGVSSRAPPGR	0.0014	22135298	dbPTM
Q14980	NUMA1	BLCA	Phosphorylation	1489	AVRADAETRLAEVQR	AVRADTETRLAEVQR	0.0014	21406692;16381945;23193290;22135298	dbPTM
Q14980	NUMA1	BLCA	Phosphorylation	1225	QEAERKNSLISSLEE	QEAERKNSLMSSLEE	0.0014	19690332;20068231;24275569	dbPTM
Q14980	NUMA1	BLCA	Phosphorylation	1229	RKNSLISSLEEEVSI	RKNSLMSSLEEEVSI	0.0014	20815410;16381945;23193290;22135298;23090842;20873877;23663014;24667141	dbPTM
Q14980	NUMA1	BLCA	Phosphorylation	1228	ERKNSLISSLEEEVS	ERKNSLMSSLEEEVS	0.0014	20815410;16381945;23193290;22135298;20873877;23663014;23836654	dbPTM
Q14980	NUMA1	BLCA	Phosphorylation	820	WRERYEDSQQEEAQY	WRERYEDSHQEEAQY	0.0014	17525332	dbPTM
Q14980	NUMA1	BLCA	Phosphorylation	737	EEQQRCISELKAETR	EEQQRCISQLKAETR	0.0014	26074081	dbPTM
Q14980	NUMA1	BLCA	Phosphorylation	637	ARDSAQTSVTQAQRE	AWDSAQTSVTQAQRE	0.0014	22135298	dbPTM
Q14980	NUMA1	BLCA	Phosphorylation	633	VANEARDSAQTSVTQ	VANEAWDSAQTSVTQ	0.0014	22135298	dbPTM
Q14980	NUMA1	BLCA	Phosphorylation	636	EARDSAQTSVTQAQR	EAWDSAQTSVTQAQR	0.0014	22135298	dbPTM
Q14980	NUMA1	BLCA	Phosphorylation	441	ARVEMLETERGQQEA	ARVQMLDTERGQQEA	0.0014	22817900	dbPTM
Q14980	NUMA1	BLCA	Phosphorylation	77	KNRKHPSSPECLVSA	KNQKHPSSPQCLVSA	0.0014	22135298;25627689;23898821;23186163;20873877;23663014	dbPTM
Q14980	NUMA1	BLCA	Phosphorylation	76	QKNRKHPSSPECLVS	QKNQKHPSSPQCLVS	0.0014	22135298;25627689;20873877;23186163	dbPTM
Q15652	JMJD1C	BLCA	Phosphorylation	2082	GKLRVGSTDAGIAFA	GKLRVGSTNAGIAFA	0.0058	22135298	dbPTM
Q15652	JMJD1C	BLCA	Phosphorylation	1989	SEKNGGSSPESDVGT	SEKNGGSSPKSDVGT	0.0058	21406692	dbPTM
Q15652	JMJD1C	BLCA	Phosphorylation	1988	KSEKNGGSSPESDVG	KSEKNGGSSPKSDVG	0.0058	25627689	dbPTM
Q15652	JMJD1C	BLCA	Phosphorylation	1677	PNGVLSRSAKERSKL	PNGVLSRSAKERFKL	0.0058	22135298	dbPTM
Q15652	JMJD1C	BLCA	Phosphorylation	1682	SRSAKERSKLKLQSN	SRSAKERFKLKLQSN	0.0058	22135298	dbPTM
Q15652	JMJD1C	BLCA	Phosphorylation	1295	EWHVEKSSGKLQAAM	EWHVEKLSGKLQAAM	0.0058	22135298	dbPTM
Q15652	JMJD1C	BLCA	Phosphorylation	1225	ERKEGSYSSLSPPTL	ERKEGSYSSLSPTTL	0.0058	25627689	dbPTM
Q15652	JMJD1C	BLCA	Phosphorylation	1231	YSSLSPPTLTPVMPV	YSSLSPTTLTPVMPV	0.0058	26074081	dbPTM
Q15652	JMJD1C	BLCA	Phosphorylation	1228	EGSYSSLSPPTLTPV	EGSYSSLSPTTLTPV	0.0058	22135298;25850435;25627689;23917254;26074081	dbPTM
Q15652	JMJD1C	BLCA	Phosphorylation	1224	LERKEGSYSSLSPPT	LERKEGSYSSLSPTT	0.0058	22135298;23917254	dbPTM
Q15652	JMJD1C	BLCA	Phosphorylation	1233	SLSPPTLTPVMPVNA	SLSPTTLTPVMPVNA	0.0058	22135298	dbPTM
Q15652	JMJD1C	BLCA	Phosphorylation	1226	RKEGSYSSLSPPTLT	RKEGSYSSLSPTTLT	0.0058	25627689;26074081	dbPTM
Q15652	JMJD1C	BLCA	Phosphorylation	974	LRSVASTSAKNDLDL	LRSVASTFAKNDLDL	0.0058	22135298	dbPTM
Q15652	JMJD1C	BLCA	Phosphorylation	384	ESSDSENSNKRIIDN	ESSDSENSNKRILDN	0.0058	21406692;16381945;23193290;22135298;22817900	dbPTM
Q15652	JMJD1C	BLCA	Phosphorylation	629	TIKSKLNTSVDTHKI	TIKFKLNTSVDTHKI	0.0058	22135298	dbPTM
Q15652	JMJD1C	BLCA	Phosphorylation	630	IKSKLNTSVDTHKIK	IKFKLNTSVDTHKIK	0.0058	22135298;25627689	dbPTM
Q15652	JMJD1C	BLCA	Phosphorylation	622	KRSPPPETIKSKLNT	KRSPPPETIKFKLNT	0.0058	21406692;16381945;23193290;22135298;22817900	dbPTM
Q15652	JMJD1C	BLCA	Phosphorylation	601	EKYVSYISPLSAVSV	EKYVSYIFPLSAVSV	0.0058	23186163	dbPTM
Q15652	JMJD1C	BLCA	Phosphorylation	599	EKEKYVSYISPLSAV	EKEKYVSYIFPLSAV	0.0058	22135298	dbPTM
Q15652	JMJD1C	BLCA	Phosphorylation	604	VSYISPLSAVSVMED	VSYIFPLSAVSVMED	0.0058	22135298	dbPTM
Q15652	JMJD1C	BLCA	Phosphorylation	596	LNMEKEKYVSYISPL	LNMEKEKYVSYIFPL	0.0058	22135298	dbPTM
Q15652	JMJD1C	BLCA	Phosphorylation	598	MEKEKYVSYISPLSA	MEKEKYVSYIFPLSA	0.0058	22135298	dbPTM
Q15652	JMJD1C	BLCA	Phosphorylation	556	ANAKFLETAKKDSDQ	ANAKFLETAKKDSNQ	0.0058	22135298	dbPTM
Q15652	JMJD1C	BLCA	Phosphorylation	430	GEETLKNSQPPWDQI	GEETLKNSQPSWDQI	0.0058	17525332	dbPTM
P15924-2	DSP	BLCA	Phosphorylation	56	TDQNSDGYCQTGTMS	TNQNSDGYCQTGTMS	0	17389395,18083107	iPTMnet
P15924-2	DSP	BLCA	Phosphorylation	157	RALYKAISVPRVRRA	RALYKAMSVPRVRRA	0	20068231	iPTMnet
P15924-2	DSP	BLCA	Phosphorylation	165	VPRVRRASSKGGGGY	VPRVRRASSKGGGRY	0	18669648,20068231	iPTMnet
P15924-2	DSP	BLCA	Phosphorylation	176	GGGYTCQSGSGWDEF	GGRYTCQSGSGWDEF	0	15302935,16565220,18669648,19415658,19664994,19664995,20068231	iPTMnet
P15924-2	DSP	BLCA	Phosphorylation	172	SSKGGGGYTCQSGSG	SSKGGGRYTCQSGSG	0	18669648,20068231	iPTMnet
P15924-2	DSP	BLCA	Phosphorylation	173	SKGGGGYTCQSGSGW	SKGGGRYTCQSGSGW	0	18669648	iPTMnet
P15924-2	DSP	BLCA	Phosphorylation	166	PRVRRASSKGGGGYT	PRVRRASSKGGGRYT	0	18669648,20068231	iPTMnet
P15924-2	DSP	BLCA	Phosphorylation	178	GYTCQSGSGWDEFTK	RYTCQSGSGWDEFTK	0	18669648,19413330	iPTMnet
P15924-2	DSP	BLCA	Phosphorylation	1425	SIAGASASPKEKYSL	FIAGACASPKEKYSL	0	15302935,18669648,19691289,20068231	iPTMnet
P15924-2	DSP	BLCA	Phosphorylation	1418	PFLRGAGSIAGASAS	PFLRGAGFIAGACAS	0	19691289	iPTMnet
P15924-2	DSP	BLCA	Phosphorylation	1610	SVQKRSMSFQGIRQP	LVQKRSMSFQGIRQP	0	15302935,18212344,18669648,18691976,18767875,19007248,19664994,19664995,19691289,20068230,20068231,20166139	iPTMnet
P15924-2	DSP	BLCA	Phosphorylation	1608	LLSVQKRSMSFQGIR	LLLVQKRSMSFQGIR	0	15302935,20068231	iPTMnet
P15924-2	DSP	BLCA	Phosphorylation	2009	NLTIRSSSFSDTLEE	NLTIRSSCFSDTLEE	0	18452278,18669648,20068231	iPTMnet
P15924-2	DSP	BLCA	Phosphorylation	2007	VRNLTIRSSSFSDTL	VRNLTIRSSCFSDTL	0	18452278,18491316,18669648,18691976,20068231,20166139	iPTMnet
P15924-2	DSP	BLCA	Phosphorylation	2011	TIRSSSFSDTLEESS	TIRSSCFSDTLEESS	0	18452278,18669648,20068231	iPTMnet
P15924-2	DSP	BLCA	Phosphorylation	2008	RNLTIRSSSFSDTLE	RNLTIRSSCFSDTLE	0	18452278,18669648	iPTMnet
P15924-2	DSP	BLCA	Phosphorylation	2004	ISSVRNLTIRSSSFS	ISSVRNLTIRSSCFS	0	18669648,20068231	iPTMnet
P15924-2	DSP	BLCA	Phosphorylation	2218	SKGLPSPYNMSSAPG	SKGLPSPYNMSSAQG	0	18767875,20068231	iPTMnet
P15924-2	DSP	BLCA	Phosphorylation	2222	PSPYNMSSAPGSRSG	PSPYNMSSAQGSRSG	0	18452278,18491316,18669648,18767875,19415658,19651622,20068231,20166139	iPTMnet
P15924-2	DSP	BLCA	Phosphorylation	2228	SSAPGSRSGSRSGSR	SSAQGSRSGSRSGSR	0	18669648,20068231	iPTMnet
P15924-2	DSP	BLCA	Phosphorylation	2221	LPSPYNMSSAPGSRS	LPSPYNMSSAQGSRS	0	16565220,18669648,18767875,19664995,20068231,20166139	iPTMnet
P15924-2	DSP	BLCA	Phosphorylation	2230	APGSRSGSRSGSRSG	AQGSRSGSRSGSRSG	0	18669648	iPTMnet
P15924-2	DSP	BLCA	Phosphorylation	2226	NMSSAPGSRSGSRSG	NMSSAQGSRSGSRSG	0	15302935,16565220,18452278,18669648,18767875,19415658,19651622,19664994,19664995,19691289,20068231,20166139	iPTMnet
P15924-2	DSP	BLCA	Phosphorylation	2268	YSYSFSSSSIGH---	YYYSFSSSSIGH---	0	18669648	iPTMnet
P15924-2	DSP	BLCA	Phosphorylation	2259	DATGNSSYSYSYSFS	DATGNSSYSYYYSFS	0	18669648	iPTMnet
P15924-2	DSP	BLCA	Phosphorylation	2257	SFDATGNSSYSYSYS	SFDATGNSSYSYYYS	0	18669648	iPTMnet
P15924-2	DSP	BLCA	Phosphorylation	2258	FDATGNSSYSYSYSF	FDATGNSSYSYYYSF	0	18669648	iPTMnet
P15924-2	DSP	BLCA	Phosphorylation	2269	SYSFSSSSIGH----	YYSFSSSSIGH----	0	18669648,20068231	iPTMnet
Q6WRI0	IGSF10	BLCA	Phosphorylation	2186	SNDMISFSIDRYTFH	SNDMISFSIHRYTFH	0.0032	22135298	dbPTM
Q6WRI0	IGSF10	BLCA	Phosphorylation	2184	LPSNDMISFSIDRYT	LPSNDMISFSIHRYT	0.0032	22135298	dbPTM
Q6WRI0	IGSF10	BLCA	Phosphorylation	1597	PEVSMLATTGLSEAT	PEVSMLATTDLSEAT	0.0032	22135298	dbPTM
Q6WRI0	IGSF10	BLCA	Phosphorylation	1598	EVSMLATTGLSEATT	EVSMLATTDLSEATT	0.0032	22135298	dbPTM
Q6WRI0	IGSF10	BLCA	Phosphorylation	1593	KGKKPEVSMLATTGL	KGKKPEVSMLATTDL	0.0032	22135298	dbPTM
Q6WRI0	IGSF10	BLCA	Phosphorylation	1370	DQSSGFTTPTAMTPP	DQSCGFTTPTAMTPP	0.0032	22135298	dbPTM
Q6WRI0	IGSF10	BLCA	Phosphorylation	1269	IPSNTLTTAHHTTTK	IPCNTLTTAHHTTTK	0.0032	22135298;22817900	dbPTM
Q6WRI0	IGSF10	BLCA	Phosphorylation	1257	FHFTTLSTSVMQIPS	FHFTTLLTSVMQIPS	0.0032	22135298;22817900	dbPTM
Q6WRI0	IGSF10	BLCA	Phosphorylation	1256	PFHFTTLSTSVMQIP	PFHFTTLLTSVMQIP	0.0032	22135298;22817900	dbPTM
Q6WRI0	IGSF10	BLCA	Phosphorylation	1191	AITKPPMTIIAITRF	AITKPPITIIAITRF	0.0032	22135298	dbPTM
Q6WRI0	IGSF10	BLCA	Phosphorylation	427	ADLRADPSWLMQDQI	AHLRADPSWLMQHQI	0.0032	22135298	dbPTM
Q14344	GNA13	BLCA	Phosphorylation	203	ILLARRPTKGIHEYD	ILLA[T/K/G]RPTKGIHEYD	0.0006	12399457	dbPTM
Q14344	GNA13	BLCA	Phosphorylation	59	LLLGAGESGKSTFLK	LLLGAGKSGKSTFLK	0.0006	20068231	dbPTM
Q14344	GNA13	BLCA	Phosphorylation	9	ADFLPSRSVLSVCFP	ADFLPLRSVLSVCFP	0.0006	22135298	dbPTM
Q6P0Q8	MAST2	BLCA	Phosphorylation	144	LVRMRNQSLGQSAPS	LVRIRNQSLGQSAPS	0.0018	22135298;23403867;26074081	dbPTM
Q6P0Q8	MAST2	BLCA	Phosphorylation	279	FLTKHFSTESVPDEE	FLTKHFSTKSVPDEE	0.0018	22135298	dbPTM
Q6P0Q8	MAST2	BLCA	Phosphorylation	278	HFLTKHFSTESVPDE	HFLTKHFSTKSVPDE	0.0018	22135298;25627689;23186163	dbPTM
Q6P0Q8	MAST2	BLCA	Phosphorylation	281	TKHFSTESVPDEEGR	TKHFSTKSVPDEQGR	0.0018	22135298	dbPTM
Q6P0Q8	MAST2	BLCA	Phosphorylation	274	ADELHFLTKHFSTES	ADELHFLTKHFSTKS	0.0018	22135298	dbPTM
Q6P0Q8	MAST2	BLCA	Phosphorylation	290	PDEEGRQSPAMRPRS	PDEQGRQSPAMRPRS	0.0018	23186163	dbPTM
Q6P0Q8	MAST2	BLCA	Phosphorylation	1032	RARHRLLSGDSTEKR	RDRHRLLSGDSTEKR	0.0018	21406692;23186163	dbPTM
Q6P0Q8	MAST2	BLCA	Phosphorylation	1180	VVELILKSGNKVAIS	VVQLILKSGNKVAIS	0.0018	22135298	dbPTM
Q6P0Q8	MAST2	BLCA	Phosphorylation	1503	EAIREVDSSEDDTEE	EAIREVDSSKDDTEE	0.0018	17081983	dbPTM
Q6P0Q8	MAST2	BLCA	Phosphorylation	1508	VDSSEDDTEEGPENS	VDSSKDDTEEGPENS	0.0018	17081983	dbPTM
Q6P0Q8	MAST2	BLCA	Phosphorylation	1504	AIREVDSSEDDTEEG	AIREVDSSKDDTEEG	0.0018	22135298;25850435;25627689	dbPTM
Q6P0Q8	MAST2	BLCA	Phosphorylation	1642	SGLTPTSSCSPPSST	SGLNPTSSCSPPSST	0.0018	22135298	dbPTM
Q6P0Q8	MAST2	BLCA	Phosphorylation	1660	LSMWSWKSLIEGPDR	LSMWSCKSLIEGPDR	0.0018	22135298;23090842;23186163	dbPTM
P35869	AHR	BLCA	Phosphorylation	378	YKNGRPDYIIVTQRP	YKNGRPDYIIVT[H]RP	0.007	11032419	dbPTM
O95104	SCAF4	BLCA	Phosphorylation	1131	ELPAEATSSVEPEKD	ELPAKATSSVEPEKD	0.008	22135298;25627689;23186163	dbPTM
O95104	SCAF4	BLCA	Phosphorylation	1130	EELPAEATSSVEPEK	QELPAKATSSVEPEK	0.008	25627689	dbPTM
O95104	SCAF4	BLCA	Phosphorylation	1132	LPAEATSSVEPEKDS	LPAKATSSVEPEKDS	0.008	25627689;23186163	dbPTM
O95104	SCAF4	BLCA	Phosphorylation	1054	EERNRRSSGHRDRER	EQRNRRSSGHRDRER	0.008	22135298	dbPTM
O95104	SCAF4	BLCA	Phosphorylation	1004	QERFGRRSFGNRVEN	QERFGRRYFGNRVEN	0.008	23186163	dbPTM
O95104	SCAF4	BLCA	Phosphorylation	476	RRRHSPRSRSQERRD	RRRHSPRSRSQQRRD	0.008	20363803;16381945;23193290;21081558;22135298	dbPTM
O95104	SCAF4	BLCA	Phosphorylation	466	HRRSRSRSRDRRRHS	HRRSQSRSRDRRRHS	0.008	22135298;22817900;20068231	dbPTM
O95104	SCAF4	BLCA	Phosphorylation	464	SRHRRSRSRSRDRRR	SRHRRSQSRSRDRRR	0.008	22135298;20068231	dbPTM
O95104	SCAF4	BLCA	Phosphorylation	267	KLLDRFDYDDEPEAV	KLLDRFDYDNEPEAV	0.008	22135298	dbPTM
O95104	SCAF4	BLCA	Phosphorylation	73	IDSIVRQSRHQFGTD	IDSIVRQSCHQFGTD	0.008	22135298	dbPTM
Q8TD16	BICD2	BLCA	Phosphorylation	723	ENEKAMVTETMMKLR	KNEKAMVTETMMKLR	0.003	22135298	dbPTM
Q8TD16	BICD2	BLCA	Phosphorylation	691	STKREQITTLRTVLK	STKREQITTPSTVLK	0.003	17081983	dbPTM
Q8TD16	BICD2	BLCA	Phosphorylation	538	SEELANLYHHVCMCN	SKELANLYHHVCMCN	0.003	22135298	dbPTM
Q8TD16	BICD2	BLCA	Phosphorylation	510	EKELKKVSDVAGETQ	EKELKKVSDVASETQ	0.003	22135298	dbPTM
Q8TD16	BICD2	BLCA	Phosphorylation	459	QLKALRSTHEAREAQ	QLKALRSTHKAREAQ	0.003	22135298	dbPTM
Q8TD16	BICD2	BLCA	Phosphorylation	458	EQLKALRSTHEAREA	EQLKALRSTHKAREA	0.003	22135298	dbPTM
Q8TD16	BICD2	BLCA	Phosphorylation	343	LLSELNISEIQKLKQ	LLSELNICEIHKLKQ	0.003	18691976	dbPTM
Q8TD16	BICD2	BLCA	Phosphorylation	338	SLVSDLLSELNISEI	SLVSDLLSELNICEI	0.003	18691976	dbPTM
Q9P266	JCAD	BLCA	Phosphorylation	1324	SLSVSKDSISREEKE	SLSVSKDSISREDKE	0.0068	24961811	dbPTM
Q9P266	JCAD	BLCA	Phosphorylation	1194	PVPEPEPSPLESKFF	PVPQPEPSPLESKFF	0.0068	24275569	dbPTM
Q9P266	JCAD	BLCA	Phosphorylation	1123	ASACTPESPQEELLS	ASACTPESPQEQLLS	0.0068	22135298	dbPTM
Q9P266	JCAD	BLCA	Phosphorylation	765	PSSNSAFSRTSLSVD	PSSNSAFSRTFLSVD	0.0068	22199227	dbPTM
Q9P266	JCAD	BLCA	Phosphorylation	770	AFSRTSLSVDQAPTP	AFSRTFLSVDQAPTP	0.0068	22135298;25404012;24961811	dbPTM
Q9P266	JCAD	BLCA	Phosphorylation	768	NSAFSRTSLSVDQAP	NSAFSRTFLSVDQAP	0.0068	23911959;23403867	dbPTM
Q9P266	JCAD	BLCA	Phosphorylation	545	GRQVSSPYSQGESTC	GRQVSSPYSQGQSTC	0.0068	22135298;23403867	dbPTM
Q9P266	JCAD	BLCA	Phosphorylation	71	GHVSDSESRRSTPRG	GHVSDSESRCSTPKG	0.0068	22135298	dbPTM
Q9P266	JCAD	BLCA	Phosphorylation	69	GKGHVSDSESRRSTP	GKGHVSDSESRCSTP	0.0068	22135298	dbPTM
Q9P266	JCAD	BLCA	Phosphorylation	67	SAGKGHVSDSESRRS	SAGKGHVSDSESRCS	0.0068	22135298	dbPTM
Q14790	CASP8	BLCA	Phosphorylation	113	YQISEEVSRSELRSF	YQISEEVSRLELRSF	0.0036	22135298	dbPTM
Q14790	CASP8	BLCA	Phosphorylation	217	DSPREQDSESQTLDK	DCPREQDSESQTLDK	0.0036	20068231;16381945;23193290;18988627	dbPTM
Q14790	CASP8	BLCA	Phosphorylation	209	LCGVMTISDSPREQD	LCGVMTISDCPREQD	0.0036	22135298	dbPTM
Q14790	CASP8	BLCA	Phosphorylation	211	GVMTISDSPREQDSE	GVMTISDCPREQDSE	0.0036	22135298;26074081	dbPTM
Q14790	CASP8	BLCA	Phosphorylation	235	MKSKPRGYCLIINNH	MKSKPQGYCLIMNNH	0.0036	22135298	dbPTM
Q14790	CASP8	BLCA	Phosphorylation	230	DKVYQMKSKPRGYCL	DKVYQMKSKPQGYCL	0.0036	20068231;16381945;23193290;18988627	dbPTM
Q14790	CASP8	BLCA	Phosphorylation	263	SIRDRNGTHLDAGAL	SIRDSNGTHLDAGAL	0.0036	21183680;16381945;23193290;22135298	dbPTM
Q14790	CASP8	BLCA	Phosphorylation	334	DGQEAPIYELTSQFT	DGQEAPMYELTCQFT	0.0036	15592455	dbPTM
P46013-2	MKI67	BLCA	Phosphorylation	1635	PVKTPTSSKQRLKIS	PVKTPTSSKQRLNIS	0.008	18669648	dbPTM
P46013-2	MKI67	BLCA	Phosphorylation	1129	KPTTHEKTTKIACRS	KPTTHEKTTEMACRS	0.008	18669648	dbPTM
P46013-2	MKI67	BLCA	Phosphorylation	999	LFQTPGHTEEAVAAG	LFQTPGHTEEAVAVG	0.008	18669648	dbPTM
P46013-2	MKI67	BLCA	Phosphorylation	969	LTENLTGSKRRPQTP	LTDNLTGSNRRPHTP	0.008	18669648	dbPTM
Q9ULH1	ASAP1	BLCA	Phosphorylation	1097	EGEVIIVTGEEDQEW	KGEVIIVTGEEDQEW	0.0098	22135298	dbPTM
Q9ULH1	ASAP1	BLCA	Phosphorylation	1041	DAIQKQASEDSNDLT	DAIQKQASQDSNDLT	0.0098	23186163	dbPTM
Q9ULH1	ASAP1	BLCA	Phosphorylation	1048	SEDSNDLTPTLPETP	SQDSNDLTPTLPETP	0.0098	22135298;25627689;22199227	dbPTM
Q9ULH1	ASAP1	BLCA	Phosphorylation	1044	QKQASEDSNDLTPTL	QKQASQDSNDLTPTL	0.0098	25627689;23403867;23090842	dbPTM
Q9ULH1	ASAP1	BLCA	Phosphorylation	767	RDKQRLSYGAFTNQI	RDKQQLSYGAFTNQI	0.0098	22135298	dbPTM
Q9ULH1	ASAP1	BLCA	Phosphorylation	758	LALPGFSTPRDKQRL	LALPGFSTPRDKQQL	0.0098	18220336	dbPTM
Q9ULH1	ASAP1	BLCA	Phosphorylation	717	RQEEIDESDDDLDDK	RQEEIDESDDDVDDK	0.0098	23186163;24275569	dbPTM
Q9ULH1	ASAP1	BLCA	Phosphorylation	726	DDLDDKPSPIKKERS	DDVDDKPSPIKKERS	0.0098	20363803;16381945;23193290;22135298	dbPTM
Q9ULH1	ASAP1	BLCA	Phosphorylation	525	IMEANLPSPSPKPTP	IMKANLPSPSPKPTP	0.0098	25850435;25627689	dbPTM
Q9ULH1	ASAP1	BLCA	Phosphorylation	514	AKNVGNNSFNDIMEA	AKNVGNNSFNDIMKA	0.0098	22135298	dbPTM
Q9ULH1	ASAP1	BLCA	Phosphorylation	527	EANLPSPSPKPTPSS	KANLPSPSPKPTPSS	0.0098	25627689	dbPTM
Q9ULH1	ASAP1	BLCA	Phosphorylation	305	QLDQKEDSQSRQGGY	QLDQKEDSQSRQAGY	0.0098	22135298	dbPTM
Q9ULH1	ASAP1	BLCA	Phosphorylation	312	SQSRQGGYSMHQLQG	SQSRQAGYSMHQLQG	0.0098	22135298;25627689	dbPTM
Q9ULH1	ASAP1	BLCA	Phosphorylation	10	SSASRLSSFSSRDSL	SSVSRLSSFSSRDSL	0.0098	22135298;23911959;23186163	dbPTM
Q9ULH1	ASAP1	BLCA	Phosphorylation	12	ASRLSSFSSRDSLWN	VSRLSSFSSRDSLWN	0.0098	23898821	dbPTM
Q96Q15	SMG1	BLCA	Phosphorylation	3577	SADTPPSTVPGTGKS	SPDTPPSTVPGTGKS	0.0086	17081983	dbPTM
Q96Q15	SMG1	BLCA	Phosphorylation	3573	NLATSADTPPSTVPG	NLATSPDTPPSTVPG	0.0086	20068231;23186163;24275569	dbPTM
Q96Q15	SMG1	BLCA	Phosphorylation	3576	TSADTPPSTVPGTGK	TSPDTPPSTVPGTGK	0.0086	17081983;18669648	dbPTM
Q96Q15	SMG1	BLCA	Phosphorylation	3569	LIQKNLATSADTPPS	LIQKNLATSPDTPPS	0.0086	17081983,20068231	iPTMnet
Q96Q15	SMG1	BLCA	Phosphorylation	3569	LIQKNLATSADTPPS	LIQKNLATSPDTPPS	0.0086	18669648	iPTMnet
Q96Q15	SMG1	BLCA	Phosphorylation	3570	IQKNLATSADTPPST	IQKNLATSPDTPPST	0.0086	18669648;23186163	dbPTM
Q96Q15	SMG1	BLCA	Phosphorylation	3245	QIETSIATVQEKLAA	QIETFIATVQEKLAA	0.0086	18452278;16381945;23193290;18988627	dbPTM
Q96Q15	SMG1	BLCA	Phosphorylation	2537	HTLQHRYSEHTQLQT	HTLQHRYFEHTQLQT	0.0086	22135298	dbPTM
Q96Q15	SMG1	BLCA	Phosphorylation	2536	SHTLQHRYSEHTQLQ	SHTLQHRYFEHTQLQ	0.0086	22135298	dbPTM
Q96Q15	SMG1	BLCA	Phosphorylation	1907	EGGSPPASQDSNKDE	EGGSPPAFQDSNKDE	0.0086	21659604;16381945;23193290;22135298;20873877	dbPTM
Q96Q15	SMG1	BLCA	Phosphorylation	1910	SPPASQDSNKDEPKS	SPPAFQDSNKDEPKS	0.0086	21659604;16381945;23193290;22135298;20873877	dbPTM
Q96Q15	SMG1	BLCA	Phosphorylation	1903	VSECEGGSPPASQDS	VSECEGGSPPAFQDS	0.0086	21659604;16381945;23193290;22135298;20873877	dbPTM
Q96Q15	SMG1	BLCA	Phosphorylation	753	ETYAPLFSLPSFHKF	ETYAPLFSVPSFHKF	0.0086	22135298	dbPTM
Q96Q15	SMG1	BLCA	Phosphorylation	708	TATKKHFSIILNLLG	TATKKRFSIILNLLG	0.0086	22135298	dbPTM
Q96Q15	SMG1	BLCA	Phosphorylation	44	ADPDNLKYSSSRDRG	ADPDNLKYSSSRDKG	0.0086	22135298	dbPTM
O14490	DLGAP1	BLCA	Phosphorylation	958	AASVRQNSATESAES	AASVRQNSAIESAKS	0.0098	15345747	dbPTM
O14490	DLGAP1	BLCA	Phosphorylation	695	RRFTRSNSVTTAVQA	RRFTQSNSVTTAVQA	0.0098	22135298	dbPTM
O14490	DLGAP1	BLCA	Phosphorylation	589	SQSGLSNSTESLDSM	SQSGLRNSTESLDSM	0.0098	20363803	dbPTM
O14490	DLGAP1	BLCA	Phosphorylation	592	GLSNSTESLDSMKAL	GLRNSTESLDSMKAL	0.0098	20164059;20363803;16381945;23193290;22135298;22817900	dbPTM
O14490	DLGAP1	BLCA	Phosphorylation	375	KVAARRESYLKATQP	KVAARKESYLKATQP	0.0098	22117215;16381945;23193290;22135298	dbPTM
O14490	DLGAP1	BLCA	Phosphorylation	317	QQERSCQYLQVPQDE	QQQRSCQYLQVPQDE	0.0098	22135298	dbPTM
O14490	DLGAP1	BLCA	Phosphorylation	314	ESCQQERSCQYLQVP	ESCQQQRSCQYLQVP	0.0098	22135298	dbPTM
Q6ZU35	CRACD	BLCA	Phosphorylation	420	EDWRGQLSELLNDFE	EDCRGQLSELLNDFE	0.0058	24275569	dbPTM
Q6ZU35	CRACD	BLCA	Phosphorylation	543	PYTFQVSSGGKQILF	LYTFQVSSGGKQILF	0.0058	25627689	dbPTM
Q6ZU35	CRACD	BLCA	Phosphorylation	542	RPYTFQVSSGGKQIL	RLYTFQVSSGGKQIL	0.0058	25627689	dbPTM
Q6ZU35	CRACD	BLCA	Phosphorylation	559	KVNLSPVTPAKDTGL	EVNLSPVTPAKDTGL	0.0058	18669648	dbPTM
Q6ZU35	CRACD	BLCA	Phosphorylation	556	LFPKVNLSPVTPAKD	LFPEVNLSPVTPAKD	0.0058	18669648;23186163	dbPTM
Q6ZU35	CRACD	BLCA	Phosphorylation	681	RILKNAESDPRSSER	RILKNAKSDPRSSER	0.0058	21406692;16381945;23193290;22135298;22817900	dbPTM
Q6ZU35	CRACD	BLCA	Phosphorylation	697	QLRPGDESTPRGRCD	QLRPGNESTPRGRCD	0.0058	25627689	dbPTM
Q6ZU35	CRACD	BLCA	Phosphorylation	698	LRPGDESTPRGRCDS	LRPGNESTPRGRCDS	0.0058	22135298;25627689	dbPTM
Q6ZU35	CRACD	BLCA	Phosphorylation	920	APSTRRDSAEPSSSR	APSTRRDSAEPYSSR	0.0058	22135298	dbPTM
P19823	ITIH2	BLCA	Phosphorylation	130	VDGKTFRSSIKEKTV	VDGKTFRSSIKDKTV	0.0088	22135298	dbPTM
P19823	ITIH2	BLCA	Phosphorylation	277	DGELVVLYDVKREEK	DGKLVVLYDVKREEK	0.0088	22135298;22817900	dbPTM
P19823	ITIH2	BLCA	Phosphorylation	267	ICPNCRETAVDGELV	ICPNCRETAVDGKLV	0.0088	22135298	dbPTM
P19823	ITIH2	BLCA	Phosphorylation	466	YDFLKRLSNENHGIA	YNFLKRLSNENHGIA	0.0088	26091039	dbPTM
P19823	ITIH2	BLCA	Phosphorylation	783	STETITLSHGSSTFS	SSKTITLSHGSSTFS	0.0088	22135298	dbPTM
P19823	ITIH2	BLCA	Phosphorylation	825	LDKEMSFSVLLHRVW	LDKEMSFSVLVHRVW	0.0088	22817900	dbPTM
Q9H2J7	SLC6A15	BLCA	Phosphorylation	699	KNIYRKQSGSPTLDT	KNIYQKQSGSPTVDT	0.0014	23186163	dbPTM
Q9H2J7	SLC6A15	BLCA	Phosphorylation	703	RKQSGSPTLDTAPNG	QKQSGSPTVDTAPNG	0.0014	23090842;23663014;24961811	dbPTM
Q9H2J7	SLC6A15	BLCA	Phosphorylation	701	IYRKQSGSPTLDTAP	IYQKQSGSPTVDTAP	0.0014	23186163	dbPTM
Q9H2J7	SLC6A15	BLCA	Phosphorylation	683	LIHGKIPSEMPSPNF	LIHGKIPSEMPSANF	0.0014	22135298;25627689;23186163;24961811	dbPTM
Q9H2J7	SLC6A15	BLCA	Phosphorylation	687	KIPSEMPSPNFGKNI	KIPSEMPSANFGKNI	0.0014	18691976;23186163	dbPTM
Q9H2J7	SLC6A15	BLCA	Phosphorylation	675	NLEGDDTSLIHGKIP	NLEGNDTSLIHGKIP	0.0014	19276368;16381945;23193290;18767875;18988627;19060867;22135298;25850435;25627689;23911959;23186163;22817900;24117733;24961811	dbPTM
Q9H2J7	SLC6A15	BLCA	Phosphorylation	674	VNLEGDDTSLIHGKI	VNLEGNDTSLIHGKI	0.0014	19276368;16381945;23193290;19060867;22135298;25850435;25627689;22817900;24961811;24117733	dbPTM
Q9H2J7	SLC6A15	BLCA	Phosphorylation	17	RELDDDVTESVKDLL	RELDDNVTESVKHLL	0.0014	19060867;23090842	dbPTM
Q9H2J7	SLC6A15	BLCA	Phosphorylation	25	ESVKDLLSNEDAADD	ESVKHLLSNEDAADD	0.0014	23186163	dbPTM
Q9H2J7	SLC6A15	BLCA	Phosphorylation	19	LDDDVTESVKDLLSN	LDDNVTESVKHLLSN	0.0014	22135298;25627689;24961811	dbPTM
Q14CZ7	FASTKD3	BLCA	Phosphorylation	624	RHLQLLGYQVVQIPY	RHLQLLGYEVVQIPY	0.0016	19605366;16381945;23193290;22135298;22817900	dbPTM
Q14CZ7	FASTKD3	BLCA	Phosphorylation	483	QRLQGKESHLDTLSR	QRLQGKESYLDTWSR	0.0016	22135298	dbPTM
Q14CZ7	FASTKD3	BLCA	Phosphorylation	330	VRHVPHFTNEELRRV	VRHVPHFTNEELRTV	0.0016	22135298	dbPTM
Q14CZ7	FASTKD3	BLCA	Phosphorylation	309	ALVVLDQSQAFPLII	ALVVLDESQAFPLII	0.0016	22135298	dbPTM
Q8NI08	NCOA7	BLCA	Phosphorylation	395	TKLSKEPSDTSSAFE	IKLSKEPSDTSSAFE	0.0082	22135298	dbPTM
Q8NI08	NCOA7	BLCA	Phosphorylation	391	SPTVTKLSKEPSDTS	SPTVIKLSKEPSDTS	0.0082	22135298	dbPTM
Q8NI08	NCOA7	BLCA	Phosphorylation	386	ETSHGSPTVTKLSKE	ETSHGSPTVIKLSKE	0.0082	20068231	dbPTM
Q8NI08	NCOA7	BLCA	Phosphorylation	384	SRETSHGSPTVTKLS	SRETSHGSPTVIKLS	0.0082	22135298;25627689	dbPTM
Q8NI08	NCOA7	BLCA	Phosphorylation	502	EVDKQSGSPESRVEN	KVDKQSGSPESRVEN	0.0082	23186163	dbPTM
Q8NI08	NCOA7	BLCA	Phosphorylation	500	MPEVDKQSGSPESRV	MPKVDKQSGSPESRV	0.0082	20068231	dbPTM
Q8NI08	NCOA7	BLCA	Phosphorylation	765	RKSTCSYYEDEDEEV	RKSTCSYYEHEDEEV	0.0082	22135298	dbPTM
Q8NI08	NCOA7	BLCA	Phosphorylation	763	KRRKSTCSYYEDEDE	KRRKSTCSYYEHEDE	0.0082	22135298	dbPTM
Q8NI08	NCOA7	BLCA	Phosphorylation	761	EAKRRKSTCSYYEDE	EAKRRKSTCSYYEHE	0.0082	22135298	dbPTM
Q8NI08	NCOA7	BLCA	Phosphorylation	810	PWRLAYSTLEHGTSL	PCRLAYSTLEHGTSL	0.0082	21081558	dbPTM
Q8NI08	NCOA7	BLCA	Phosphorylation	919	GRSNSCSTFNNDILS	GRSNCCSTFNNDILS	0.0082	22135298	dbPTM
Q8NI08	NCOA7	BLCA	Phosphorylation	918	HGRSNSCSTFNNDIL	HGRSNCCSTFNNDIL	0.0082	22135298	dbPTM
Q8NI08	NCOA7	BLCA	Phosphorylation	926	TFNNDILSKKEDFIV	TFNNDILSKKENFIV	0.0082	22135298	dbPTM
Q9BX40	LSM14B	BLCA	Phosphorylation	7	-MSGSSGTPYLGSKI	-MSGSSGTLYLGSNI	0.0072	25627689	dbPTM
Q9BX40	LSM14B	BLCA	Phosphorylation	2	------MSGSSGTPY	------MSGSSGTLY	0.0072	25627689	dbPTM
Q9BX40	LSM14B	BLCA	Phosphorylation	148	GLGAGFPSIPVGKSP	GLEAGFPSIPVGKSP	0.0072	22135298	dbPTM
Q9BX40	LSM14B	BLCA	Phosphorylation	165	EQAVQTGSADNLNAK	EQAVQTGFADNLNAK	0.0072	23186163	dbPTM
Q9BX40	LSM14B	BLCA	Phosphorylation	163	MVEQAVQTGSADNLN	MVEQAVQTGFADNLN	0.0072	22135298;25262027	dbPTM
Q9BX40	LSM14B	BLCA	Phosphorylation	329	ISSELKTSSRRTTWA	ISFELKTSSRRTTWA	0.0072	23186163	dbPTM
Q9BX40	LSM14B	BLCA	Phosphorylation	330	SSELKTSSRRTTWAE	SFELKTSSRRTTWAE	0.0072	23186163	dbPTM
Q9BX40	LSM14B	BLCA	Phosphorylation	334	KTSSRRTTWAEERKL	KTSSRRTTWAEQRKL	0.0072	22135298;23882029	dbPTM
Q68CZ1	RPGRIP1L	BLCA	Phosphorylation	590	PEIMPDDSVDEFDET	PEIMPDDSVDEFHET	0	22135298	dbPTM
Q68CZ1	RPGRIP1L	BLCA	Phosphorylation	246	KENEIELSLLQLREQ	KENKI[Q/K]LSLLQLREQ	0	18452278	dbPTM
Q68CZ1	RPGRIP1L	BLCA	Phosphorylation	199	MFTKYGNSLLEEARG	MFTKYGNSLLEEPKG	0	22135298	dbPTM
Q9H5Y7	SLITRK6	BLCA	Phosphorylation	694	VHVYRSPSFGPKHLE	VHVCRSPSFGPKHLE	0.0014	23090842	dbPTM
Q9H5Y7	SLITRK6	BLCA	Phosphorylation	690	VSPMVHVYRSPSFGP	VSPMVHVCRSPSFGP	0.0014	22135298	dbPTM
Q9H5Y7	SLITRK6	BLCA	Phosphorylation	652	DEQMRDNSPVHLQYS	DKQMKDNSPVHLQYS	0.0014	22135298;23898821;25849741;24961811	dbPTM
Q9H5Y7	SLITRK6	BLCA	Phosphorylation	406	IEVLEEGSFMNLTRL	IEVIEEGS[C/Y]MNLTRL	0.0014	22135298	dbPTM
Q6ZN28	MACC1	BLCA	Phosphorylation	803	SAHYGNNYRDVLQDL	SAYCGNNYRDVLQDL	0.0022	22135298	dbPTM
Q6ZN28	MACC1	BLCA	Phosphorylation	650	LKKLTYIYSVVLTLV	LKKLTYMYSVVLTLV	0.0022	19835603;16381945;23193290;22135298;22817900	dbPTM
Q6ZN28	MACC1	BLCA	Phosphorylation	130	HQLLRQTSSRNSGRS	RQLLRQTSSRNSGRS	0.0022	22135298	dbPTM
Q6ZN28	MACC1	BLCA	Phosphorylation	19	GRIAQSMSEANLIDM	GRITQSMSEANLIDM	0.0022	23186163	dbPTM
Q86Y13	DZIP3	BLCA	Phosphorylation	141	YLTLLFLYGVALTER	YLTLLFLYGVALTKR	0.0004	18083107;16381945;23193290;22135298;22817900	dbPTM
Q86Y13	DZIP3	BLCA	Phosphorylation	229	TEDEDLPTTFKDLLN	TEDENLPTTFKDLLN	0.0004	22135298	dbPTM
Q86Y13	DZIP3	BLCA	Phosphorylation	319	KCLKEGCTGDMVRML	KCLKEGCTSDMARML	0.0004	22135298	dbPTM
Q86Y13	DZIP3	BLCA	Phosphorylation	1103	VSNVNCVSPSHSPSQ	VSNVNCVSPSYSPSQ	0.0004	22135298	dbPTM
Q8IZ40	RCOR2	BLCA	Phosphorylation	213	EEGRGGVSEGEPDPA	EEGRGGVS[Q/K]GEPNPA	0.0034	21406692;16381945;23193290;22135298;25850435;25627689;23917254;22817900;25262027	dbPTM
Q8IZ40	RCOR2	BLCA	Phosphorylation	92	SDAKLDKYIAMAKEK	SDAKLHKYIAMAKDK	0.0034	22135298	dbPTM
Q96MR9	ZNF560	BLCA	Phosphorylation	735	TNHVRIHTGEKPYKC	TNHVQIHTGEKPYKC	0.005	22135298	dbPTM
Q96MR9	ZNF560	BLCA	Phosphorylation	696	CGNSFRNSMCFHDRL	CGNSFQNSMCFHDRL	0.005	22135298	dbPTM
Q96MR9	ZNF560	BLCA	Phosphorylation	509	SLFAHLRTHTGEKPF	SLFAHLRTQTGEKPF	0.005	22135298	dbPTM
Q96MR9	ZNF560	BLCA	Phosphorylation	511	FAHLRTHTGEKPFKC	FAHLRTQTGEKPFKC	0.005	22135298	dbPTM
Q96MR9	ZNF560	BLCA	Phosphorylation	471	EYGKAFGTSSGVIED	EYGKAFGTSLGVIED	0.005	22135298	dbPTM
Q96MR9	ZNF560	BLCA	Phosphorylation	473	GKAFGTSSGVIEDRR	GKAFGTSLGVIEDRR	0.005	22135298	dbPTM
Q96MR9	ZNF560	BLCA	Phosphorylation	472	YGKAFGTSSGVIEDR	YGKAFGTSLGVIEDR	0.005	22135298	dbPTM
Q96MR9	ZNF560	BLCA	Phosphorylation	265	TSTIRKVSVFSKHGK	TCTIRKVSVFSKHGK	0.005	22135298	dbPTM
Q96MR9	ZNF560	BLCA	Phosphorylation	258	LLSLYNKTSTIRKVS	LLSLYNKTCTIRKVS	0.005	22135298	dbPTM
Q96MR9	ZNF560	BLCA	Phosphorylation	259	LSLYNKTSTIRKVSV	LSLYNKTCTIRKVSV	0.005	22135298	dbPTM
P61073	CXCR4	BLCA	Phosphorylation	319	SAQHALTSVSRGSSL	AAQHALTSVSRGSSL	0.0006	18669648	dbPTM
P61073	CXCR4	BLCA	Phosphorylation	318	TSAQHALTSVSRGSS	TAAQHALTSVSRGSS	0.0006	17081983	dbPTM
P61073	CXCR4	BLCA	Phosphorylation	312	LGAKFKTSAQHALTS	LGAKF[R/E]TAAQHALTS	0.0006	22135298	dbPTM
P61073	CXCR4	BLCA	Phosphorylation	178	DFIFANVSEADDRYI	DFIFANVSEADDKYI	0.0006	17056593	iPTMnet
P61073	CXCR4	BLCA	Phosphorylation	157	LLAEKVVYVGVWIPA	HLAEKVVYVGVWIPA	0.0006	15615703;16381945;23193290;22135298	dbPTM
Q8IYB1	MB21D2	BLCA	Phosphorylation	439	GSTTSIPSPQSDGGD	GSTTSIPSPQSDGRD	0	22135298;25627689;24961811	dbPTM
Q8IYB1	MB21D2	BLCA	Phosphorylation	442	TSIPSPQSDGGDPNQ	TSIPSPQSDGRDPNQ	0	22135298	dbPTM
Q8IYB1	MB21D2	BLCA	Phosphorylation	305	LKKCISSSLMQAYQA	LKKCISSSLMQAYEA	0	19413330	dbPTM
Q8IYB1	MB21D2	BLCA	Phosphorylation	310	SSSLMQAYQACKAII	SSSLMQAYEACKAII	0	22135298	dbPTM
Q8IYB1	MB21D2	BLCA	Phosphorylation	29	FPELDFRSGARVEEL	FPELDFRSGAWVEEL	0	21406692;16381945;23193290;22135298;22817900	dbPTM
P24385	CCND1	BLCA	Phosphorylation	43	ETCAPSVSYFKCVQK	ETCAPLVSYFKCVQK	0.0034	25627689	dbPTM
P24385	CCND1	BLCA	Phosphorylation	41	AEETCAPSVSYFKCV	AEETCAPLVSYFKCV	0.0034	25627689;25003641	dbPTM
P24385	CCND1	BLCA	Phosphorylation	197	ATDVKFISNPPSMVA	ATDVKFISNSPSMVA	0.0034	8058338	dbPTM
P24385	CCND1	BLCA	Phosphorylation	226	SPNNFLSYYRLTRFL	SLNNFLSYYRLTRFL	0.0034	17053785;16381945;23193290;22135298;22817900	dbPTM
P24385	CCND1	BLCA	Phosphorylation	286	EEVDLACTPTDVRDV	EEVDLACTRTDVRDV	0.0034	24275569;19412162	dbPTM
P24385	CCND1	BLCA	Phosphorylation	288	VDLACTPTDVRDVDI	VDLACTRTDVRDVDI	0.0034	10766840;16504004;17046823;16381945;23193290;22135298;22817900	dbPTM
O15409	FOXP2	BLCA	Phosphorylation	75	QQTSGLKSPKSSDKQ	QQTSGLKSPKISDKQ	0	20068231	dbPTM
O15409	FOXP2	BLCA	Phosphorylation	308	SSNTSKASPPITHHS	SSNTSKASPPITYHS	0	19060867;22135298;25627689;24961811	dbPTM
O15409	FOXP2	BLCA	Phosphorylation	540	WFTRTFAYFRRNAAT	WFTLTFAYFCRNAAT	0	22135298	dbPTM
O15409	FOXP2	BLCA	Phosphorylation	557	NAVRHNLSLHKCFVR	NAVRHNLCLHKCFVR	0	29845391	iPTMnet
Q6YHK3	CD109	BLCA	Phosphorylation	31	PGPRFLVTAPGIIRP	PGPRFLVIAPGIISP	0.0022	22135298	dbPTM
Q6YHK3	CD109	BLCA	Phosphorylation	581	VSLRISVTQPDSIVG	VSVRISVTQPDSIVG	0.0022	19413330	dbPTM
Q6YHK3	CD109	BLCA	Phosphorylation	579	EKVSLRISVTQPDSI	EKVSVRISVTQPDSI	0.0022	20068231	dbPTM
Q6YHK3	CD109	BLCA	Phosphorylation	833	HLGEIPITVTALSPT	HLGEIPITVTVLLPT	0.0022	19664995;16381945;23193290;22135298;22817900	dbPTM
Q6YHK3	CD109	BLCA	Phosphorylation	840	TVTALSPTASDAVTQ	TVTVLLPTASDAVTQ	0.0022	19664995;16381945;23193290;22135298;22817900	dbPTM
Q9P2F6	ARHGAP20	BLCA	Phosphorylation	248	DYQLWVNSGKEEAPY	DYQLWVNSGK[Q/D]EAPY	0.0002	22135298	dbPTM
Q9P2F6	ARHGAP20	BLCA	Phosphorylation	242	ITGSERDYQLWVNSG	ITGSQRDYQLWVNSG	0.0002	22135298	dbPTM
Q9P2F6	ARHGAP20	BLCA	Phosphorylation	22	PGRSSSLTGVSRLAG	PGRSFCLTGVSRLAG	0.0002	22135298	dbPTM
Q9P2F6	ARHGAP20	BLCA	Phosphorylation	18	LGGQPGRSSSLTGVS	LGGQPGRSFCLTGVS	0.0002	22135298	dbPTM
Q9P2F6	ARHGAP20	BLCA	Phosphorylation	20	GQPGRSSSLTGVSRL	GQPGRSFCLTGVSRL	0.0002	22135298	dbPTM
P42695	NCAPD3	BLCA	Phosphorylation	1474	PQQWNVRSPARNKDT	PQQWNVRSSARNKDT	0.0064	22135298;25627689;23898821;26074081	dbPTM
P42695	NCAPD3	BLCA	Phosphorylation	1357	STIAILNSVKKAVES	STIAVLNSVKKAVES	0.0064	18669648;23186163	dbPTM
P42695	NCAPD3	BLCA	Phosphorylation	1350	KARPMSLSTIAILNS	KARPMSLSTIAVLNS	0.0064	18669648	dbPTM
P42695	NCAPD3	BLCA	Phosphorylation	1351	ARPMSLSTIAILNSV	ARPMSLSTIAVLNSV	0.0064	20068231	dbPTM
P42695	NCAPD3	BLCA	Phosphorylation	1348	LPKARPMSLSTIAIL	LPKARPMSLSTIAVL	0.0064	18669648;23186163	dbPTM
P42695	NCAPD3	BLCA	Phosphorylation	895	DADHSPSSQGSSEAP	DADHSPSSQGSSDAP	0.0064	18077418	dbPTM
P42695	NCAPD3	BLCA	Phosphorylation	560	EKTNVRKSALQVLVS	KKTNVRKSALQVLVS	0.0064	22199227	dbPTM
P42695	NCAPD3	BLCA	Phosphorylation	517	FSYQRQTSNRSEPSG	FSYQRQTSNHSEPSG	0.0064	22135298;25627689;23917254	dbPTM
P42695	NCAPD3	BLCA	Phosphorylation	523	TSNRSEPSGEINIDS	TSNHSEPSGEINIDS	0.0064	25627689;23186163	dbPTM
P42695	NCAPD3	BLCA	Phosphorylation	516	AFSYQRQTSNRSEPS	AFSYQRQTSNHSEPS	0.0064	22135298;23917254	dbPTM
P42695	NCAPD3	BLCA	Phosphorylation	520	QRQTSNRSEPSGEIN	QRQTSNHSEPSGEIN	0.0064	25627689;23917254	dbPTM
Q9UFB7	ZBTB47	BLCA	Phosphorylation	390	ENARRRGTPEPEEAG	KNARRRGTPEPEEAG	0.0002	25850435	dbPTM
Q9UFB7	ZBTB47	BLCA	Phosphorylation	412	KPPPGVASASARGPP	KPPPGVASASALGPP	0.0002	20068231;18988627	dbPTM
Q9UFB7	ZBTB47	BLCA	Phosphorylation	531	ICEKKFYTMAHVRKH	ICQKKFYTMAHVRKH	0.0002	20068231;18988627	dbPTM
Q9UFB7	ZBTB47	BLCA	Phosphorylation	567	SMSLKVHSLQHSGEK	SMSLKVHSLQHLGEK	0.0002	25850435	dbPTM
Q9UFB7	ZBTB47	BLCA	Phosphorylation	571	KVHSLQHSGEKPFRC	KVHSLQHLGEKPFRC	0.0002	18669648;20068231;18988627;21081558;22135298;19366988;25850435;22817900	dbPTM
Q9UFB7	ZBTB47	BLCA	Phosphorylation	618	KDFNMKQYFDEHMKT	KDFNMEQYFDEHMKT	0.0002	22135298	dbPTM
P40227	CCT6A	BLCA	Phosphorylation	120	GLHPRIITEGFEAAK	GLYPRIITEGFVAAK	0.0016	22135298	dbPTM
P40227	CCT6A	BLCA	Phosphorylation	239	TCNVSLEYEKTEVNS	TCNVLLEYEKTEVNS	0.0016	22135298;22817900	dbPTM
P40227	CCT6A	BLCA	Phosphorylation	301	QKGIDPFSLDALSKE	QKGIDPFSLDAVSKE	0.0016	22135298	dbPTM
P40227	CCT6A	BLCA	Phosphorylation	306	PFSLDALSKEGIVAL	PFSLDAVSKEGIVAL	0.0016	22135298	dbPTM
P40227	CCT6A	BLCA	Phosphorylation	383	IKGPNKHTLTQIKDA	IKGPNKHTLTEIKDA	0.0016	22135298	dbPTM
Q9ULI0	ATAD2B	BLCA	Phosphorylation	1314	KILLEDQSKEKPETS	KILLEDESKEKPETS	0.0058	20068231;21406692;16381945;23193290;22135298;25627689	dbPTM
Q9ULI0	ATAD2B	BLCA	Phosphorylation	1320	QSKEKPETSTENHGD	ESKEKPETSTENHGD	0.0058	25627689	dbPTM
Q9ULI0	ATAD2B	BLCA	Phosphorylation	727	SEDENALSIFETNCH	SEDENALSIFENNCH	0.0058	20873877	dbPTM
Q9ULI0	ATAD2B	BLCA	Phosphorylation	735	IFETNCHSGSPKKQS	IFENNCHSGSPKKQS	0.0058	20873877	dbPTM
Q9ULI0	ATAD2B	BLCA	Phosphorylation	737	ETNCHSGSPKKQSSS	ENNCHSGSPKKQSSS	0.0058	20873877	dbPTM
Q9ULI0	ATAD2B	BLCA	Phosphorylation	109	DKSKSRSTGQREEWN	DNSKSRSTGQREEWN	0.0058	25627689	dbPTM
Q9ULI0	ATAD2B	BLCA	Phosphorylation	83	VDGSLSDSHVSPPAK	VHGSLSNSHVSPPAK	0.0058	25627689;23898821;20873877	dbPTM
Q9ULI0	ATAD2B	BLCA	Phosphorylation	79	RKVEVDGSLSDSHVS	RKVEVHGSLSNSHVS	0.0058	21406692;23186163	dbPTM
Q9ULI0	ATAD2B	BLCA	Phosphorylation	86	SLSDSHVSPPAKRTL	SLSNSHVSPPAKRTL	0.0058	21406692;23186163	dbPTM
Q9ULI0	ATAD2B	BLCA	Phosphorylation	81	VEVDGSLSDSHVSPP	VEVHGSLSNSHVSPP	0.0058	23186163	dbPTM
Q32P41	TRMT5	BLCA	Phosphorylation	381	LSKERKPSVHVVMNL	LSKQRKPSVHVVMNL	0.009	22135298	dbPTM
Q32P41	TRMT5	BLCA	Phosphorylation	332	ANDLNPESHKWLLYN	ANDLNPESHQWLLYN	0.009	22135298	dbPTM
Q32P41	TRMT5	BLCA	Phosphorylation	270	TKVRENNYTYEFDFS	TKVRENNYTCEFDFS	0.009	22135298	dbPTM
Q32P41	TRMT5	BLCA	Phosphorylation	272	VRENNYTYEFDFSKV	VRENNYTCEFDFSKV	0.009	22135298	dbPTM
Q32P41	TRMT5	BLCA	Phosphorylation	74	ERETELFSPPSDVRG	QRETELFSPPFDVRG	0.009	25627689	dbPTM
Q9NS39	ADARB2	BLCA	Phosphorylation	634	EARQPGKSPPFSMNW	EACQPGKSPPFSMNW	0.0026	46159505	dbPTM
Q9NS39	ADARB2	BLCA	Phosphorylation	323	TFEGSGRSKKLARGQ	TFEGSGRSNKLAWGQ	0.0026	50563617	dbPTM
Q9NS39	ADARB2	BLCA	Phosphorylation	320	DGRTFEGSGRSKKLA	DDRTFEGSGRSNKLA	0.0026	50563611	dbPTM
Q9NS39	ADARB2	BLCA	Phosphorylation	311	RSFVMAVSVDGRTFE	WSFVMAVSVDDRTFE	0.0026	82570333	dbPTM
Q9NS39	ADARB2	BLCA	Phosphorylation	316	AVSVDGRTFEGSGRS	AVSVDDRTFEGSGRS	0.0026	50563599	dbPTM
Q9NS39	ADARB2	BLCA	Phosphorylation	305	PAERRARSFVMAVSV	PAERRAWSFVMAVSV	0.0026	82570327	dbPTM
Q86UD4	ZNF329	BLCA	Phosphorylation	450	IRHQRTHTGEKPYEC	IRHQRTHTGKKPYEC	0.0018	22135298	dbPTM
Q86UD4	ZNF329	BLCA	Phosphorylation	448	GLIRHQRTHTGEKPY	GLIRHQRTHTGKKPY	0.0018	22135298	dbPTM
Q86UD4	ZNF329	BLCA	Phosphorylation	310	ILHQRTHTGEKPYRC	ILHQRTHKGEKPYRC	0.0018	22135298	dbPTM
Q86UD4	ZNF329	BLCA	Phosphorylation	308	SLILHQRTHTGEKPY	SLILHQRTHKGEKPY	0.0018	22135298	dbPTM
Q86UD4	ZNF329	BLCA	Phosphorylation	301	KTFNRNSSLILHQRT	KTFNQNSSLILHQRT	0.0018	22135298	dbPTM
Q86UD4	ZNF329	BLCA	Phosphorylation	241	NECGKSFSKNYNLIV	NECGKSFSKNYNMIV	0.0018	22135298	dbPTM
Q86UD4	ZNF329	BLCA	Phosphorylation	226	VLHHRTHTGEKPYTC	ALHHRTHTGEKPYTC	0.0018	22135298	dbPTM
Q86UD4	ZNF329	BLCA	Phosphorylation	224	SLVLHHRTHTGEKPY	SLALHHRTHTGEKPY	0.0018	22135298	dbPTM
Q3L8U1-2	CHD9	BLCA	Phosphorylation	611	KQKRKNESSDEISDA	KQQRKNESSDEISDA	0.0014	18669648,20068231	iPTMnet
Q3L8U1-2	CHD9	BLCA	Phosphorylation	612	QKRKNESSDEISDAE	QQRKNESSDEISDAE	0.0014	18669648,20068231	iPTMnet
Q3L8U1-2	CHD9	BLCA	Phosphorylation	1472	AELSEAESEGDEKPK	AELSEA[Q/K]SEGDEKPK	0.0014	17081983,18452278,19413330,19651622,20068231	iPTMnet
Q3L8U1-2	CHD9	BLCA	Phosphorylation	1468	KDELAELSEAESEGD	KDELAELSEA[Q/K]SEGD	0.0014	17081983,18452278,19413330,19651622,20068231	iPTMnet
Q3L8U1-2	CHD9	BLCA	Phosphorylation	2026	YQVALSASPLTSLPR	YEVALSASPLTSLPR	0.0014	18669648	iPTMnet
Q3L8U1-2	CHD9	BLCA	Phosphorylation	2094	QATGDQKSGGKCETD	QATGDQKSGGKCKTD	0.0014	18452278	iPTMnet
P55196-6	AFDN	BLCA	Phosphorylation	561	RLDSDRVSSASSTAE	RLDSDKVSSASSTAE	0.0078	18669648	iPTMnet
P55196-6	AFDN	BLCA	Phosphorylation	565	DRVSSASSTAERGMV	DKVSSASSTAERGMV	0.0078	18669648	iPTMnet
P55196-6	AFDN	BLCA	Phosphorylation	564	SDRVSSASSTAERGM	SDKVSSASSTAERGM	0.0078	18669648	iPTMnet
P55196-6	AFDN	BLCA	Phosphorylation	1083	ELMTRTSSVVTLEVA	ELMTTTSSVVTLEVA	0.0078	19651622,19664994,19664995	iPTMnet
P55196-6	AFDN	BLCA	Phosphorylation	1173	NRADHRSSPNVANQP	NRADHHSSPNVANQP	0.0078	16964243,19413330,19664995	iPTMnet
P55196-6	AFDN	BLCA	Phosphorylation	1172	KNRADHRSSPNVANQ	KNRADHHSSPNVANQ	0.0078	19413330,19664995	iPTMnet
P55196-6	AFDN	BLCA	Phosphorylation	1512	LSSGDSLSPDPWKRD	LSSGDNVSPDPWKRD	0.0078	19413330,19664994	iPTMnet
Q9H254	SPTBN4	BLCA	Phosphorylation	1431	KKLLHMESQLQDVDP	KKLLHMESQLQHVDP	0.0028	22135298	dbPTM
Q9H254	SPTBN4	BLCA	Phosphorylation	1861	RRRLPRLTTPPEPRP	RRRLPRLTTPPKPRP	0.0028	22135298	dbPTM
Q9H254	SPTBN4	BLCA	Phosphorylation	1939	EDARLHVSSTADALR	EDARLHISSTADSLR	0.0028	22135298	dbPTM
Q9H254	SPTBN4	BLCA	Phosphorylation	2007	TCQELGRSLLLNKSA	TCQELGQSLLLNKSA	0.0028	22135298	dbPTM
Q9NRH1	YAE1	BLCA	Phosphorylation	125	LKHLKSITPPSHVVD	LKHLKSITPPCHVVD	0.0022	22135298;25627689	dbPTM
Q9NRH1	YAE1	BLCA	Phosphorylation	128	LKSITPPSHVVDLLD	LKSITPPCHVVDLLD	0.0022	22135298	dbPTM
Q9NRH1	YAE1	BLCA	Phosphorylation	176	KNCSKSHSGIDCSYV	KNCSNSHSGIDCSYV	0.0022	22135298	dbPTM
Q9NRH1	YAE1	BLCA	Phosphorylation	181	SHSGIDCSYVECCRT	SHSGIDCSYVQCCKT	0.0022	22135298	dbPTM
Q9NRH1	YAE1	BLCA	Phosphorylation	182	HSGIDCSYVECCRTQ	HSGIDCSYVQCCKTQ	0.0022	22135298	dbPTM
Q8IWV2	CNTN4	BLCA	Phosphorylation	176	RRFVSQETGNLYIAK	HRFVSQETGNLYIAK	0.0038	22135298	dbPTM
Q8IWV2	CNTN4	BLCA	Phosphorylation	180	SQETGNLYIAKVEKS	SQETGNLYIAKVQKS	0.0038	22135298	dbPTM
Q8IWV2	CNTN4	BLCA	Phosphorylation	474	VTKSDAGSYTCIATN	VTKSDTGSYTCIATN	0.0038	22135298	dbPTM
Q8IWV2	CNTN4	BLCA	Phosphorylation	476	KSDAGSYTCIATNHF	KSDTGSYTCIATNHF	0.0038	22135298	dbPTM
Q8IWV2	CNTN4	BLCA	Phosphorylation	1021	STIMISLTARSSL--	STIMISLTATSSL--	0.0038	22135298	dbPTM
Q02930	CREB5	BLCA	Phosphorylation	59	DNMLSDQTPTPTRFL	HNMLSDETPTPTRFL	0.0054	20068231	dbPTM
Q02930	CREB5	BLCA	Phosphorylation	61	MLSDQTPTPTRFLKN	MLSDETPTPTRFLKN	0.0054	20068231	dbPTM
Q02930	CREB5	BLCA	Phosphorylation	63	SDQTPTPTRFLKNCE	SDETPTPTRFLKNCE	0.0054	25627689	dbPTM
Q02930	CREB5	BLCA	Phosphorylation	137	VIQQAMPSPQSSSVI	VIQQAMPSPQSSSDI	0.0054	20068231	dbPTM
Q02930	CREB5	BLCA	Phosphorylation	142	MPSPQSSSVITQAPS	MPSPQSSSDITQAPS	0.0054	20068231	dbPTM
Q02930	CREB5	BLCA	Phosphorylation	362	TIQPPQPTGGRRRRV	TIQPPQPTGGRQRRV	0.0054	22135298	dbPTM
O95396	MOCS3	BLCA	Phosphorylation	150	ASLRRLNSAVECVPY	ALLRRLNSAVECVPY	0.0036	22135298	dbPTM
O95396	MOCS3	BLCA	Phosphorylation	187	SDNVPTRYLVNDACV	SDNMPSCYLVNDACV	0.0036	22135298	dbPTM
Q96KR4	LMLN	BLCA	Phosphorylation	139	QVRRPAGTILLSRQC	QVRRPAGTMLLSRQC	0.0056	22135298	dbPTM
Q96KR4	LMLN	BLCA	Phosphorylation	143	PAGTILLSRQCATNQ	PAGTMLLSRQCATNQ	0.0056	22135298	dbPTM
Q96KR4	LMLN	BLCA	Phosphorylation	298	KDGNPLTSRFADGLP	TDGNPLTSGFADGFP	0.0056	22135298	dbPTM
Q9H7D0	DOCK5	BLCA	Phosphorylation	106	AVIWRKLYVNNKLTL	AVIWQKLYVNNKLTL	0.0048	22135298	dbPTM
Q9H7D0	DOCK5	BLCA	Phosphorylation	1654	TERKQSRTGSIVLPY	TDRKQSRTGSIVLPY	0.0048	20736484;16381945;23193290;22135298;23090842;22199227;22817900	dbPTM
Q9H7D0	DOCK5	BLCA	Phosphorylation	1652	NLTERKQSRTGSIVL	NLTDRKQSRTGSIVL	0.0048	20736484;16381945;23193290;22135298;23090842;22817900	dbPTM
Q9H7D0	DOCK5	BLCA	Phosphorylation	1766	RKAQRPKSLQLMDNR	RKAQRPKNLQLMDNR	0.0048	20068231;23186163	dbPTM
Q9H7D0	DOCK5	BLCA	Phosphorylation	1835	EGSQRNSTELAPPLP	EGSQRNCTELAPPLP	0.0048	18669648	dbPTM
Q9H7D0	DOCK5	BLCA	Phosphorylation	1834	YEGSQRNSTELAPPL	YEGSQRNCTELAPPL	0.0048	18669648;19690332;23186163	dbPTM
Q9H7D0	DOCK5	BLCA	Phosphorylation	1830	KSKPYEGSQRNSTEL	KSKPYEGSQRNCTEL	0.0048	22135298;25627689;23898821	dbPTM
Q14590	ZNF235	BLCA	Phosphorylation	706	HTHQRVHTGERPYIC	HTHQRVHTGQRPYIC	0.002	22135298	dbPTM
Q14590	ZNF235	BLCA	Phosphorylation	370	YAHLPIHTGEKPYRC	YAHLPIHTAEKPYRC	0.002	22135298	dbPTM
Q14590	ZNF235	BLCA	Phosphorylation	239	RDKVHSNSDCGKDTL	RDKVDSNSDCGKDTL	0.002	22135298	dbPTM
Q14590	ZNF235	BLCA	Phosphorylation	131	INIEGKSSQFPKHHD	INIEGKSSEFPKHHD	0.002	22135298	dbPTM
Q96AY2	EME1	BLCA	Phosphorylation	33	LKKEPSSTKRRQPER	LKKEPSSTKRRQP[Q/K]R	0.004	22135298	dbPTM
Q96AY2	EME1	BLCA	Phosphorylation	87	VRLLSSESEDEEEFI	VRLLSSKSEDEEEFI	0.004	17081983;20068231;21406692;23186163	dbPTM
Q96AY2	EME1	BLCA	Phosphorylation	85	QPVRLLSSESEDEEE	QPVRLLSSKSEDEEE	0.004	17081983;20068231;21406692	dbPTM
Q96AY2	EME1	BLCA	Phosphorylation	84	TQPVRLLSSESEDEE	TQPVRLLSSKSEDEE	0.004	17081983;19690332;20068231;21406692	dbPTM
Q96AY2	EME1	BLCA	Phosphorylation	111	FLTHKQLSPEDSSSP	FLTHKQLSPEDCSSP	0.004	20068231;23186163	dbPTM
Q96AY2	EME1	BLCA	Phosphorylation	117	LSPEDSSSPVKSVLD	LSPEDCSSPVKSVLD	0.004	20068231	dbPTM
Q96AY2	EME1	BLCA	Phosphorylation	115	KQLSPEDSSSPVKSV	KQLSPEDCSSPVKSV	0.004	25627689;23090842;20873877;23663014	dbPTM
Q96AY2	EME1	BLCA	Phosphorylation	116	QLSPEDSSSPVKSVL	QLSPEDCSSPVKSVL	0.004	25627689;23090842;23663014	dbPTM
Q6PEY2	TUBA3E	BLCA	Phosphorylation	357	GFKVGINYQPPTVVP	GFKVGINYQPSTVVP	0.0068	20090780;20562096;21394647;21403953;16381945;23193290	dbPTM
Q6PEY2	TUBA3E	BLCA	Phosphorylation	210	MVDNEAIYDICRRNL	MVNNQAIYDICRRNL	0.0068	20736484;16381945;23193290	dbPTM
Q6PEY2	TUBA3E	BLCA	Phosphorylation	109	NYARGHYTIGKEIVD	NYARGHYTMGKEIVD	0.0068	22135298	dbPTM
Q6PEY2	TUBA3E	BLCA	Phosphorylation	108	SNYARGHYTIGKEIV	SNYARGHYTMGKEIV	0.0068	22135298	dbPTM
Q9NX95-3	SYBU	BLCA	Phosphorylation	554	PNSAILLSPVETPYA	PNLAILLSPVETPYA	0.0052	15345747	iPTMnet
Q9NX95-3	SYBU	BLCA	Phosphorylation	342	QLKQVIETMRSSLAD	QLKQVIETM[P/G]SSLAD	0.0052	17322306	iPTMnet
Q9NX95-3	SYBU	BLCA	Phosphorylation	149	GSEADFSSSSSTGSI	GSEADFSSLSSTGSI	0.0052	17081983	iPTMnet
Q9NX95-3	SYBU	BLCA	Phosphorylation	151	EADFSSSSSTGSISA	EADFSSLSSTGSISA	0.0052	17081983	iPTMnet
Q9NX95-3	SYBU	BLCA	Phosphorylation	155	SSSSSTGSISAPEVH	SSLSSTGSISAPEVH	0.0052	17081983	iPTMnet
Q9NX95-3	SYBU	BLCA	Phosphorylation	148	PGSEADFSSSSSTGS	PGSEADFSSLSSTGS	0.0052	17081983	iPTMnet
Q9NX95-3	SYBU	BLCA	Phosphorylation	152	ADFSSSSSTGSISAP	ADFSSLSSTGSISAP	0.0052	17081983	iPTMnet
Q9NX95-3	SYBU	BLCA	Phosphorylation	150	SEADFSSSSSTGSIS	SEADFSSLSSTGSIS	0.0052	17081983	iPTMnet
Q8IUC6	TICAM1	BLCA	Phosphorylation	577	YSAYLQSYLSYQAQM	YSAYLQSYLSYQAHM	0.0038	22135298	dbPTM
Q8IUC6	TICAM1	BLCA	Phosphorylation	500	ESSPAQLSSDTASLL	DSSPAQLSSDTASLL	0.0038	22135298	dbPTM
Q8IUC6	TICAM1	BLCA	Phosphorylation	389	FPSSLESSSEQKFYN	LPSSLESSSEQKFYN	0.0038	22135298	dbPTM
Q8IUC6	TICAM1	BLCA	Phosphorylation	388	LFPSSLESSSEQKFY	LLPSSLESSSEQKFY	0.0038	22135298	dbPTM
Q8IUC6	TICAM1	BLCA	Phosphorylation	210	LASNLEISQSPTMPF	LASNLEISQCPTMPF	0.0038	27302953	iPTMnet
Q8IUC6	TICAM1	BLCA	Phosphorylation	210	LASNLEISQSPTMPF	LASNLEISQCPTMPF	0.0038	25636800	iPTMnet
Q8IUC6	TICAM1	BLCA	Phosphorylation	212	SNLEISQSPTMPFLS	SNLEISQCPTMPFLS	0.0038	18669648;16381945;23193290;20068231;18988627;21081558;22135298;25850435;22817900	dbPTM
Q5TCY1	TTBK1	BLCA	Phosphorylation	433	RGMGVPSSPVRAPPD	QGMGVPSSPVRAPPD	0.001	22135298	dbPTM
Q5TCY1	TTBK1	BLCA	Phosphorylation	432	SRGMGVPSSPVRAPP	SQGMGVPSSPVRAPP	0.001	22135298	dbPTM
Q5TCY1	TTBK1	BLCA	Phosphorylation	693	QDFKRDLSDYRERAR	QDFKRDLSDYREWAR	0.001	22135298	dbPTM
Q5TCY1	TTBK1	BLCA	Phosphorylation	695	FKRDLSDYRERARLL	FKRDLSDYREWARLL	0.001	22135298	dbPTM
Q5TCY1	TTBK1	BLCA	Phosphorylation	790	GPRSGSSSEGSERST	APRSGSSSEGSERST	0.001	22135298	dbPTM
Q93050	ATP6V0A1	BLCA	Phosphorylation	250	SLYPCPETPQERKEM	LLYPCTETPQERKEM	0.0032	19060867	dbPTM
Q93050	ATP6V0A1	BLCA	Phosphorylation	428	VWMVLRESRILSQKN	VWMVLRESRILSRKN	0.0032	21081558	dbPTM
Q93050	ATP6V0A1	BLCA	Phosphorylation	815	VEFQNKFYSGTGFKF	VQFQNKFYSGTGFKF	0.0032	22135298	dbPTM
Q93050	ATP6V0A1	BLCA	Phosphorylation	816	EFQNKFYSGTGFKFL	QFQNKFYSGTGFKFL	0.0032	22135298	dbPTM
Q5U623	ATF7IP2	BLCA	Phosphorylation	125	KPSRTTESPSRVFTE	KPSRTTKSPSRVFTE	0.0032	22135298;23917254	dbPTM
Q5U623	ATF7IP2	BLCA	Phosphorylation	257	KTDECSRTSISNCES	KTHECSRTSISNCES	0.0032	22135298	dbPTM
Q5U623	ATF7IP2	BLCA	Phosphorylation	258	TDECSRTSISNCESA	THECSRTSISNCESA	0.0032	22135298	dbPTM
Q5U623	ATF7IP2	BLCA	Phosphorylation	507	LDSIIDLTKEGLSNC	LDSIIDLTKQGLSNC	0.0032	19651622	dbPTM
Q5U623	ATF7IP2	BLCA	Phosphorylation	665	SKDIFGRYGPFCDIK	SKDVFGRYGPFCDIK	0.0032	22135298	dbPTM
Q96DN5	TBC1D31	BLCA	Phosphorylation	689	KFIVDYQTQERERIR	KFIVHYQTQERERIR	0.0054	22135298	dbPTM
Q96DN5	TBC1D31	BLCA	Phosphorylation	702	IRNDELDYLRERQTV	IRNDELDYLTERQTV	0.0054	22135298	dbPTM
Q96DN5	TBC1D31	BLCA	Phosphorylation	727	RVEDEAWYQKQELLR	RVEDVAWYQKQELLR	0.0054	22135298	dbPTM
Q96DN5	TBC1D31	BLCA	Phosphorylation	969	ASALSDASRKWFLKQ	ASALSHASRKWFLKQ	0.0054	22135298;22817900	dbPTM
Q96DN5	TBC1D31	BLCA	Phosphorylation	963	LRSAKKASALSDASR	LRSAKKASALSHASR	0.0054	22135298	dbPTM
P45983	MAPK8	BLCA	Phosphorylation	243	KVIEQLGTPCPEFMK	KVIERLGTPCRQFMK	0.0056	22135298	dbPTM
P45983	MAPK8	BLCA	Phosphorylation	284	DVLFPADSEHNKLKA	DVLFPAHSEHNKLKA	0.0056	22135298	dbPTM
Q02928	CYP4A11	BLCA	Phosphorylation	485	FELLPDPTRIPIPIA	FQLLPDPTRIPIPIA	0.0002	22135298	dbPTM
Q02928	CYP4A11	BLCA	Phosphorylation	395	GIGRELSTPVTFPDG	GIGTQLSTPVTFPDG	0.0002	22135298	dbPTM
Q02928	CYP4A11	BLCA	Phosphorylation	394	PGIGRELSTPVTFPD	PGIGTQLSTPVTFPD	0.0002	22135298	dbPTM
Q02928	CYP4A11	BLCA	Phosphorylation	9	SVSVLSPSRLLGDVS	SVSVLSPSRLLGNVS	0.0002	22135298	dbPTM
P62873	GNB1	BLCA	Phosphorylation	207	VSGACDASAKLWDVR	VSGACNASAKLWDVR	0.0092	20068231	dbPTM
P62873	GNB1	BLCA	Phosphorylation	74	SRLLVSASQDGKLII	SRLLVSALQDGKLII	0.0092	22135298	dbPTM
P62873	GNB1	BLCA	Phosphorylation	2	------MSELDQLRQ	------[I]SELDQLRQ	0.0092	23186163	dbPTM
O60518	RANBP6	BLCA	Phosphorylation	1061	KINETINYEDPCAKR	KINETINYENPCAKR	0.0008	20068231	dbPTM
O60518	RANBP6	BLCA	Phosphorylation	1058	AEGKINETINYEDPC	AEGKINETINYENPC	0.0008	20068231	dbPTM
O60518	RANBP6	BLCA	Phosphorylation	630	LGKDFQQYLPLVIEP	LGKDFEQYLPLVIEP	0.0008	22135298	dbPTM
O60518	RANBP6	BLCA	Phosphorylation	14	AGVPATVSEKQEFYQ	AGVPATVSEKQQFYQ	0.0008	22135298	dbPTM
O60518	RANBP6	BLCA	Phosphorylation	12	ASAGVPATVSEKQEF	ASAGVPATVSEKQQF	0.0008	22135298	dbPTM
Q9BZV1	UBXN6	BLCA	Phosphorylation	363	RERLGAVYGFVREAL	RERLGAVYGFVRKAL	0.0086	22135298	dbPTM
Q9BZV1	UBXN6	BLCA	Phosphorylation	94	LQAEATVSGSPEAPG	LQA[A/K]ATVSGSPKAPG	0.0086	25627689	dbPTM
Q9BZV1	UBXN6	BLCA	Phosphorylation	96	AEATVSGSPEAPGTN	A[A/K]ATVSGSPKAPGTN	0.0086	18669648	dbPTM
Q9BZV1	UBXN6	BLCA	Phosphorylation	92	KELQAEATVSGSPEA	KELQA[A/K]ATVSGSPKA	0.0086	18669648	dbPTM
Q8IWN7	RP1L1	BLCA	Phosphorylation	1134	LFEEDLGSPASKVRF	LFQEDLGSPASKVRF	0.004	22135298	dbPTM
Q8IWN7	RP1L1	BLCA	Phosphorylation	1104	PSSVPEVSRPMARRL	PSSVPEVFRPMAR[S/M]L	0.004	22135298	dbPTM
Q14703	MBTPS1	BLCA	Phosphorylation	616	IKVKIIPTPPRSKRV	IKVKIIPTPLRSKRV	0.004	18187866;16381945;23193290;22135298;22817900	dbPTM
Q14703	MBTPS1	BLCA	Phosphorylation	417	LSGTSVASPVVAGAV	RLGTSVASPVVAGAV	0.004	22135298	dbPTM
Q14703	MBTPS1	BLCA	Phosphorylation	177	GSGFWHATGRHSSRR	GCGFWHATGRHSSRR	0.004	22135298	dbPTM
Q14703	MBTPS1	BLCA	Phosphorylation	168	PLRRASLSLGSGFWH	PLRRASLSLGCGFWH	0.004	26091039	dbPTM
P50452	SERPINB8	BLCA	Phosphorylation	61	MSQALCLYKDGDIHR	MSQALCLYKDEDIHR	0.0096	22135298	dbPTM
P50452	SERPINB8	BLCA	Phosphorylation	75	RGFQSLLSEVNRTGT	RGFQLLLSEVNRTGT	0.0096	22135298	dbPTM
P50452	SERPINB8	BLCA	Phosphorylation	80	LLSEVNRTGTQYLLR	LLSEVNRTGTEYLLR	0.0096	22135298	dbPTM
P84157	MXRA7	BLCA	Phosphorylation	191	KETFGEMSDGDVQEQ	KETFGKMSDGDMQEQ	0.0034	18578522	dbPTM
P84157	MXRA7	BLCA	Phosphorylation	186	LMKDNKETFGEMSDG	LMKDNKETFGKMSDG	0.0034	18578522	dbPTM
P84157	MXRA7	BLCA	Phosphorylation	127	LDGEKGPSSEGPEEE	LDGEKGPSSEGPEKE	0.0034	19060867;22135298;25627689;23090842;24961811	dbPTM
P84157	MXRA7	BLCA	Phosphorylation	128	DGEKGPSSEGPEEED	DGEKGPSSEGPEKED	0.0034	19413330	dbPTM
P84157	MXRA7	BLCA	Phosphorylation	140	EEDGEGFSFKYSPGK	KEDGEGFSFKYSPGK	0.0034	18578522	dbPTM
Q9H8V3-4	ECT2	BLCA	Phosphorylation	40	NLLIGSTSYVEEEMP	KLLIGSTSYVEEEMP	0.0082	18669648	iPTMnet
Q9H8V3-4	ECT2	BLCA	Phosphorylation	328	YLYEKANTPELKKSV	YLYKKANTPELKKSV	0.0082	16964243	dbPTM
Q9H8V3-4	ECT2	BLCA	Phosphorylation	345	LSLNTPNSNRKRRRL	LSLNTPNSNRKQRRL	0.0082	18669648	dbPTM
Q13506	NAB1	BLCA	Phosphorylation	103	IYKLPEGSPTWLGIS	IYKLPQGSPTWLGIS	0.0038	22135298;25627689;26074081	dbPTM
Q13506	NAB1	BLCA	Phosphorylation	167	LWQGHHATESEHSLS	LWQGHHATESKHSLS	0.0038	20873877	dbPTM
Q13506	NAB1	BLCA	Phosphorylation	169	QGHHATESEHSLSPA	QGHHATESKHSLSPA	0.0038	20873877	dbPTM
Q13506	NAB1	BLCA	Phosphorylation	174	TESEHSLSPADLGSP	TESKHSLSPADLGFP	0.0038	17081983	dbPTM
Q13506	NAB1	BLCA	Phosphorylation	172	HATESEHSLSPADLG	HATESKHSLSPADLG	0.0038	17081983	dbPTM
Q13506	NAB1	BLCA	Phosphorylation	183	ADLGSPASPKESSEA	ADLGFPASPKESSEA	0.0038	17081983	dbPTM
Q13506	NAB1	BLCA	Phosphorylation	180	LSPADLGSPASPKES	LSPADLGFPASPKES	0.0038	17081983	dbPTM
Q7Z736	PLEKHH3	BLCA	Phosphorylation	148	RLGSLVLTSLCSVTG	HLGSLVLTSLCSVTG	0.0072	22135298	dbPTM
Q7Z736	PLEKHH3	BLCA	Phosphorylation	144	KGARRLGSLVLTSLC	KGARHLGSLVLTSLC	0.0072	22135298	dbPTM
Q7Z736	PLEKHH3	BLCA	Phosphorylation	30	DYGDGELSGDGDEDE	DYGDGELSGDEDKDE	0.0072	18669648	dbPTM
Q96MA6	AK8	BLCA	Phosphorylation	191	TGEIYHTTFDWPPES	TGEIYYTTFDWPPES	0.0014	46178977	dbPTM
Q96MA6	AK8	BLCA	Phosphorylation	184	GKRIDPQTGEIYHTT	GKRIDPQTGEIYYTT	0.0014	46178971	dbPTM
Q96MA6	AK8	BLCA	Phosphorylation	101	NEFSYTATEARRLYL	NEFSYMATEARRLYL	0.0014	19690332	dbPTM
Q96MA6	AK8	BLCA	Phosphorylation	98	LILNEFSYTATEARR	LILNEFSYMATEARR	0.0014	19690332	dbPTM
Q96MA6	AK8	BLCA	Phosphorylation	83	WLCKHLNSSLLTLEN	WLCKHMNSSLLTLEN	0.0014	19690332	dbPTM
Q96MA6	AK8	BLCA	Phosphorylation	84	LCKHLNSSLLTLENL	LCKHMNSSLLTLENL	0.0014	19690332	dbPTM
P36897	TGFBR1	BLCA	Phosphorylation	185	KDLIYDMTTSGSGSG	KDLIYDMTMSGSGSG	0.002	7774578	dbPTM
P36897	TGFBR1	BLCA	Phosphorylation	191	MTTSGSGSGLPLLVQ	MTMSGSGSGLPLLVQ	0.002	7774578	dbPTM
P36897	TGFBR1	BLCA	Phosphorylation	187	LIYDMTTSGSGSGLP	LIYDMTMSGSGSGLP	0.002	7774578	dbPTM
P36897	TGFBR1	BLCA	Phosphorylation	189	YDMTTSGSGSGLPLL	YDMTMSGSGSGLPLL	0.002	7774578	dbPTM
P36897	TGFBR1	BLCA	Phosphorylation	186	DLIYDMTTSGSGSGL	DLIYDMTMSGSGSGL	0.002	7774578	dbPTM
P36897	TGFBR1	BLCA	Phosphorylation	204	VQRTIARTIVLQESI	VQRTFARTIVLQESI	0.002	18625725;7774578;16381945;23193290;22135298;22817900	dbPTM
P36897	TGFBR1	BLCA	Phosphorylation	200	LPLLVQRTIARTIVL	LPLLVQRTFARTIVL	0.002	7774578;16381945;23193290;22135298;22817900	dbPTM
P36897	TGFBR1	BLCA	Phosphorylation	210	RTIVLQESIGKGRFG	RTIVLQESIGKGPFG	0.002	22135298	dbPTM
Q9H160	ING2	BLCA	Phosphorylation	70	IDDVYEKYKKEDDLN	IDDVYEKYKKEDNLN	0.0096	22135298	dbPTM
Q9H160	ING2	BLCA	Phosphorylation	157	RRPRRQRTSESRDLC	RRPRRQRTSKSRDLC	0.0096	23898821	dbPTM
Q9H160	ING2	BLCA	Phosphorylation	160	RRQRTSESRDLCHMA	RRQRTSKSRDLCHMA	0.0096	23898821;24961811	dbPTM
Q5BKX6	SLC45A4	BLCA	Phosphorylation	438	GKLGSHCYRYRRANA	GKLGSHCYRYRRTNA	0.003	22135298	dbPTM
Q5BKX6	SLC45A4	BLCA	Phosphorylation	316	SALHVPDTALDLEPE	SALHVPDTALNLEPE	0.003	23898821	dbPTM
Q5BKX6	SLC45A4	BLCA	Phosphorylation	289	AFPDEVQSEHELALD	AFPDKVQSEHELALD	0.003	23898821	dbPTM
O75638	CTAG2	BLCA	Phosphorylation	182	VSEQRPGTPGPPPPE	VSEQRPGTLGPPPPE	0.0026	22135298;25627689	dbPTM
O75638	CTAG2	BLCA	Phosphorylation	159	GWGLGSASPEGQKAR	GWGLGSASPKGQKPR	0.0026	22135298	dbPTM
O75638	CTAG2	BLCA	Phosphorylation	157	VVGWGLGSASPEGQK	VVGWGLGSASPKGQK	0.0026	20068231	dbPTM
Q8TEP8	CEP192	BLCA	Phosphorylation	1751	GEVISSGSKPLSPGP	GEVISLGSKPLSPGP	0.0084	16565220	dbPTM
Q8TEP8	CEP192	BLCA	Phosphorylation	1755	SSGSKPLSPGPCLDI	SLGSKPLSPGPCLDI	0.0084	16565220	dbPTM
Q8TEP8	CEP192	BLCA	Phosphorylation	2098	GKHGGNVSLDVLPVK	GKHRGNVSLDVLPVK	0.0084	20068231	dbPTM
Q8TEP8	CEP192	BLCA	Phosphorylation	2110	PVKGPQGSPLLSRAA	PVKGPQGSPVLSRAA	0.0084	19413330	dbPTM
Q9NPB8	GPCPD1	BLCA	Phosphorylation	281	LPIMSRNSRKTIGKV	VPIMSRNSRKTIGKV	0.0046	22135298	dbPTM
Q9NPB8	GPCPD1	BLCA	Phosphorylation	278	ILTLPIMSRNSRKTI	ILSVPIMSRNSRKTI	0.0046	22135298	dbPTM
Q9NPB8	GPCPD1	BLCA	Phosphorylation	72	QYRYFKGYFLEPKTI	QYCYFKGYFLEPKTI	0.0046	22135298	dbPTM
Q9NPB8	GPCPD1	BLCA	Phosphorylation	68	GVSVQYRYFKGYFLE	GVSVQYCYFKGYFLE	0.0046	22135298	dbPTM
Q6ZQQ2	SPATA31D1	BLCA	Phosphorylation	1155	PVTNALQSQTRNNLT	PVTNALQSQT[S/K]NNLT	0.0096	18077418	dbPTM
Q6ZQQ2	SPATA31D1	BLCA	Phosphorylation	1170	TSKSGSCSLTNVKAS	TSKSGGCSLTNVKAS	0.0096	18077418	dbPTM
Q9P1Z3	HCN3	BLCA	Phosphorylation	61	QPTVNKFSLRVFGSH	QPTVNKFSL[W/G]VFGSH	0	22135298	dbPTM
P21506	ZNF10	BLCA	Phosphorylation	288	TRHQLIHTGEKPYEC	TRHQLIYTGKKPYEC	0.006	22135298	dbPTM
P21506	ZNF10	BLCA	Phosphorylation	342	HLVTHQRTHTGDKLY	HLVTHQRTHTADKLY	0.006	19060867	dbPTM
P21506	ZNF10	BLCA	Phosphorylation	350	HTGDKLYTCNQCGKS	HTADKLYTCNQCGKS	0.006	19060867	dbPTM
P21506	ZNF10	BLCA	Phosphorylation	344	VTHQRTHTGDKLYTC	VTHQRTHTADKLYTC	0.006	19060867	dbPTM
Q9Y2G8	DNAJC16	BLCA	Phosphorylation	92	KRSNYDQYGDAGENQ	TRSNYDQYGDAGQNQ	0.0018	22135298	dbPTM
Q9Y2G8	DNAJC16	BLCA	Phosphorylation	727	EEAIGSCSDVDSSLY	EEAIGSCSNVDSSLY	0.0018	25627689	dbPTM
Q9Y2G8	DNAJC16	BLCA	Phosphorylation	725	EEEEAIGSCSDVDSS	EEEEAIGSCSNVDSS	0.0018	25627689	dbPTM
Q6P1J6	PLB1	BLCA	Phosphorylation	729	PSALHPTSVHALRPA	PFALHPTSVHALRPA	0.005	22135298	dbPTM
Q6P1J6	PLB1	BLCA	Phosphorylation	728	APSALHPTSVHALRP	APFALHPTSVHALRP	0.005	22135298	dbPTM
Q6P1J6	PLB1	BLCA	Phosphorylation	1017	QLARALWTNMLEPLG	QLARALCTNMLEPLG	0.005	22135298	dbPTM
Q6P1J6	PLB1	BLCA	Phosphorylation	1128	SWRGLSWSIGGDGNL	SWRGLCWSIGGDGNL	0.005	22135298	dbPTM
Q9P267	MBD5	BLCA	Phosphorylation	263	GFHGAPNSSPIHLNR	GFHGASNSSTIHLNR	0.0024	22135298	dbPTM
Q9P267	MBD5	BLCA	Phosphorylation	264	FHGAPNSSPIHLNRT	FHGASNSSTIHLNRT	0.0024	24961811	dbPTM
Q9P267	MBD5	BLCA	Phosphorylation	307	SPTLTTKSPVMKKPM	SPTLTTKSPVIKKPM	0.0024	22135298;22199227	dbPTM
Q9P267	MBD5	BLCA	Phosphorylation	305	PLSPTLTTKSPVMKK	PLSPTLTTKSPVIKK	0.0024	22135298;22199227	dbPTM
Q9UQM7	CAMK2A	BLCA	Phosphorylation	334	VKESSESTNTTIEDE	VKESLESTNTTIEDE	0.0074	18510355;16381945;23193290;18988627;19060867;22135298;19366988	dbPTM
Q9UQM7	CAMK2A	BLCA	Phosphorylation	331	SDGVKESSESTNTTI	SDGVKESLESTNTTI	0.0074	18510355;16381945;23193290;22135298	dbPTM
Q9UQM7	CAMK2A	BLCA	Phosphorylation	336	ESSESTNTTIEDEDT	ESLESTNTTIEDEDT	0.0074	18510355;16381945;23193290;18988627;22135298;19366988	dbPTM
Q9UQM7	CAMK2A	BLCA	Phosphorylation	333	GVKESSESTNTTIED	GVKESLESTNTTIED	0.0074	18510355;16381945;23193290;19060867;22135298	dbPTM
Q9UQM7	CAMK2A	BLCA	Phosphorylation	337	SSESTNTTIEDEDTK	SLESTNTTIEDEDTK	0.0074	20886841;16381945;23193290;19060867;22135298	dbPTM
Q9UQM7	CAMK2A	BLCA	Phosphorylation	13	CTRFTEEYQLFEELG	CTRFTEEYQLLQELG	0.0074	20068231;16381945;23193290;18988627;19060867	dbPTM
Q9UQM7	CAMK2A	BLCA	Phosphorylation	10	TITCTRFTEEYQLFE	TITCTRFTEEYQLLE	0.0074	20068231;16381945;23193290;18988627	dbPTM
O43897	TLL1	BLCA	Phosphorylation	47	NEEDKTETIDYKDPC	NEEDKTDTIDYKDPC	0.004	26074081	dbPTM
O43897	TLL1	BLCA	Phosphorylation	45	DGNEEDKTETIDYKD	DGNEEDKTDTIDYKD	0.004	26074081	dbPTM
O43897	TLL1	BLCA	Phosphorylation	478	GQIQSPNYPDDYRPM	GQIQSPNYPNDYHPM	0.004	22817900	dbPTM
Q8NGK0	OR51G2	BLCA	Phosphorylation	229	SYALILRTVLSIASR	SYALILCTVLSIASR	0.0088	22135298	dbPTM
Q8NGK0	OR51G2	BLCA	Phosphorylation	232	LILRTVLSIASRAER	LILCTVLSIASRAER	0.0088	22135298	dbPTM
Q8NGK0	OR51G2	BLCA	Phosphorylation	20	VSATFLLSGIPGLER	ISATFLLSGIPGLQR	0.0088	22135298	dbPTM
Q9NS86	LANCL2	BLCA	Phosphorylation	239	IESGKTLSREERKTE	IESGKTLSREERKME	0.0076	22135298	dbPTM
Q9NS86	LANCL2	BLCA	Phosphorylation	259	YQWHRKQYVGAAHGM	YQCHRKQYVGAAHGM	0.0076	19060867	dbPTM
Q9NS86	LANCL2	BLCA	Phosphorylation	314	PSSLSNETDRLVHWC	PSSLSNETNRLVHWC	0.0076	22135298	dbPTM
Q86UX7-2	FERMT3	BLCA	Phosphorylation	500	SAEGLNPYGLVAPRF	SAKGLNPYGLVAPRF	0.005	18083107	iPTMnet
O60333-3	KIF1B	BLCA	Phosphorylation	481	GGTLGVFSPKKTPHL	GGTLGVFSPKKTAHL	0.008	20068231	dbPTM
O60333-3	KIF1B	BLCA	Phosphorylation	1141	PRMRRQFSAPNLKAG	PRMRRQFLAPNLKAG	0.008	19651622,20068231	iPTMnet
Q6J4K2	SLC8B1	BLCA	Phosphorylation	258	YQRQRRGSLFCPMPV	YQRQRRESLFCPMPV	0.006	26440884	dbPTM
Q6J4K2	SLC8B1	BLCA	Phosphorylation	240	YLGLYVFYVVTVILC	YLGLYVFCVVTVILC	0.006	22135298	dbPTM
Q6J4K2	SLC8B1	BLCA	Phosphorylation	70	DRCDFIRTNPDCHSD	DRCDFVRTNPDCHSD	0.006	22135298	dbPTM
Q86TB9	PATL1	BLCA	Phosphorylation	546	YERRYLLSLEEERPA	YERRYILSLEKERPA	0.0086	19664994	dbPTM
Q86TB9	PATL1	BLCA	Phosphorylation	320	PGFRAFFSAPPSATP	PGFRAFFSAAPSATP	0.0086	22135298	dbPTM
Q9UMF0	ICAM5	BLCA	Phosphorylation	182	RARGAVLTATVLARR	QAQGAVLTATVLARR	0.0054	15144186	dbPTM
Q9UMF0	ICAM5	BLCA	Phosphorylation	184	RGAVLTATVLARRED	QGAVLTATVLARRED	0.0054	15144186	dbPTM
Q9UMF0	ICAM5	BLCA	Phosphorylation	446	PSVHCARSDGGAVLA	PSVHCARSHGGAVLA	0.0054	24732914	dbPTM
Q99470	SDF2	BLCA	Phosphorylation	199	EGIFMKPSELLKAEA	ESIFMKPSELFKAEA	0.0002	22135298	dbPTM
Q99470	SDF2	BLCA	Phosphorylation	171	EQYGRPISGQKEVHG	EQYGRPISGQKQVHG	0.0002	22135298	dbPTM
O14503	BHLHE40	BLCA	Phosphorylation	226	CVPVIQRTFAHSSGE	CVPVNQRTFAHSSGE	0.0018	23090842	dbPTM
O14503	BHLHE40	BLCA	Phosphorylation	230	IQRTFAHSSGEQSGS	NQRTFAHSSGEQSGS	0.0018	23090842	dbPTM
O14503	BHLHE40	BLCA	Phosphorylation	245	DTDTDSGYGGESEKG	DTDTHSGYGGESEKG	0.0018	23090842	dbPTM
O14503	BHLHE40	BLCA	Phosphorylation	237	SSGEQSGSDTDTDSG	SSGEQSGSDTDTHSG	0.0018	23090842	dbPTM
O14503	BHLHE40	BLCA	Phosphorylation	243	GSDTDTDSGYGGESE	GSDTDTHSGYGGESE	0.0018	22135298;23909892	dbPTM
O14503	BHLHE40	BLCA	Phosphorylation	239	GEQSGSDTDTDSGYG	GEQSGSDTDTHSGYG	0.0018	23090842	dbPTM
O14503	BHLHE40	BLCA	Phosphorylation	383	LMPQRLPSPLPAHPS	LMPQRLPSPLPAYPS	0.0018	25850435;23898821	dbPTM
P30154	PPP2R1B	BLCA	Phosphorylation	493	GTEWAQNTIVPKVLV	GTEWAQNTIIPKVLV	0.0058	22135298	dbPTM
P30154	PPP2R1B	BLCA	Phosphorylation	59	LALGVERTRSELLPF	PALEVERTRSELLPF	0.0058	18452278	dbPTM
P30154	PPP2R1B	BLCA	Phosphorylation	49	NSIKKLSTIALALGV	NSIKKLSTIAPALEV	0.0058	18452278	dbPTM
P30154	PPP2R1B	BLCA	Phosphorylation	48	LNSIKKLSTIALALG	LNSIKKLSTIAPALG	0.0058	18452278	dbPTM
Q9BYE9	CDHR2	BLCA	Phosphorylation	927	DVNDNAPYFLPENKT	DVNDNAPYFVPENKT	0.0006	22135298	dbPTM
Q9BYE9	CDHR2	BLCA	Phosphorylation	1214	AIPGTNMYNTERANP	AITGTNMHNTERANP	0.0006	22135298	dbPTM
Q9BYE9	CDHR2	BLCA	Phosphorylation	1216	PGTNMYNTERANPML	TGTNMHNTERANPML	0.0006	22135298	dbPTM
Q6IEU7	OR5M10	BLCA	Phosphorylation	10	SPNHTIVTEFILLGL	SPNHTIATEFILL[R/E]L	0.0008	22135298	dbPTM
Q6IEU7	OR5M10	BLCA	Phosphorylation	3	-----MLSPNHTIVT	-----MLSPNHTIAT	0.0008	22135298	dbPTM
Q6IEU7	OR5M10	BLCA	Phosphorylation	7	-MLSPNHTIVTEFIL	-MLSPNHTIATEFIL	0.0008	22135298	dbPTM
Q9NUP7	TRMT13	BLCA	Phosphorylation	3	-----MATSATSPHA	-----MASSATSPHA	0.0024	25003641	dbPTM
Q9NUP7	TRMT13	BLCA	Phosphorylation	6	--MATSATSPHAPGF	--MASSATSPHAPGF	0.0024	23090842	dbPTM
Q9NUP7	TRMT13	BLCA	Phosphorylation	7	-MATSATSPHAPGFP	-MASSATSPHAPGFP	0.0024	20068231;16381945;23193290;18988627;22135298;25850435;25627689;22817900	dbPTM
Q9NUP7	TRMT13	BLCA	Phosphorylation	372	QRMSSWATCGMRKTS	QRISSWATCGMRKTS	0.0024	22135298	dbPTM
Q9NUP7	TRMT13	BLCA	Phosphorylation	369	HYFQRMSSWATCGMR	HYFQRISSWATCGMR	0.0024	22135298	dbPTM
Q9NUP7	TRMT13	BLCA	Phosphorylation	368	FHYFQRMSSWATCGM	FHYFQRISSWATCGM	0.0024	22135298	dbPTM
Q9NUP7	TRMT13	BLCA	Phosphorylation	405	EEHDDGGYRITDDGA	EEHDNGGYRITDDGA	0.0024	22135298	dbPTM
Q9NUP7	TRMT13	BLCA	Phosphorylation	397	QDNQNDDSEEHDDGG	QDNQNDDSEEHDNGG	0.0024	19060867;22135298;25627689;23898821;23663014	dbPTM
Q7L5Y1	ENOSF1	BLCA	Phosphorylation	387	LENRVCEYVDHLHEH	LENRVCKYVDHLHEH	0.0018	18452278	dbPTM
Q7L5Y1	ENOSF1	BLCA	Phosphorylation	246	DMIGPEKTLMMDANQ	DMIGQEKTLIMDANQ	0.0018	22135298	dbPTM
Q99666	RGPD5;RGPD6	BLCA	Phosphorylation	1584	LKSNNSETSSVAQSG	FKSNSSETSSVAQSG	0.002	19690332;16381945;23193290	dbPTM
Q99666	RGPD5;RGPD6	BLCA	Phosphorylation	21	SVLGLTPSPRQKSMK	SVLGLTPSPPQKSMK	0.002	18669648;23186163	dbPTM
Q99666	RGPD5;RGPD6	BLCA	Phosphorylation	19	VASVLGLTPSPRQKS	VASVLGLTPSPPQKS	0.002	18669648	dbPTM
Q969R5	L3MBTL2	BLCA	Phosphorylation	13	SIEETPSSEPMEEEE	SIKETPSSEPMEEEE	0.0046	18669648	dbPTM
Q969R5	L3MBTL2	BLCA	Phosphorylation	10	KPRSIEETPSSEPME	KPRSIKETPSSEPME	0.0046	18452278	dbPTM
Q969R5	L3MBTL2	BLCA	Phosphorylation	12	RSIEETPSSEPMEEE	RSIKETPSSEPMEEE	0.0046	18669648	dbPTM
Q969R5	L3MBTL2	BLCA	Phosphorylation	227	NSDAVLPSRVYWIAS	NSNAVLPSRVYWIAS	0.0046	22135298	dbPTM
Q969R5	L3MBTL2	BLCA	Phosphorylation	221	MKVEVLNSDAVLPSR	MKVEVLNSNAVLPSR	0.0046	22135298	dbPTM
Q969R5	L3MBTL2	BLCA	Phosphorylation	683	EEHLDVASPDKASSP	EQHLDVASPDKASSP	0.0046	18669648	dbPTM
Q9NST1	PNPLA3	BLCA	Phosphorylation	21	GCGFLGFYHVGATRC	GCGLLGFYHVGATRC	0.0078	22135298	dbPTM
Q9NST1	PNPLA3	BLCA	Phosphorylation	264	RPQPGLKSSSEGMDP	RPQPGLKLSSEGMDP	0.0078	22135298	dbPTM
Q9NST1	PNPLA3	BLCA	Phosphorylation	338	EMKDKGGYMSKICNL	QMKDKGGYMSKICNL	0.0078	22135298	dbPTM
P31271	HOXA13	BLCA	Phosphorylation	358	KRRRISATTNLSERQ	KRRRLSATTNLS[K/V]RQ	0.0014	22135298	dbPTM
P31271	HOXA13	BLCA	Phosphorylation	362	ISATTNLSERQVTIW	LSATTNLS[K/V]RQVTIW	0.0014	22135298	dbPTM
P31271	HOXA13	BLCA	Phosphorylation	356	KDKRRRISATTNLSE	KDKRRRLSATTNLSE	0.0014	22135298	dbPTM
O60266	ADCY3	BLCA	Phosphorylation	61	RLTFVPESLENLYQT	RLTFVPVSLENLYQT	0.0078	68732283	dbPTM
O60266	ADCY3	BLCA	Phosphorylation	39	VGRTHEISVRNSGSC	LGRTHEISVRNSGSC	0.0078	54886021	dbPTM
O60266	ADCY3	BLCA	Phosphorylation	12	QGFSEPEYSAEYSAE	QGFSEPEYLAEYSAE	0.0078	12312507	dbPTM
O60266	ADCY3	BLCA	Phosphorylation	17	PEYSAEYSAEYSVSL	PEYLAEYSAEYSVSL	0.0078	68997703	dbPTM
O60266	ADCY3	BLCA	Phosphorylation	13	GFSEPEYSAEYSAEY	GFSEPEYLAEYSAEY	0.0078	68997691	dbPTM
O60266	ADCY3	BLCA	Phosphorylation	16	EPEYSAEYSAEYSVS	EPEYLAEYSAEYSVS	0.0078	68997697	dbPTM
O60902	SHOX2	BLCA	Phosphorylation	9	EELTAFVSKSFDQKV	EELMEFVSKSFNQKV	0.0028	26074081	dbPTM
Q9UFH2	DNAH17	BLCA	Phosphorylation	1119	KPLKEGDYDGLVEVM	KPFKEGDYNGLVEVM	0.0072	22135298	dbPTM
Q9UFH2	DNAH17	BLCA	Phosphorylation	153	KNEMFVMSGKIKGKT	KNEMFVISGKIKGKT	0.0072	22135298	dbPTM
Q504Q3-2	PAN2	BLCA	Phosphorylation	1185	PEPEGQTSPKNAAVF	PEPKGQTSPKNAAVF	0.0022	19413330	dbPTM
Q504Q3-2	PAN2	BLCA	Phosphorylation	787	ADWKELGSPEGVLVC	ADWKKLGSPKGVLVC	0.0022	18669648	dbPTM
Q7Z340	ZNF551	BLCA	Phosphorylation	126	AAEHQTTSPVQKSYL	AAKHQTTSPVQKSYL	0.0068	23186163	dbPTM
Q7Z340	ZNF551	BLCA	Phosphorylation	358	IEHQRVHTGERPYEC	IEHQRVHTGEKPYEC	0.0068	22135298	dbPTM
Q7Z340	ZNF551	BLCA	Phosphorylation	429	SDCGKSFSCKSELIQ	SDCGKSFSYKSELIQ	0.0068	22135298	dbPTM
Q8NCN2	ZBTB34	BLCA	Phosphorylation	164	FANPVEISPPYCSQG	FANPVEISPPYCSEG	0.0012	23186163	dbPTM
Q8NCN2	ZBTB34	BLCA	Phosphorylation	207	SDRGSSGSVSEYEIQ	SDRGSSGSVSEYQIQ	0.0012	22135298	dbPTM
Q8NCN2	ZBTB34	BLCA	Phosphorylation	496	RMEIHTVSDAPD---	RMKIHTVSDAPD---	0.0012	22135298;25627689	dbPTM
Q9P299	COPZ2	BLCA	Phosphorylation	86	KNVFNKTSRTESEIA	KNVFNKTSRT[Q/K]SEIA	0.0002	22135298	dbPTM
Q5TEJ8	THEMIS2	BLCA	Phosphorylation	603	EFIKDGSSTYSKIPA	EFIKDGSSTYSNIPA	0.0016	22135298	dbPTM
Q5TEJ8	THEMIS2	BLCA	Phosphorylation	606	KDGSSTYSKIPAHRK	KDGSSTYSNIPAHRK	0.0016	22135298	dbPTM
Q5TEJ8	THEMIS2	BLCA	Phosphorylation	604	FIKDGSSTYSKIPAH	FIKDGSSTYSNIPAH	0.0016	22135298	dbPTM
Q5TEJ8	THEMIS2	BLCA	Phosphorylation	632	LDDDEHDYEEILEQF	LDNDEHDYKEILEQF	0.0016	19060867;22135298	dbPTM
Q8WUY9	DEPDC1B	BLCA	Phosphorylation	430	DITLSAPSFCRQISP	DITLFAPLFCHQISP	0.0062	22135298	dbPTM
Q8WUY9	DEPDC1B	BLCA	Phosphorylation	436	PSFCRQISPEEFEYQ	PLFCHQISPEEFEYQ	0.0062	23186163	dbPTM
Q92526	CCT6B	BLCA	Phosphorylation	301	QKGIDPFSLDSLAKH	EKGIDPFSLDFLAKH	0.0018	22135298	dbPTM
Q92526	CCT6B	BLCA	Phosphorylation	304	IDPFSLDSLAKHGIV	IDPFSLDFLAKHGIV	0.0018	21406692;16381945;23193290;22135298;22817900	dbPTM
Q92526	CCT6B	BLCA	Phosphorylation	239	ICNVSLEYEKTEVNS	ICNVLLEYEKTEVNS	0.0018	22135298	dbPTM
Q96MM6	HSPA12B	BLCA	Phosphorylation	200	PSLPEKDTVRWVLTV	PSLPQKDTVCWVLTV	0.0046	22135298	dbPTM
Q96MM6	HSPA12B	BLCA	Phosphorylation	206	DTVRWVLTVPAIWKQ	DTVCWVLTVPAIWKQ	0.0046	22135298	dbPTM
Q96MM6	HSPA12B	BLCA	Phosphorylation	397	AFEARKRTAGPHRAG	AFQARKRTAGPHRAG	0.0046	22135298	dbPTM
Q8NCG5	CHST4	BLCA	Phosphorylation	359	DAMNLLGYRHVRSEQ	NAMNLLGYRHVRSQQ	0.0012	19702290;16381945;23193290;22135298;22817900	dbPTM
P21802-3	FGFR2	BLCA	Phosphorylation	784	LEQYSPSYPDTRSSC	LKQYLPSYPDTRSSC	0.0038	9266968	iPTMnet
P21802-3	FGFR2	BLCA	Phosphorylation	780	LSQPLEQYSPSYPDT	LSQPLKQYLPSYPDT	0.0038	9266968	iPTMnet
P20265	POU3F2	BLCA	Phosphorylation	341	EADSSSGSPTSIDKI	EADSSSCSPTSIDKI	0.0062	19690332	dbPTM
P20265	POU3F2	BLCA	Phosphorylation	339	LEEADSSSGSPTSID	LEEADSSSCSPTSID	0.0062	21659604;16381945;23193290;19060867;22135298	dbPTM
P20265	POU3F2	BLCA	Phosphorylation	360	RKRKKRTSIEVSVKG	RTRKKRTSIEVSVKG	0.0062	17543985;16381945;23193290	dbPTM
P20265	POU3F2	BLCA	Phosphorylation	413	RQKEKRMTPPGGTLP	RQKEKRMTLPGGTLP	0.0062	25850435	dbPTM
A0PJZ3	GXYLT2	BLCA	Phosphorylation	253	IPKIGWYSRFARHPF	IPNFGWYSRFARHPF	0.0064	22135298	dbPTM
A0PJZ3	GXYLT2	BLCA	Phosphorylation	252	EIPKIGWYSRFARHP	EIPNFGWYSRFARHP	0.0064	22135298	dbPTM
A0PJZ3	GXYLT2	BLCA	Phosphorylation	281	NLTRIRSTQFKNSMI	NLTQIRSTQFKNSMI	0.0064	22135298	dbPTM
A0PJZ3	GXYLT2	BLCA	Phosphorylation	276	GVMLMNLTRIRSTQF	GVMLMNLTQIRSTQF	0.0064	22135298	dbPTM
O14730	RIOK3	BLCA	Phosphorylation	107	EKKFNGDSKVSISFE	EKKFDGDSKVSISFE	0.006	22135298	dbPTM
O14730	RIOK3	BLCA	Phosphorylation	110	FNGDSKVSISFENYR	FDGDSKVSISFENYR	0.006	22135298	dbPTM
O14730	RIOK3	BLCA	Phosphorylation	125	KVHPYEDSDSSEDEV	KVHPYEDSDRSEDEV	0.006	18669648	dbPTM
O14730	RIOK3	BLCA	Phosphorylation	122	NYRKVHPYEDSDSSE	NYRKVHPYEDSDRSE	0.006	18669648	dbPTM
O14730	RIOK3	BLCA	Phosphorylation	128	PYEDSDSSEDEVDWQ	PYEDSDRSEDEVDWQ	0.006	18669648	dbPTM
O14730	RIOK3	BLCA	Phosphorylation	127	HPYEDSDSSEDEVDW	HPYEDSDRSEDEVDW	0.006	18669648	dbPTM
O14730	RIOK3	BLCA	Phosphorylation	150	RPAKPVPTPKKGFIG	RPAKPVATPKKGFIG	0.006	22135298;25627689;21857030	dbPTM
Q8N3L3	TXLNB	BLCA	Phosphorylation	474	DDQSQHNSDEEPESN	DDQSQHNSDEEPQSN	0.0074	22135298	dbPTM
Q8N3L3	TXLNB	BLCA	Phosphorylation	470	ISEKDDQSQHNSDEE	ISKKDDQSQHNSDEE	0.0074	22135298	dbPTM
Q8N3L3	TXLNB	BLCA	Phosphorylation	169	FDFLFKKYAELLDEH	FDFLFRKYAELLDEH	0.0074	22135298	dbPTM
Q6N075	MFSD5	BLCA	Phosphorylation	15	AFVGLLASCLGLELS	AFVGLLAYCLGLELS	0.0004	22135298	dbPTM
Q6N075	MFSD5	BLCA	Phosphorylation	22	SCLGLELSRCRAKPP	YCLGLELSRCRAKPP	0.0004	22135298	dbPTM
Q6N075	MFSD5	BLCA	Phosphorylation	440	DAELRVPSPTEEPYA	DAQLRVPSPTKEPYA	0.0004	25849741	dbPTM
Q6N075	MFSD5	BLCA	Phosphorylation	446	PSPTEEPYAPEL---	PSPTKEPYAPEL---	0.0004	22135298	dbPTM
Q9BTX7	TTPAL	BLCA	Phosphorylation	11	ESDSLRTSPSVASLS	ESDCLRTSPSVASLS	0.0014	22135298	dbPTM
Q9BTX7	TTPAL	BLCA	Phosphorylation	10	EESDSLRTSPSVASL	EESDCLRTSPSVASL	0.0014	22135298	dbPTM
Q9BTX7	TTPAL	BLCA	Phosphorylation	18	SPSVASLSENELPPP	SPSVASLSKNELPPP	0.0014	22135298	dbPTM
Q9BTX7	TTPAL	BLCA	Phosphorylation	342	KSQLYSCY-------	KSQLYCCY-------	0.0014	22135298	dbPTM
Q9BTX7	TTPAL	BLCA	Phosphorylation	336	DSLRAVKSQLYSCY-	DSLRAVKSQLYCCY-	0.0014	22135298	dbPTM
Q9BTX7	TTPAL	BLCA	Phosphorylation	339	RAVKSQLYSCY----	RAVKSQLYCCY----	0.0014	22135298	dbPTM
Q8IUE1	TGIF2LX	BLCA	Phosphorylation	184	SAPSQKLTGIAQPKK	SAPSQMLTRITQPKK	0.0004	22135298	dbPTM
P10075	GLI4	BLCA	Phosphorylation	206	LKHQRIHTGEKPYAC	LKHQRIHTGDKPYAC	0.0062	22135298	dbPTM
P10075	GLI4	BLCA	Phosphorylation	290	VRHQRLHTGEKPYAC	VRHQRLHTGQKPYAC	0.0062	22135298	dbPTM
P10075	GLI4	BLCA	Phosphorylation	318	IEHQRIHTGEKPYEC	IKHQRIHTGEKPYEC	0.0062	22135298	dbPTM
Q9UL15	BAG5	BLCA	Phosphorylation	241	GRTEIRNYRREVVED	GRTEIKNYRREVVED	0.0074	22135298	dbPTM
Q9UL15	BAG5	BLCA	Phosphorylation	75	RKRAAQETERLLKEL	RKRAAQETERLLKQL	0.0074	24702127	dbPTM
Q9UL15	BAG5	BLCA	Phosphorylation	22	EIQKEVKSVEQQVIG	EIQKEVKSVQQQVIG	0.0074	21406692;16381945;23193290;22135298;22817900	dbPTM
P19971	TYMP	BLCA	Phosphorylation	50	KRDGGRLSEADIRGF	KRDGGRLSEADMRGF	0.001	22135298;23911959	dbPTM
P19971	TYMP	BLCA	Phosphorylation	9	AALMTPGTGAPPAPG	AALMTPETGAPPAPG	0.001	21081558	dbPTM
P19971	TYMP	BLCA	Phosphorylation	6	--MAALMTPGTGAPP	--MAALMTPETGAPP	0.001	21081558;22135298;25627689	dbPTM
Q02930-2	CREB5	BLCA	Phosphorylation	52	DNMLSDQTPTPTRFL	HNMLSDETPTPTRFL	0.0008	20068231	dbPTM
Q02930-2	CREB5	BLCA	Phosphorylation	54	MLSDQTPTPTRFLKN	MLSDETPTPTRFLKN	0.0008	20068231	dbPTM
Q02930-2	CREB5	BLCA	Phosphorylation	135	MPSPQSSSVITQAPS	MPSPQSSSDITQAPS	0.0008	20068231	dbPTM
Q02930-2	CREB5	BLCA	Phosphorylation	130	VIQQAMPSPQSSSVI	VIQQAMPSPQSSSDI	0.0008	20068231	dbPTM
Q02930-3	CREB5	BLCA	Phosphorylation	26	DNMLSDQTPTPTRFL	HNMLSDETPTPTRFL	0.0016	20068231	iPTMnet
Q02930-3	CREB5	BLCA	Phosphorylation	28	MLSDQTPTPTRFLKN	MLSDETPTPTRFLKN	0.0016	20068231	iPTMnet
Q02930-3	CREB5	BLCA	Phosphorylation	109	MPSPQSSSVITQAPS	MPSPQSSSDITQAPS	0.0016	20068231	iPTMnet
Q02930-3	CREB5	BLCA	Phosphorylation	104	VIQQAMPSPQSSSVI	VIQQAMPSPQSSSDI	0.0016	20068231	iPTMnet
Q8WZ75	ROBO4	BLCA	Phosphorylation	826	PRAPSPPTTYGYISV	PRAPSPHTTYGYISV	0.0048	23403867	dbPTM
Q8WZ75	ROBO4	BLCA	Phosphorylation	656	QELQHANSSPLLRGS	QELQHANSSPLLWGS	0.0048	22135298	dbPTM
Q8WZ75	ROBO4	BLCA	Phosphorylation	204	AEKSDEGTYMCVATN	VEKSDEGTYMCVATN	0.0048	22135298	dbPTM
Q9NXU5	ARL15	BLCA	Phosphorylation	94	DNIRKYWSRYYQGSQ	NNIRKYWSHYYQGSQ	0.003	22135298	dbPTM
Q9NXU5	ARL15	BLCA	Phosphorylation	92	GADNIRKYWSRYYQG	GANNIRKYWSHYYQG	0.003	22135298	dbPTM
P15918	RAG1	BLCA	Phosphorylation	195	SSAPCEVYFPRNVTM	SSAPCEVYFPRNMTM	0.0028	22135298	dbPTM
P15918	RAG1	BLCA	Phosphorylation	530	QPPLKNVSSSTDVGI	QPPLNNVSSSTDVGI	0.0028	22135298	dbPTM
P15918	RAG1	BLCA	Phosphorylation	532	PLKNVSSSTDVGIID	PLNNVSSSTDVGIID	0.0028	22135298	dbPTM
P30154-2	PPP2R1B	BLCA	Phosphorylation	59	LALGVERTRSELLPF	PALEVERTRSELLPF	0.0056	18452278	iPTMnet
P30154-2	PPP2R1B	BLCA	Phosphorylation	49	NSIKKLSTIALALGV	NSIKKLSTIAPALEV	0.0056	18452278	iPTMnet
P30154-2	PPP2R1B	BLCA	Phosphorylation	48	LNSIKKLSTIALALG	LNSIKKLSTIAPALG	0.0056	18452278	iPTMnet
Q14CN4	KRT72	BLCA	Phosphorylation	369	KQCADLETAIADAEQ	KQCADLEMAIADAKQ	0.0036	21081558	dbPTM
Q9Y3Y4	PYGO1	BLCA	Phosphorylation	34	GPGVQLGSPDKKKRK	GPGVQLGSSDKKKHK	0.0016	19276368;16381945;23193290;19060867;22135298;25850435;22817900;24961811	dbPTM
Q8N957	ANKFN1	BLCA	Phosphorylation	255	LKAWEWRYRLYRRMK	LKAWEWRYRLYKCMK	0.0028	1973949	dbPTM
Q02447	SP3	BLCA	Phosphorylation	676	QRHRRTHTGEKKFVC	QRHRRTHTGEKKCVC	0.0054	22135298	dbPTM
Q02447	SP3	BLCA	Phosphorylation	563	DPEEWQLSGDSTLNT	NPEEWQLSGDSTLNT	0.0054	18669648	dbPTM
Q15746-4	MYLK	BLCA	Phosphorylation	1659	SSTGSPTSPLNAEKL	SSTGSPTSSLNAEKL	0.0072	18088087,19413330,19651622	iPTMnet
Q15746-4	MYLK	BLCA	Phosphorylation	1654	LSGRKSSTGSPTSPL	LSGRKSSTGSPTSSL	0.0072	18088087,19651622	iPTMnet
Q15746-4	MYLK	BLCA	Phosphorylation	1658	KSSTGSPTSPLNAEK	KSSTGSPTSSLNAEK	0.0072	18088087	iPTMnet
Q15746-4	MYLK	BLCA	Phosphorylation	1656	GRKSSTGSPTSPLNA	GRKSSTGSPTSSLNA	0.0072	18088087,19651622	iPTMnet
Q15746-4	MYLK	BLCA	Phosphorylation	1640	RAIGRLSSMAMISGL	RAIGRLYSMAMISGL	0.0072	18088087	iPTMnet
F8W7T1	DPF3	BLCA	Phosphorylation	373	EDLFGSTSESDTSTF	EDLFGSTSESHTLTF	0.0014	22135298	dbPTM
F8W7T1	DPF3	BLCA	Phosphorylation	375	LFGSTSESDTSTFHG	LFGSTSESHTLTFHG	0.0014	22135298	dbPTM
F8W7T1	DPF3	BLCA	Phosphorylation	372	TEDLFGSTSESDTST	TEDLFGSTSESHTLT	0.0014	22135298	dbPTM
F8W7T1	DPF3	BLCA	Phosphorylation	371	TTEDLFGSTSESDTS	TTEDLFGSTSESHTS	0.0014	22135298	dbPTM
Q8NE01-2	CNNM3	BLCA	Phosphorylation	613	RAQNLPQSPENTDLQ	QAQNLPQSPENTDLQ	0.0026	18691976,20068231	iPTMnet
Q8NE01-2	CNNM3	BLCA	Phosphorylation	652	PGVPVEGSPGRNPGV	PGVPVEGSPGQNPGV	0.0026	19413330,19664994,20068231	iPTMnet
Q96P09	BIRC8	BLCA	Phosphorylation	143	IQTSGSNYKTLEVLV	IQTCGSNYKTLQVLV	0.001	18083107;16381945;23193290;22135298	dbPTM
Q6UWW8	CES3	BLCA	Phosphorylation	312	KKLKNTIYPLTVDGT	KKLKNTIYPLTVD[V/D]T	0.0074	22135298	dbPTM
Q8NDQ6	ZNF540	BLCA	Phosphorylation	602	RIHQRIHTGEKPYEC	TIHQIIHTGEKPYEC	0.006	22135298	dbPTM
Q9ULK6	RNF150	BLCA	Phosphorylation	197	TMYITIGTRNLQKYV	TMYITIETRNLQKYV	0.0016	22135298	dbPTM
Q9ULK6	RNF150	BLCA	Phosphorylation	194	ITVTMYITIGTRNLQ	ITMTMYITIETRNLQ	0.0016	22135298	dbPTM
G5EA03	LIMCH1	BLCA	Phosphorylation	705	YGPRTPVSDDAESTS	YGPRTPVCDDAESTS	0.004	22135298	dbPTM
G5EA03	LIMCH1	BLCA	Phosphorylation	702	DQRYGPRTPVSDDAE	DQRYGPRTPVCDDAE	0.004	22135298	dbPTM
G5EA03	LIMCH1	BLCA	Phosphorylation	1131	LHLPNLNSQVDSPSS	LHLPNLNSEVDSPSS	0.004	22199227	dbPTM
G5EA03	LIMCH1	BLCA	Phosphorylation	1138	SQVDSPSSEKSPVMT	SEVDSPSSEKSPVMT	0.004	25627689;22199227	dbPTM
G5EA03	LIMCH1	BLCA	Phosphorylation	1135	NLNSQVDSPSSEKSP	NLNSEVDSPSSEKSP	0.004	22135298;25627689	dbPTM
Q8NA23	WDR31	BLCA	Phosphorylation	301	MPLIATSSHDCKVKI	MPLIATSLHDCKVKI	0.0096	22135298	dbPTM
Q8NA23	WDR31	BLCA	Phosphorylation	135	MMWDLHGSSQPRQQL	MMWDFHGSSQPRQQL	0.0096	23663014	dbPTM
O95409	ZIC2	BLCA	Phosphorylation	24	FARHHHHSAAAAAAA	FARHHHHSAATAAAA	0.004	21406692;16381945;23193290;22135298;22817900	dbPTM
O95409	ZIC2	BLCA	Phosphorylation	199	EQYRQVASPRTDPYS	EQYRQVASPPTDPYS	0.004	20068231;16381945;23193290;18988627;22135298;22817900	dbPTM
Q5VWK5	IL23R	BLCA	Phosphorylation	177	EQQYLTSSYINISTD	KQQYLTSSYINISTD	0.0034	22135298	dbPTM
Q5VWK5	IL23R	BLCA	Phosphorylation	234	RAETINATVPKTIIY	RAKTINATVPKTIIY	0.0034	22135298	dbPTM
Q86WN2	IFNE	BLCA	Phosphorylation	147	LRLQVKMYFRRIHDY	LRLQVKMYFR[S/K]IHDY	0.0094	22135298	dbPTM
Q6NXT6	TAPT1	BLCA	Phosphorylation	549	SELKHRSSKKDLLEI	SELKHRSSKKDLLQI	0.0072	23911959;26074081;24702127	dbPTM
Q6NXT6	TAPT1	BLCA	Phosphorylation	529	NSDQFLTTPDGDEKD	NSDQFLTTPNGDEKD	0.0072	22135298;23090842	dbPTM
Q6NXT6	TAPT1	BLCA	Phosphorylation	538	DGDEKDITQDNSELK	NGDEKDITQDNSELK	0.0072	18669648;16381945;23193290;18988627;22817900	dbPTM
Q9H6F2	TMEM38A	BLCA	Phosphorylation	47	EPGAVELSRRHPIAS	EPGAVKLSRRHPIAS	0.0058	22135298	dbPTM
Q9H6F2	TMEM38A	BLCA	Phosphorylation	177	RGVWKPETNEILHMS	RGVWKPETNQILHMS	0.0058	22135298	dbPTM
O00182	LGALS9	BLCA	Phosphorylation	71	PRFEDGGYVVCNTRQ	PWFEDGGYVVCNTRQ	0.0004	17360941;18083107;21253578;16381945;23193290;19060867;22135298;22817900	dbPTM
Q86VZ5	SGMS1	BLCA	Phosphorylation	8	MKEVVYWSPKKVADW	MNEVVYWSPKKVANW	0.0016	23186163	iPTMnet
O75936	BBOX1	BLCA	Phosphorylation	156	IVRLTGASDKPGEVS	IVRLTAASEKPGEVS	0.0012	22135298	dbPTM
O14520	AQP7	BLCA	Phosphorylation	306	TVLPKMGSHEPTISP	TVLPNMGSHKPTISP	0.002	22135298	dbPTM
Q15746-3	MYLK	BLCA	Phosphorylation	1725	GRKSSTGSPTSPLNA	GRKSSTGSPTSSLNA	0.0076	18088087,19651622	iPTMnet
Q15746-3	MYLK	BLCA	Phosphorylation	1728	SSTGSPTSPLNAEKL	SSTGSPTSSLNAEKL	0.0076	18088087,19413330,19651622	iPTMnet
Q15746-3	MYLK	BLCA	Phosphorylation	1723	LSGRKSSTGSPTSPL	LSGRKSSTGSPTSSL	0.0076	18088087,19651622	iPTMnet
Q15746-3	MYLK	BLCA	Phosphorylation	1727	KSSTGSPTSPLNAEK	KSSTGSPTSSLNAEK	0.0076	18088087	iPTMnet
Q15746-3	MYLK	BLCA	Phosphorylation	1709	RAIGRLSSMAMISGL	RAIGRLYSMAMISGL	0.0076	18088087	iPTMnet
Q86V88	MDP1	BLCA	Phosphorylation	167	AQTGPLRSSLEESPF	AQSGPLRSSLEESPF	0.007	19690332;16381945;23193290;22135298;25627689;23090842;22817900;24117733	dbPTM
Q86V88	MDP1	BLCA	Phosphorylation	162	ETFAKAQTGPLRSSL	ETFAKAQSGPLRSSL	0.007	22135298;23186163	dbPTM
Q86V88	MDP1	BLCA	Phosphorylation	168	QTGPLRSSLEESPFE	QSGPLRSSLEESPFE	0.007	19690332;16381945;23193290;22135298;25627689;23917254;22817900;26074081	dbPTM
Q86V88	MDP1	BLCA	Phosphorylation	151	GMNLQTLSQGLETFA	GINLQTLSQGLETFA	0.007	22135298	dbPTM
P63096	GNAI1	BLCA	Phosphorylation	320	RKDTKEIYTHFTCAT	TKNTKEIYTHFTCAT	0.0002	25627689	dbPTM
Q9P0K1-3	ADAM22	BLCA	Phosphorylation	834	NGRPRSNSWQGNLGG	NGRPRSYSWQRNLGG	0.0016	19664994	iPTMnet
Q8WWQ2	HPSE2	BLCA	Phosphorylation	370	KIQKVVNTYTPGKKI	EIQKVVNTYTPGKKI	0.0094	22135298	dbPTM
Q8WWQ2	HPSE2	BLCA	Phosphorylation	302	IYSRASLYGPNIGRP	IYSTASLYGPNIGRP	0.0094	19835603;16381945;23193290;22135298;22817900	dbPTM
Q8WWQ2	HPSE2	BLCA	Phosphorylation	300	IRIYSRASLYGPNIG	IRIYSTASLYGPNIG	0.0094	22135298	dbPTM
Q9H2X0	CHRD	BLCA	Phosphorylation	942	HRRPAPETRTDPELE	HRRSAPETKTDPELE	0.0028	18452278	dbPTM
Q16773	KYAT1	BLCA	Phosphorylation	175	AGKFTSRTKALVLNT	ASKFTSRTKALVLNT	0.0008	20068231	dbPTM
Q16773	KYAT1	BLCA	Phosphorylation	172	MELAGKFTSRTKALV	MELASKFTSRTKALV	0.0008	20068231	dbPTM
Q16773	KYAT1	BLCA	Phosphorylation	15	RRLDGIDYNPWVEFV	QRLDGIDYNPWVEFV	0.0008	22135298	dbPTM
Q6ZV89	SH2D5	BLCA	Phosphorylation	411	PRTLRPLSHAKSEAE	PRTFRPLSHAKSEAE	0.0066	22135298;24961811	dbPTM
Q6ZV89	SH2D5	BLCA	Phosphorylation	406	PPGRPPRTLRPLSHA	PPGRPPRTFRPLSHA	0.0066	22135298	dbPTM
Q6ZV89	SH2D5	BLCA	Phosphorylation	197	QNVHALVSFRRLPAE	QNVHALVSFWRLPAE	0.0066	22135298	dbPTM
P21695	GPD1	BLCA	Phosphorylation	51	DIGGKKLTEIINTQH	DIEGKKLTEIINMQH	0.0078	22135298	dbPTM
P21695	GPD1	BLCA	Phosphorylation	56	KLTEIINTQHENVKY	KLTEIINMQHENVKY	0.0078	22135298	dbPTM
P30556	AGTR1	BLCA	Phosphorylation	331	AKSHSNLSTKMSTLS	AKSQSNLSTKMSTLS	0.0044	22798277	dbPTM
P30556	AGTR1	BLCA	Phosphorylation	326	YIPPKAKSHSNLSTK	YIPPKAKSQSNLSTK	0.0044	26074081	dbPTM
P30556	AGTR1	BLCA	Phosphorylation	332	KSHSNLSTKMSTLSY	KSQSNLSTKMSTLSY	0.0044	11579203;15177932;16381945;23193290;22135298;22817900	dbPTM
P30556	AGTR1	BLCA	Phosphorylation	335	SNLSTKMSTLSYRPS	SNLSTKMSTLSYHPS	0.0044	11579203;15177932;16381945;23193290;22135298;22817900	dbPTM
P30556	AGTR1	BLCA	Phosphorylation	338	STKMSTLSYRPSDNV	STKMSTLSYHPSDNV	0.0044	11579203;15177932;16381945;23193290;22135298;22817900	dbPTM
P30556	AGTR1	BLCA	Phosphorylation	336	NLSTKMSTLSYRPSD	NLSTKMSTLSYHPSD	0.0044	11579203;15177932;16381945;23193290;22135298;22817900	dbPTM
Q6PP77	XKRX	BLCA	Phosphorylation	186	GSVPQLTYQLYVSLI	GSVSQLTYQLYVSLI	0.0056	22135298	dbPTM
Q6PP77	XKRX	BLCA	Phosphorylation	160	EVGHSIRTLAMHRNA	EVGYSIRTLAMHRNA	0.0056	22135298	dbPTM
O95352	ATG7	BLCA	Phosphorylation	38	TQKKLNEYRLDEAPK	TQKKLNEYRLDEASK	0.0072	22135298	dbPTM
O95352	ATG7	BLCA	Phosphorylation	135	LNKFLLLTFADLKKY	LNKFLLLTFADLNKY	0.0072	21081558	dbPTM
P22102-2	GART	BLCA	Phosphorylation	348	SKGYPGDYTKGVEIT	SEGYPGHYTKGVEIT	0.0018	15592455,18083107	iPTMnet
Q5TF39	MFSD4B	BLCA	Phosphorylation	470	MRHSIIETSRSSLTE	IRHSIIETFRSSLTE	0.0054	23898821	dbPTM
Q5TF39	MFSD4B	BLCA	Phosphorylation	473	SIIETSRSSLTEPTA	SIIETFRSSLTEPTA	0.0054	22135298;23898821	dbPTM
Q5VTD9	GFI1B	BLCA	Phosphorylation	233	GKAFKRSSTLSTHLL	GKAFKRLSTLSTHLL	0.0086	22135298	dbPTM
Q5VTD9	GFI1B	BLCA	Phosphorylation	245	HLLIHSDTRPYPCQF	HLLIHSDTRSYPCQF	0.0086	22135298	dbPTM
Q5VTD9	GFI1B	BLCA	Phosphorylation	243	STHLLIHSDTRPYPC	STHLLIHSDTRSYPC	0.0086	22135298	dbPTM
O14863	SLC30A4	BLCA	Phosphorylation	12	GAWKRLKSMLRKDDA	GAWKPLKCMLRKDDA	0.009	22135298	dbPTM
Q9BT04	FUZ	BLCA	Phosphorylation	85	SITLIVLSSEVGISE	SITLIVLSSKVGISE	0.004	22135298	dbPTM
Q9BT04	FUZ	BLCA	Phosphorylation	74	NTTVVWKSFHDSITL	NTTVVWKGFHDSITL	0.004	22135298	dbPTM
Q9BT04	FUZ	BLCA	Phosphorylation	80	KSFHDSITLIVLSSE	KGFHDSITLIVLSSE	0.004	22135298	dbPTM
Q8IWE0	CAMK2A	BLCA	Phosphorylation	13	CTRFTEEYQLFEELG	CTRFTEEYQLLQELG	0.005	20068231	dbPTM
Q8IWE0	CAMK2A	BLCA	Phosphorylation	10	TITCTRFTEEYQLFE	TITCTRFTEEYQLLE	0.005	20068231	dbPTM
Q99502	EYA1	BLCA	Phosphorylation	303	RRGSDGKSRGRGRRN	RRGSHGKSRGRGRGN	0.0056	22135298	dbPTM
Q99502	EYA1	BLCA	Phosphorylation	314	GRRNNNPSPPPDSDL	GRGNNNPSPPPDSDL	0.0056	19664994	dbPTM
Q99502	EYA1	BLCA	Phosphorylation	299	SDRLRRGSDGKSRGR	SDRLRRGSHGKSRGR	0.0056	22135298	dbPTM
Q8NEE6	FBXL13	BLCA	Phosphorylation	150	EVFLVDETLKCDISL	EVFLVDKTLKCDISL	0.007	22135298	dbPTM
Q8NEE6	FBXL13	BLCA	Phosphorylation	62	SVFHHWHSYMEDQKE	SVFYHWHSYMEDQKE	0.007	22135298	dbPTM
Q8N531	FBXL6	BLCA	Phosphorylation	431	LTLAKEGSPFLTQKW	LTLAKEGSPFLTKKW	0.0022	22135298;25627689	dbPTM
Q8N531	FBXL6	BLCA	Phosphorylation	21	RAAPRPRSAEDWWWD	LAAPRPRSAEDWWWD	0.0022	19651622	dbPTM
Q92834-2	RPGR	BLCA	Phosphorylation	544	ALTENDDSDEYEEMS	TLTQNDDSDEYEEMS	0.0072	19413330	iPTMnet
P09493-10	TPM1	BLCA	Phosphorylation	229	EEEIKVLSDKLKEAE	QEQIKVLSDKLKEAE	0.0006	18452278	iPTMnet
Q9UBG3	CRNN	BLCA	Phosphorylation	489	TARELYSYLRSTKP-	TAKELYSYLRSTKP-	0.0038	22135298	dbPTM
Q9UBG3	CRNN	BLCA	Phosphorylation	487	GITARELYSYLRSTK	GITAKELYSYLRSTK	0.0038	22135298	dbPTM
Q9UBG3	CRNN	BLCA	Phosphorylation	482	SEEKRGITARELYSY	SEEKRGITAKELYSY	0.0038	22135298	dbPTM
Q9UBG3	CRNN	BLCA	Phosphorylation	132	RAGKGQHYEGSSHRQ	RAGKWQHYEGSSHRQ	0.0038	22135298	dbPTM
Q86YH6	PDSS2	BLCA	Phosphorylation	26	SPRRLWWSPSLDTIS	FPRRLWWSPSLDTIS	0.0032	22135298;24667141	dbPTM
Q08AL8	ADAM22	BLCA	Phosphorylation	798	NGRPRSNSWQGNLGG	NGRPRSYSWQRNLGG	0.0064	19664994	iPTMnet
Q6QEF8-5	CORO6	BLCA	Phosphorylation	239	HIFTTGFTRMSQREL	HIFTTDFTRMSQQEL	0.0038	20068231	iPTMnet
Q16656	NRF1	BLCA	Phosphorylation	109	SIRKRQQTRLLRKLR	SIRKRQQARLLRKLR	0.008	25965299	iPTMnet
Q16656	NRF1	BLCA	Phosphorylation	123	RATLDEYTTRVGQQA	RATLDEYTTCVGQQA	0.008	22135298	dbPTM
Q16656	NRF1	BLCA	Phosphorylation	122	LRATLDEYTTRVGQQ	LRATLDEYTTCVGQQ	0.008	22135298	dbPTM
Q15746-2	MYLK	BLCA	Phosphorylation	1707	GRKSSTGSPTSPLNA	GRKSSTGSPTSSLNA	0.0068	18088087,19651622	iPTMnet
Q15746-2	MYLK	BLCA	Phosphorylation	1705	LSGRKSSTGSPTSPL	LSGRKSSTGSPTSSL	0.0068	18088087,19651622	iPTMnet
Q15746-2	MYLK	BLCA	Phosphorylation	1709	KSSTGSPTSPLNAEK	KSSTGSPTSSLNAEK	0.0068	18088087	iPTMnet
Q15746-2	MYLK	BLCA	Phosphorylation	1710	SSTGSPTSPLNAEKL	SSTGSPTSSLNAEKL	0.0068	18088087,19413330,19651622	iPTMnet
Q15746-2	MYLK	BLCA	Phosphorylation	1691	RAIGRLSSMAMISGL	RAIGRLYSMAMISGL	0.0068	18088087	iPTMnet
Q5TCH4	CYP4A22	BLCA	Phosphorylation	9	SVSVLSPSRRLGGVS	SVCFLSPSRRLGGVS	0.0062	22135298	dbPTM
Q5TCH4	CYP4A22	BLCA	Phosphorylation	4	----MSVSVLSPSRR	----MSVCFLSPSRR	0.0062	22135298	dbPTM
Q5TCH4	CYP4A22	BLCA	Phosphorylation	7	-MSVSVLSPSRRLGG	-MSVCFLSPSRRLGG	0.0062	22135298	dbPTM
Q5TCH4	CYP4A22	BLCA	Phosphorylation	2	------MSVSVLSPS	------MSVCFLSPS	0.0062	22135298	dbPTM
O76027	ANXA9	BLCA	Phosphorylation	2	------MSVTGGKMA	------MSVTGEKMA	0.0052	15302935	iPTMnet
O76027	ANXA9	BLCA	Phosphorylation	69	SAIVDVLTNRSREQR	SAIVDVLTNRSTEQR	0.0052	36013357	dbPTM
Q9BZ95-3	NSD3	BLCA	Phosphorylation	571	ATSGSTGSVEKKQQR	ATSGSTGLVEKKQQR	0.0044	19413330	iPTMnet
Q9BZ95-3	NSD3	BLCA	Phosphorylation	556	NQRNEKPTQSVSSPE	NQTNEKPTQSVSSPE	0.0044	19413330	iPTMnet
Q13946	PDE7A	BLCA	Phosphorylation	464	EQSSSEDTDAAFELN	EQSSSEDTDAAFQLN	0.0016	22135298	dbPTM
Q13946	PDE7A	BLCA	Phosphorylation	113	RNIRRLLSFQRYLRS	RNIRRLLSFQRYLTS	0.0016	19369195;16381945;23193290;21081558;22135298;23186163;24961811	dbPTM
Q9UKC9	FBXL2	BLCA	Phosphorylation	404	HAYFAPVTPPTAVAG	HAYFA[S/L]VTPPTAVAG	0.0088	22135298;23898821;24961811	dbPTM
Q9H0C5	BTBD1	BLCA	Phosphorylation	354	TSDRIRFTVNRRISI	TSDQIRFTVNRRISI	0.0058	22135298	dbPTM
Q9H0C5	BTBD1	BLCA	Phosphorylation	30	AGPPPPPSPSSLGPL	VGPPPPPSPSSLGPL	0.0058	25627689	dbPTM
Q92834-6	RPGR	BLCA	Phosphorylation	544	ALTENDDSDEYEEMS	TLTQNDDSDEYEEMS	0	19413330	iPTMnet
Q9H427	KCNK15	BLCA	Phosphorylation	262	ERAARPPSPRPPGAP	ERAARPSSLRPPGAP	0.0028	17081983	dbPTM
A5D8W1	CFAP69	BLCA	Phosphorylation	152	GDLMKIPSSELRIQI	GDLIKIPSSELRIQI	0.0024	22135298	dbPTM
A5D8W1	CFAP69	BLCA	Phosphorylation	186	YQQASSSYKIQMAEV	YQQASSSYKIEMAEV	0.0024	22135298	dbPTM
A5D8W1	CFAP69	BLCA	Phosphorylation	184	PGYQQASSSYKIQMA	PGYQQASSSYKIEMA	0.0024	22135298	dbPTM
Q8N9L1	ZIC4	BLCA	Phosphorylation	227	NLKIHKRTHTGEKPF	NLKIHERTHTGQKPF	0.0064	22135298	dbPTM
Q8N9L1	ZIC4	BLCA	Phosphorylation	229	KIHKRTHTGEKPFRC	KIHERTHTGQKPFRC	0.0064	22135298	dbPTM
A0A0C4DH07	LTBP4	BLCA	Phosphorylation	24	RLGGAAASESLAVSE	HLGGAAASESLAVSE	0.001	22135298	dbPTM
A0A0C4DH07	LTBP4	BLCA	Phosphorylation	30	ASESLAVSEAFCRVR	ASESLAVSEAFCSVR	0.001	22135298	dbPTM
Q8NGN6	OR10G7	BLCA	Phosphorylation	87	LMTLVSPSGRTISFH	LMILLSPSGRTISFH	0.0018	22135298	dbPTM
A8K5J1	UMPS	BLCA	Phosphorylation	37	SGLSSPIYIDLRGIV	SGLSFPIYIDLRGIV	0.0062	18083107	dbPTM
A8K5J1	UMPS	BLCA	Phosphorylation	214	VAANHNGSPLSIKEA	VAANYNGSPLSIKEA	0.0062	18669648	dbPTM
P01037	CST1	BLCA	Phosphorylation	63	NKATKDDYYRRPLRV	NKATK[H/Y]DYYRRPLRV	0.0046	18083107;16381945;23193290;22135298;22817900	dbPTM
P01037	CST1	BLCA	Phosphorylation	64	KATKDDYYRRPLRVL	KATK[H/Y]DYYRRPLRVL	0.0046	18083107;16381945;23193290;22135298;22817900	dbPTM
Q8NHH9-2	ATL2	BLCA	Phosphorylation	51	EDDDLVNSDEVMKKP	EDDDLVNSDQVMKKP	0.004	17081983	iPTMnet
Q8NHH9-2	ATL2	BLCA	Phosphorylation	38	NHVSSTTSLGENYED	NHVLSTTSLGENYED	0.004	17081983	iPTMnet
Q8NHH9-2	ATL2	BLCA	Phosphorylation	34	SAAVNHVSSTTSLGE	SAAVNHVLSTTSLGE	0.004	17081983	iPTMnet
Q32M88	PGGHG	BLCA	Phosphorylation	697	PPKLPGSSSSEFPGR	LPKLPGSSSSELPGR	0.001	22135298	dbPTM
Q6UXD5	SEZ6L2	BLCA	Phosphorylation	883	FGFSGSHSYSPITVE	LGFSGSHSYSPITVE	0.0026	22135298	dbPTM
Q6UXD5	SEZ6L2	BLCA	Phosphorylation	879	GKSLFGFSGSHSYSP	GKFLLGFSGSHSYSP	0.0026	22135298	dbPTM
P09493-8	TPM1	BLCA	Phosphorylation	229	EEEIKVLSDKLKEAE	QEQIKVLSDKLKEAE	0.0014	18452278	iPTMnet
Q16621	NFE2	BLCA	Phosphorylation	157	LNYSDAESLELEGTE	LNYSDAEFFELEGTE	0.0082	19966288;16381945;23193290;22135298;22817900	dbPTM
Q7RTM1	OTOP1	BLCA	Phosphorylation	524	EESSWGGSPSPVRLP	KESSWGGSPSPVRLP	0.0048	23403867	dbPTM
Q7RTM1	OTOP1	BLCA	Phosphorylation	519	EEEKQEESSWGGSPS	EEDKQKESSWGGSPS	0.0048	22135298	dbPTM
Q7RTM1	OTOP1	BLCA	Phosphorylation	520	EEKQEESSWGGSPSP	EDKQKESSWGGSPSP	0.0048	23403867	dbPTM
Q8N441	FGFRL1	BLCA	Phosphorylation	452	GLCEEHGSPAAPQHL	GLCEEHRFPAAPQHL	0.001	23898821	dbPTM
Q13939	CCIN	BLCA	Phosphorylation	222	YFKKFFNYINLNAVS	YFKKLFNYINLKAVS	0.0054	22135298	dbPTM
Q9Y5K1	SPO11	BLCA	Phosphorylation	364	EMEIMADSKMKAEIQ	EMEIMANCKMKAEIQ	0.0006	22135298	dbPTM
Q9H2C1	LHX5	BLCA	Phosphorylation	119	KFVCKDDYLSSSSLK	KFVCKDEYLSSSSLK	0.0004	17053785;16381945;23193290;22135298;22817900	dbPTM
Q9H2C1	LHX5	BLCA	Phosphorylation	72	AGCAQGISPSDLVRK	AGCAQGISPSYLVRK	0.0004	22135298	dbPTM
Q8IZU9	KIRREL3	BLCA	Phosphorylation	384	LSNEKTLTLKSVRQE	LSNEKTLTLKSMRQE	0.0012	22135298	dbPTM
Q8IZU9	KIRREL3	BLCA	Phosphorylation	332	LSRTVDVYFGPRMTT	LSRTVHVYFGPRMTT	0.0012	22135298;25262027	dbPTM
Q8IZU9	KIRREL3	BLCA	Phosphorylation	328	GSTNLSRTVDVYFGP	GSTNLSRTVHVYFGP	0.0012	25262027	dbPTM
Q6PRD7	CEMP1	BLCA	Phosphorylation	71	VGIPAPHTSQEVRIH	MGIPAPNTSQEVRIH	0.0058	22135298	dbPTM
Q6PRD7	CEMP1	BLCA	Phosphorylation	72	GIPAPHTSQEVRIHI	GIPAPNTSQEVRIHI	0.0058	22135298	dbPTM
Q8N228	SCML4	BLCA	Phosphorylation	286	LGGGPAATAGGPRTS	LGGGPAATAGAPCTS	0.0036	22135298	dbPTM
Q14190	SIM2	BLCA	Phosphorylation	237	NMFMFRASLDLKLIF	NMLMLRASLDLKLIF	0.009	22135298	dbPTM
Q14190	SIM2	BLCA	Phosphorylation	229	ITEIKLYSNMFMFRA	ITEIKLYSNMLMLRA	0.009	22135298	dbPTM
Q14190	SIM2	BLCA	Phosphorylation	228	AITEIKLYSNMFMFR	AITEIKLYSNMLMLR	0.009	22135298	dbPTM
P05106	ITGB3	BLCA	Phosphorylation	773	DTANNPLYKEATSTF	DTANNPLHKEATSTF	0.006	18088087	dbPTM
P05106	ITGB3	BLCA	Phosphorylation	777	NPLYKEATSTFTNIT	NPLHKEATSTFTNIT	0.006	10896934	dbPTM
P05106	ITGB3	BLCA	Phosphorylation	779	LYKEATSTFTNITYR	LHKEATSTFTNIMYR	0.006	10896934	dbPTM
P05106	ITGB3	BLCA	Phosphorylation	767	RARAKWDTANNPLYK	RARAKWDTANNPLHK	0.006	25850435;24400094	dbPTM
P05106	ITGB3	BLCA	Phosphorylation	778	PLYKEATSTFTNITY	PLHKEATSTFTNIMY	0.006	22135298;25850435	dbPTM
P05106	ITGB3	BLCA	Phosphorylation	785	STFTNITYRGT----	STFTNIMYRGT----	0.006	8631894	dbPTM
P05106	ITGB3	BLCA	Phosphorylation	784	TSTFTNITYRGT---	TSTFTNIMYRGT---	0.006	22135298	dbPTM
Q9BYU1	PBX4	BLCA	Phosphorylation	255	RKGGLTISQVSNWFG	RKGGLTISQV[C/F]NWFG	0.0034	22135298	dbPTM
Q9BYU1	PBX4	BLCA	Phosphorylation	258	GLTISQVSNWFGNKR	GLTISQV[C/F]NWFGNKR	0.0034	22135298	dbPTM
Q9H607	OCEL1	BLCA	Phosphorylation	122	VFEDELLSQALLGAK	VFENELLSQALLGAK	0.0038	22135298	dbPTM
Q15465	SHH	BLCA	Phosphorylation	253	DGAKKVFYVIETREP	DGAKKVFYVIETR[Q/K]P	0.0022	22135298	dbPTM
Q9Y274	ST3GAL6	BLCA	Phosphorylation	306	SLMNKNAYHNVTAEQ	[C/F]LMNKNAYHNVTAEQ	0.003	22135298	dbPTM
Q58EX2	SDK2	BLCA	Phosphorylation	1221	SSMLVRWSEVPEADR	SSMLVRRSEVPEADR	0.0092	22135298	dbPTM
Q58EX2	SDK2	BLCA	Phosphorylation	319	KEPERHITAEMEKVV	KEPERYITAEMEKVV	0.0092	22135298	dbPTM
Q6ZMK1	CYHR1	BLCA	Phosphorylation	33	AVSTAEASRGAAAGF	AVSTAKASRGAAAGF	0.0024	22135298	dbPTM
Q6ZMK1	CYHR1	BLCA	Phosphorylation	29	SLHAAVSTAEASRGA	SLYAAVSTAKASRGA	0.0024	22135298	dbPTM
Q6ZMK1	CYHR1	BLCA	Phosphorylation	28	VSLHAAVSTAEASRG	VSLYAAVSTAKASRG	0.0024	22135298	dbPTM
Q6ZMK1	CYHR1	BLCA	Phosphorylation	22	HLVLGVVSLHAAVST	HLVLGVVSLYAAVST	0.0024	22135298	dbPTM
O14490-2	DLGAP1	BLCA	Phosphorylation	656	AASVRQNSATESAES	AASVRQNSAIESAKS	0.0006	15345747	iPTMnet
Q6ZVW7	IL17REL	BLCA	Phosphorylation	296	RRFPTPPTSRCTCVT	HRFPTLPTSRCTCVT	0.0036	22135298	dbPTM
Q9UBM7	DHCR7	BLCA	Phosphorylation	382	PKVIECSYTSADGQR	PKVIKCCYTSADGQR	0.0022	22135298;22817900	dbPTM
Q96NM4	TOX2	BLCA	Phosphorylation	205	SSPSPPGSKSATPSP	SSPSLLGSKSATPSP	0.002	22199227;24961811	dbPTM
Q96NM4	TOX2	BLCA	Phosphorylation	201	SIAHSSPSPPGSKSA	SIAHSSPSLLGSKSA	0.002	22199227;24961811	dbPTM
Q96NM4	TOX2	BLCA	Phosphorylation	198	IRSSIAHSSPSPPGS	IRSSIAHSSPSLLGS	0.002	22199227;24961811	dbPTM
Q96NM4	TOX2	BLCA	Phosphorylation	199	RSSIAHSSPSPPGSK	RSSIAHSSPSLLGSK	0.002	22199227;24961811	dbPTM
Q6NXP6	NOXRED1	BLCA	Phosphorylation	287	SCPKLQLTDFVSKAY	SCPKFQLTYFVSKAY	0	22135298	dbPTM
Q00765	REEP5	BLCA	Phosphorylation	188	LLGEEKKST------	LLGEKRKST------	0.0022	23898821;25849741	dbPTM
Q00765	REEP5	BLCA	Phosphorylation	189	LGEEKKST-------	LGEKRKST-------	0.0022	23911959;23186163	dbPTM
Q9Y4A0	JRKL	BLCA	Phosphorylation	98	RAKGNPISGPICAKR	RPKGNPISGPICAKR	0.0074	22135298	dbPTM
Q9Y4A0	JRKL	BLCA	Phosphorylation	461	QGQADESSENEEEEI	QGQANESSENEEEEI	0.0074	22135298;25627689;23090842;23663014	dbPTM
Q9Y4A0	JRKL	BLCA	Phosphorylation	460	AQGQADESSENEEEE	AQGQANESSENEEEE	0.0074	22135298;25627689;23898821;23090842;23663014	dbPTM
P09493-3	TPM1	BLCA	Phosphorylation	229	EEEIKVLSDKLKEAE	QEQIKVLSDKLKEAE	0.0012	18452278	iPTMnet
P31371	FGF9	BLCA	Phosphorylation	163	VDTGRRYYVALNKDG	VDTGRRYYVALDKDG	0.0096	22135298	dbPTM
P31371	FGF9	BLCA	Phosphorylation	178	TPREGTRTKRHQKFT	TPREGTRTKRHHKFT	0.0096	22135298	dbPTM
P31371	FGF9	BLCA	Phosphorylation	176	DGTPREGTRTKRHQK	DGTPREGTRTKRHHK	0.0096	22135298	dbPTM
Q9BVG3	TRIM62	BLCA	Phosphorylation	176	SSTKSLRTTIGEAFE	SSTKSLRTTIGKAFE	0.0046	22135298	dbPTM
Q9BVG3	TRIM62	BLCA	Phosphorylation	167	LKRQLAETKSSTKSL	LKRQLADTKSSTKSL	0.0046	22135298	dbPTM
Q9BVG3	TRIM62	BLCA	Phosphorylation	169	RQLAETKSSTKSLRT	RQLADTKSSTKSLRT	0.0046	22135298	dbPTM
Q5TAQ9	DCAF8	BLCA	Phosphorylation	142	ALEDWVSSETSALPR	ALEDWVSLETSALPR	0.0014	17081983	dbPTM
Q5TAQ9	DCAF8	BLCA	Phosphorylation	99	ENRVHDRSEEEEEEE	ENRVHDRSEEKEEEE	0.0014	18669648	dbPTM
Q14554	PDIA5	BLCA	Phosphorylation	364	YFKNGEKYAVPVLRT	YFKIGEKYAVPVFRT	0.0072	18083107;16381945;23193290;22135298;22817900	dbPTM
Q9P0K1-2	ADAM22	BLCA	Phosphorylation	798	NGRPRSNSWQGNLGG	NGRPRSYSWQRNLGG	0.0044	19664994	iPTMnet
Q9GZT8-2	NIF3L1	BLCA	Phosphorylation	249	IKRHLKLSHIRLALG	MKRHLKLSDIRLALG	0.0078	20068231	dbPTM
Q7Z3S7	CACNA2D4	BLCA	Phosphorylation	802	LDRFPLWYRQASEHP	LDRFPLWYRKASEHP	0.01	18083107;16381945;23193290;22135298	dbPTM
Q7Z3S7	CACNA2D4	BLCA	Phosphorylation	533	ILLGVVGSDVALREL	ILLGVVGSDVAVREL	0.01	22135298	dbPTM
Q6UX65	DRAM2	BLCA	Phosphorylation	263	NERTRLLSRDI----	NKRTRLLSKDI----	0.0004	18669648	dbPTM
A8K161	CAMK2A	BLCA	Phosphorylation	13	CTRFTEEYQLFEELG	CTRFTEEYQLLQELG	0.0042	20068231	dbPTM
A8K161	CAMK2A	BLCA	Phosphorylation	10	TITCTRFTEEYQLFE	TITCTRFTEEYQLLE	0.0042	20068231	dbPTM
Q9HAV0	GNB4	BLCA	Phosphorylation	208	SGACDASSKLWDIRD	SGACDASSKLWDIGD	0.0066	21081558	dbPTM
Q9HAV0	GNB4	BLCA	Phosphorylation	34	DATLVQITSNMDSVG	DATLVQITSNVDSVG	0.0066	22135298	dbPTM
P51674	GPM6A	BLCA	Phosphorylation	267	QELHDIHSTRSKERL	QELHDIHSTCSKERL	0.0056	15822905;16381945;23193290;19060867;22135298;22817900	dbPTM
P51674	GPM6A	BLCA	Phosphorylation	256	QKYEDIKSKEEQELH	QKYEDIKSKEKQELH	0.0056	18510355	dbPTM
Q13231	CHIT1	BLCA	Phosphorylation	122	NRQTFVNSAIRFLRK	NRQTFVNWAMRFLRK	0.0074	22135298	dbPTM
O14924-3	RGS12	BLCA	Phosphorylation	226	PKKLSGKSKSGRSLN	PKELSGKSKSGRSLN	0.008	17287340	iPTMnet
O14924-3	RGS12	BLCA	Phosphorylation	286	GGLCRRESQGSVSSA	GGLCRRQSQGSVSSA	0.008	17525332,18077418	iPTMnet
O14924-3	RGS12	BLCA	Phosphorylation	292	ESQGSVSSAGSLDLS	QSQGSVSSAGSLDLS	0.008	17525332	iPTMnet
Q12887	COX10	BLCA	Phosphorylation	62	FLKRMYVTQLNRSHN	FLKHMYVTQLNRSHN	0.01	25003641	dbPTM
Q12887	COX10	BLCA	Phosphorylation	60	FSFLKRMYVTQLNRS	FSFLKHMYVTQLNRS	0.01	25003641	dbPTM
Q12887	COX10	BLCA	Phosphorylation	97	GQAKAEIYEMRPLSP	GQAKAEIYEMRPLLP	0.01	22135298	dbPTM
P98155	VLDLR	BLCA	Phosphorylation	846	KTTEEDLSIDIGRHS	KTTEEDLYIDIGRHS	0.0096	18578522;16381945;23193290;22135298;22817900	dbPTM
P98155	VLDLR	BLCA	Phosphorylation	860	SASVGHTYPAISVVS	SACVGHTYPAISVVS	0.0096	22135298	dbPTM
P00387-2	CYB5R3	BLCA	Phosphorylation	20	LESPDIKYPLRLIDR	FESPDIKYLLRLIDR	0.0008	18669648	dbPTM
Q9P0K1-4	ADAM22	BLCA	Phosphorylation	798	NGRPRSNSWQGNLGG	NGRPRSYSWQRNLGG	0.0012	19664994	iPTMnet
O43548	TGM5	BLCA	Phosphorylation	575	SPKEAKTYPCKISYS	SPKEAKTYPCKICYS	0.006	18083107;16381945;23193290;22135298;22817900	dbPTM
O43548	TGM5	BLCA	Phosphorylation	581	TYPCKISYSQYSQYL	TYPCKICYSQYSQYL	0.006	18083107;16381945;23193290;22135298;22817900	dbPTM
O43548	TGM5	BLCA	Phosphorylation	587	SYSQYSQYLSTDKLI	CYSQYSQYLSTDKLI	0.006	18083107;16381945;23193290;22135298;22817900	dbPTM
O43548	TGM5	BLCA	Phosphorylation	490	PTSLSQDSPRSLHTP	PTSLSQDSPWSLHTP	0.006	22135298	dbPTM
Q96RI8	TAAR6	BLCA	Phosphorylation	131	CFISIDRYIAVTDPL	CFIFIDRYIAVTDPL	0.0076	18083107;16381945;23193290;22135298;22817900	dbPTM
Q96RI8	TAAR6	BLCA	Phosphorylation	245	TESSSESYKARVARR	TESSSESYKATVARR	0.0076	22135298	dbPTM
Q96RI8	TAAR6	BLCA	Phosphorylation	244	KTESSSESYKARVAR	KTESSSESYKATVAR	0.0076	22135298	dbPTM
Q9BZW8-2	CD244	BLCA	Phosphorylation	266	PKEFLTIYEDVKDLK	PKEFSTIYEHVKDLK	0.0008	18083107	dbPTM
P18564	ITGB6	BLCA	Phosphorylation	766	NPLYRGSTSTFKNVT	NPLYRGFTSTFKNVT	0.0026	22135298	dbPTM
P18564	ITGB6	BLCA	Phosphorylation	767	PLYRGSTSTFKNVTY	PLYRGFTSTFKNVTY	0.0026	22135298	dbPTM
P18564	ITGB6	BLCA	Phosphorylation	768	LYRGSTSTFKNVTYK	LYRGFTSTFKNVTYK	0.0026	22135298	dbPTM
P18564	ITGB6	BLCA	Phosphorylation	765	TNPLYRGSTSTFKNV	TNPLYRGFTSTFKNV	0.0026	22135298	dbPTM
P18564	ITGB6	BLCA	Phosphorylation	762	QTGTNPLYRGSTSTF	QTGTNPLYRGFTSTF	0.0026	18180459;16381945;23193290;22135298;22817900	dbPTM
P18564	ITGB6	BLCA	Phosphorylation	756	RSKAKWQTGTNPLYR	QSKAKWQTGTNPLYR	0.0026	22135298	dbPTM
O75582-2	RPS6KA5	BLCA	Phosphorylation	381	GYSFVAPSILFKRNA	GFCFVAPSILFKRNA	0.002	19651622,20068231	iPTMnet
O75582-2	RPS6KA5	BLCA	Phosphorylation	376	EKLFQGYSFVAPSIL	EKLFQGFCFVAPSIL	0.002	11994045,19651622,20068231	iPTMnet
Q6PKC3-2	TXNDC11	BLCA	Phosphorylation	801	VLQRGHISHLEREIQ	VLQRGHIFHLETEIQ	0.0006	17693683	iPTMnet
Q96QG7	MTMR9	BLCA	Phosphorylation	178	EALRKVATFRHGGRF	EALRKVATFQHGGRF	0	20068231	dbPTM
Q96QG7	MTMR9	BLCA	Phosphorylation	541	RQLAELETEDGMQES	RQLAELETQDGMQES	0	20873877	dbPTM
Q96QG7	MTMR9	BLCA	Phosphorylation	548	TEDGMQESP------	TQDGMQESP------	0	18669648;19690332;20068231;21406692;23186163	dbPTM
Q9BTF0	THUMPD2	BLCA	Phosphorylation	457	AFKTASTSFEASNHK	AFKTASTSFKASNHK	0.0084	22135298;25627689	dbPTM
Q9H207	OR10A5	BLCA	Phosphorylation	265	LTYFWPKSNNSPESK	LTYFWPKSNNSPQSK	0.0082	22135298	dbPTM
Q9H207	OR10A5	BLCA	Phosphorylation	268	FWPKSNNSPESKKLL	FWPKSNNSPQSKKLL	0.0082	22135298	dbPTM
P54886-2	ALDH18A1	BLCA	Phosphorylation	444	GLRQIAASSQDSVGR	GLRQIAVSSQDSVGR	0.0078	20068231	iPTMnet
Q00722-2	PLCB2	BLCA	Phosphorylation	597	DYNKRQMSRIYPKGT	DYNKRHMSRIYPKGT	0.0052	17081983	dbPTM
Q00722-2	PLCB2	BLCA	Phosphorylation	600	KRQMSRIYPKGTRMD	KRHMSRIYPKGTRMD	0.0052	17081983	dbPTM
Q8IWB7	WDFY1	BLCA	Phosphorylation	408	CSLATGFSPH-----	CSLATGFFPH-----	0.0036	20068231	dbPTM
Q96CW9	NTNG2	BLCA	Phosphorylation	333	RSWRAGSYLPLPHGS	RSWQAGSYLPLPHGS	0.0034	19690332	dbPTM
Q96CW9	NTNG2	BLCA	Phosphorylation	332	TRSWRAGSYLPLPHG	TRSWQAGSYLPLPHG	0.0034	19690332	dbPTM
Q9NR61	DLL4	BLCA	Phosphorylation	7	-MAAASRSASGWALL	-MAAAFRSASGWALL	0.005	22135298	dbPTM
Q9HC98-2	NEK6	BLCA	Phosphorylation	69	DPQRHPNTLSFRCSL	DPQRHPNTLSFLCSL	0.0066	20068231	dbPTM
B2R5V0	NCOA4	BLCA	Phosphorylation	456	EPEKHKDSLNMWLCP	KPEKHKDSLNMWLCP	0.0074	17081983	dbPTM
P30279	CCND2	BLCA	Phosphorylation	279	EDELDQASTPTDVRD	EDELDQASTPTDVWD	0.0072	22135298;22817900	dbPTM
P30279	CCND2	BLCA	Phosphorylation	282	LDQASTPTDVRDIDL	LDQASTPTDVWDIDL	0.0072	22135298;22817900	dbPTM
P30279	CCND2	BLCA	Phosphorylation	280	DELDQASTPTDVRDI	DELDQASTPTDVWDI	0.0072	17486076;16381945;23193290;22135298;22817900	dbPTM
Q9H213	MAGEH1	BLCA	Phosphorylation	159	PRSSPVEYEFFWGPR	PRSSPVEYEFCWGPR	0.005	22135298	dbPTM
Q96IV6	FAXDC2	BLCA	Phosphorylation	23	QEGHIWGSMRRTAFI	QEGHIWGSIRRTAFI	0.0076	17081983	dbPTM
Q8NH48	OR5B3	BLCA	Phosphorylation	297	LRNKEVKSAFKKVVE	LSNKEVKSAFKKVVE	0.0056	22135298	dbPTM
P0C874	SPATA31D3	BLCA	Phosphorylation	762	ERSSNMLSMENVGNY	ERSSNMLSMENVVNY	0.0036	22135298	dbPTM
Q8IZF5	ADGRF3	BLCA	Phosphorylation	142	KTWPPELSRTLTLPA	KTWPPKLSRTLTLPA	0.0048	22135298	dbPTM
Q8IZF5	ADGRF3	BLCA	Phosphorylation	146	PELSRTLTLPAASAS	PKLSRTLTLPAASAS	0.0048	22135298	dbPTM
Q86TN4-2	TRPT1	BLCA	Phosphorylation	191	EETECQSSPKHSSRE	EETQCQSSPKHSSRE	0.0094	18452278,18669648,19413330,19664995,20068231	iPTMnet
Q86TN4-2	TRPT1	BLCA	Phosphorylation	190	DEETECQSSPKHSSR	DEETQCQSSPKHSSR	0.0094	19413330	iPTMnet
Q86TN4-2	TRPT1	BLCA	Phosphorylation	186	SLAGDEETECQSSPK	SLAGDEETQCQSSPK	0.0094	18452278	iPTMnet
O15484	CAPN5	BLCA	Phosphorylation	14	PYEDQNYSALRRDCR	PYEDQNYLALRRDCR	0.0024	22135298	dbPTM
Q99643	SDHC	BLCA	Phosphorylation	60	SPHITIYSWSLPMAM	STHITIYSWSLPMAM	0.0074	22135298	dbPTM
O15427	SLC16A3	BLCA	Phosphorylation	463	EVVHTPETSV-----	EVVYTPETSV-----	0.0086	20068231	dbPTM
O15427	SLC16A3	BLCA	Phosphorylation	460	KNGEVVHTPETSV--	KNGEVVYTPETSV--	0.0086	17081983;18669648;18691976;20068231	dbPTM
O15427	SLC16A3	BLCA	Phosphorylation	464	VVHTPETSV------	VVYTPETSV------	0.0086	18669648;20068231	dbPTM
Q8NCW0	KREMEN2	BLCA	Phosphorylation	161	RFCRMKGYQLAGVEA	RFCHMKGYQLAGVEA	0.0036	22135298	dbPTM
Q8IYF3-3	TEX11	BLCA	Phosphorylation	269	DWDDTKYYDKALNAV	DWDDTKYYNKALNAV	0.0068	19562805	iPTMnet
Q96DV4	MRPL38	BLCA	Phosphorylation	350	EFVRPPPYHPKQKRF	EFLRPPPYHPKQKRF	0.0058	21081558	dbPTM
P29120	PCSK1	BLCA	Phosphorylation	87	RRSAFHITKRLSDDD	RRSAFHISKRLSDDD	0.0092	22135298	dbPTM
Q99592-2	ZBTB18	BLCA	Phosphorylation	525	RDWTLEDSSQELWK-	RDWTLEHSSQELWK-	0.006	17525332	iPTMnet
Q99592-2	ZBTB18	BLCA	Phosphorylation	526	DWTLEDSSQELWK--	DWTLEHSSQELWK--	0.006	17525332	iPTMnet
O00339-2	MATN2	BLCA	Phosphorylation	875	EEDNLLRSTQKLSHS	EEDNLSRSTQKLSHS	0.0078	17525332	iPTMnet
O00339-2	MATN2	BLCA	Phosphorylation	876	EDNLLRSTQKLSHST	EDNLSRSTQKLSHST	0.0078	17525332	iPTMnet
Q96DP5	MTFMT	BLCA	Phosphorylation	381	TKKKQKKTVAMQQCI	TKKKHKKTVAMQQCI	0.0042	22135298	dbPTM
Q6ZMU8	ZBTB46	BLCA	Phosphorylation	168	VMAGRSISPWLARRT	VMAGRSISPWLAWRT	0.0064	19664994	dbPTM
Q8IYU4	UBQLNL	BLCA	Phosphorylation	132	DRNTKGNSSRVHQPT	DRNTKGNSSTVHQPT	0.005	18452278;16381945;23193290;18988627	dbPTM
Q6ICG8	WBP2NL	BLCA	Phosphorylation	32	RSPNVELSFPQRSEG	RSPNVKLSFPQRSEG	0.0072	22135298	dbPTM
P60827	C1QTNF8	BLCA	Phosphorylation	84	VRGRAGRSGKEGPPG	VQGRAGRSGKEGPPG	0.0048	22135298	dbPTM
Q8WYN0	ATG4A	BLCA	Phosphorylation	47	TEKSKLLSDISARLW	TEKCKLLSDISARLW	0.0088	17924679	dbPTM
Q6XE24-3	RBMS3	BLCA	Phosphorylation	110	YGFVDFDSPAAAQKA	YGFVDFESPAAAQKA	0.0044	19415658	iPTMnet
Q3SXY8-2	ARL13B	BLCA	Phosphorylation	3	-----MFSLMASCCG	-----MFSVMASCCG	0.0092	20068231	iPTMnet
Q3SXY8-2	ARL13B	BLCA	Phosphorylation	7	-MFSLMASCCGWFKR	-MFSVMASCCGWFKR	0.0092	20068231	iPTMnet
P07204	THBD	BLCA	Phosphorylation	571	QHVRTERTPQRL---	QHVRTERTPQKL---	0.0056	23898821;24961811	dbPTM
P98194-5	ATP2C1	BLCA	Phosphorylation	420	DAVIRNNTLMGKPTE	DAVIRNNTLIGKPTE	0.0022	20068231	iPTMnet
Q13683-7	ITGA7	BLCA	Phosphorylation	1007	ANITVKSSIKNLMLR	ANITVKSSIKNFMLR	0.0056	17081983	dbPTM
O95411	TIAF1	BLCA	Phosphorylation	3	-----MSSPSSPFRE	-----MSSPSSPFTE	0.0094	22798277	dbPTM
O95411	TIAF1	BLCA	Phosphorylation	5	---MSSPSSPFREQS	---MSSPSSPFTEQS	0.0094	22798277	dbPTM
P19021-5	PAM	BLCA	Phosphorylation	930	NLGNFFASRKGYSRK	NLDNFFASRKGYSRK	0.0098	8530412	dbPTM
Q5UCC4	EMC10	BLCA	Phosphorylation	86	QDGTLSLSQRQLSEE	QDGTLSLSQRQLNEE	0.0028	22135298	dbPTM
B3KS94	ZNF8	BLCA	Phosphorylation	455	LGCDPPLSQDERTHR	LGCDPPLSQDKRTHR	0.002	17525332	dbPTM
P98194-2	ATP2C1	BLCA	Phosphorylation	420	DAVIRNNTLMGKPTE	DAVIRNNTLIGKPTE	0.0022	20068231	iPTMnet
B4DQ75	DAP	BLCA	Phosphorylation	49	KDDQEWESPRVTKIS	KDDQQWESPRVTKIS	0.007	22135298;21857030	dbPTM
Q8IZI9	IFNL3	BLCA	Phosphorylation	142	ACIQPQPTAGPRTRG	ACIQPQPTAGPSTRG	0.0066	22135298	dbPTM
Q6ZT21	TMPPE	BLCA	Phosphorylation	62	LLLIGSLYIWRSTVS	LWLIGSLYIWRSTVS	0.004	22135298	dbPTM
Q2MV58	TCTN1	BLCA	Phosphorylation	285	SRKKVPITVQSIVIQ	SRKKVPMTVQSIVIQ	0.0038	22135298	dbPTM
Q9ULJ6	ZMIZ1	BLCA	Phosphorylation	531	SSIPPYLSPSQDVKP	SSIPPYLSPSQNVKP	0.0086	22135298	dbPTM
Q92581-2	SLC9A6	BLCA	Phosphorylation	657	RRFMGNSSEDALDRE	RRFMENSSEDALDRE	0.0024	18452278	iPTMnet
Q92581-2	SLC9A6	BLCA	Phosphorylation	656	PRRFMGNSSEDALDR	PRRFMENSSEDALDR	0.0024	18452278	iPTMnet
P11686	SFTPC	BLCA	Phosphorylation	16	LMESPPDYSAAPRGR	LMESPPDYFAAPRGR	0.006	18083107	dbPTM
Q96HR9-2	REEP6	BLCA	Phosphorylation	176	ITRNVKPSQTPQPKD	IIRNVKPSQTPQPKD	0.0076	25262027	dbPTM
Q8N159	NAGS	BLCA	Phosphorylation	424	SIYVSEGYNAAAILT	SIYVSKGYNAAAILT	0.0086	18083107;16381945;23193290;22135298;22817900	dbPTM
Q8N1Q1	CA13	BLCA	Phosphorylation	5	---MSRLSWGYREHN	---MSRLSWEYREHN	0.0098	22135298;22199227	dbPTM
Q8IX29	FBXO16	BLCA	Phosphorylation	255	RRKRNQMTPDFSRQS	RRKTNQMTPDFSRQS	0.01	22135298;26074081	dbPTM
P51654	GPC3	BLCA	Phosphorylation	571	LLTSMAISVVCFFFL	RLTSMAISVVCFFFL	0.0074	22135298	dbPTM
Q6PML9	SLC30A9	BLCA	Phosphorylation	230	KPRSRTASVFFKGPG	KPRSRTASVFFEGPG	0.0086	22135298	dbPTM
Q6ZWL3	CYP4V2	BLCA	Phosphorylation	411	EDCEVAGYRVLKGTE	EDCKVAGYRVLKGTE	0.0038	22135298	dbPTM
A4D1I7	DNCI1	BLCA	Phosphorylation	176	ETQTPLATHQSEEDE	ETQTPLAMHQSEEDE	0.0066	18510355	dbPTM
O95393	BMP10	BLCA	Phosphorylation	308	QMRSNIIYDSTARIR	QIRSNIIYDSTARIR	0.0046	22135298	dbPTM
Q8TBE3	FNDC9	BLCA	Phosphorylation	70	LEHLAPSTLYFLCIS	LEHVAPSTLYFLCIS	0.0042	20058876	dbPTM
Q96RR4-4	CAMKK2	BLCA	Phosphorylation	133	LPYSPVSSPQSSPRL	LPYSPVSSPQSSPGL	0.009	18669648,18691976	iPTMnet
Q96RR4-4	CAMKK2	BLCA	Phosphorylation	136	SPVSSPQSSPRLPRR	SPVSSPQSSPGLPRR	0.009	18669648	iPTMnet
Q96MZ0	GDAP1L1	BLCA	Phosphorylation	207	EPQLSEPYLSKQKKL	DPQLSEPYLSKQKKL	0.0096	26074081	dbPTM
Q96MZ0	GDAP1L1	BLCA	Phosphorylation	204	HEEEPQLSEPYLSKQ	HEEDPQLSEPYLSKQ	0.0096	26074081	dbPTM
Q9C0C7-5	AMBRA1	BLCA	Phosphorylation	549	LELSSSASPQEERTV	LELSSSASPQKERTV	0.004	18669648	dbPTM
P34810	CD68	BLCA	Phosphorylation	8	MRLAVLFSGALLGLL	MRLAVLFLGALLGLL	0.0066	22135298	dbPTM
P22692	IGFBP4	BLCA	Phosphorylation	255	DCHQLADSFRE----	DCHQLADNFRE----	0.0024	26091039	dbPTM
Q9H4Y5	GSTO2	BLCA	Phosphorylation	27	PEGLIRIYSMRFCPY	PEGLSRIYSMRFCPY	0.003	22135298	dbPTM
Q9H4Y5	GSTO2	BLCA	Phosphorylation	28	EGLIRIYSMRFCPYS	EGLSRIYSMRFCPYS	0.003	22135298	dbPTM
P98194-9	ATP2C1	BLCA	Phosphorylation	420	DAVIRNNTLMGKPTE	DAVIRNNTLIGKPTE	0.0068	20068231	iPTMnet
Q9GZN0	GPR88	BLCA	Phosphorylation	149	ITRAPATYQALYQRR	ITRAPATYEALYQRR	0.009	22135298	dbPTM
Q9GZN0	GPR88	BLCA	Phosphorylation	153	PATYQALYQRRHTAG	PATYEALYQRRHTAG	0.009	18083107;16381945;23193290;22135298;22817900	dbPTM
Q9GZN0	GPR88	BLCA	Phosphorylation	148	LITRAPATYQALYQR	LITRAPATYEALYQR	0.009	22135298	dbPTM
B3KX11	CCT3	BLCA	Phosphorylation	24	ESGRKVQSGNINAAK	ESGRKVQCGNINAAK	0.0034	20068231	dbPTM
P09497-2	CLTB	BLCA	Phosphorylation	11	DFGFFSSSESGAPEA	NFGFFSSSESGAPEA	0.007	2874131,3128543	iPTMnet
A8MRT5	NPIPB5	BLCA	Phosphorylation	584	FHPQRMISRHLPSVS	FHPQRMISRHLPNVS	0.0004	22135298	dbPTM
Q9H3N8	HRH4	BLCA	Phosphorylation	208	LWKRDHLSRCQSHPG	LWKRDHLSRCQSHLG	0.01	22135298	dbPTM
P19021-2	PAM	BLCA	Phosphorylation	822	NLGNFFASRKGYSRK	NLDNFFASRKGYSRK	0.0082	18669648,8530412	iPTMnet
Q6NUT3	MFSD12	BLCA	Phosphorylation	254	AEEPGEHTPLLAPAT	AEEPGEHNPLLAPAT	0.0076	25850435	dbPTM
Q2MJR0	SPRED3	BLCA	Phosphorylation	223	GGRGYEDYRRSGPPA	GGHGYEDYRRSGPPA	0.0074	22135298	dbPTM
Q96LP6	C12orf42	BLCA	Phosphorylation	263	AHPDDIQSRLLGASG	AHPDDIQSRLLGVSG	0.0062	20363803;16381945;23193290;22135298	dbPTM
Q96SQ7	ATOH8	BLCA	Phosphorylation	245	RERTRVHTISAAFEA	RERRRVHTISAAFEA	0.0092	22135298	dbPTM
Q96SQ7	ATOH8	BLCA	Phosphorylation	247	RTRVHTISAAFEALR	RRRVHTISAAFEALR	0.0092	22135298	dbPTM
Q9Y600	CSAD	BLCA	Phosphorylation	158	GGSISNMYAVNLARY	GGSICNMYAVNLARY	0.0014	18083107;16381945;23193290;22135298;24260401	dbPTM
Q9UIF3	TEKT2	BLCA	Phosphorylation	147	EVEVIEATKKALQQK	QVEVIEATKKALQQK	0.0076	22135298	dbPTM
P11926	ODC1	BLCA	Phosphorylation	303	VLKEQTGSDDEDESS	VLKEQTGCDDEDESS	0.0058	1872802,2026163,8486633	iPTMnet
Q66LE6	PPP2R2D	BLCA	Phosphorylation	415	KRRKDEISVDSLDFN	KRRKDEISVDSLDLN	0.0094	22135298	dbPTM
P58658	EVA1C	BLCA	Phosphorylation	286	LKQKDGEYGINFDPS	LKQKDGEYGINFHPS	0.007	18083107;16381945;23193290;22135298;22817900	dbPTM
P50607	TUB	BLCA	Phosphorylation	64	RSRRARQSEEQAPLV	RSRRARQSKEQAPLV	0.0096	22135298	dbPTM
Q6XE24-4	RBMS3	BLCA	Phosphorylation	111	YGFVDFDSPAAAQKA	YGFVDFESPAAAQKA	0.0038	19415658	iPTMnet
Q6RW13-2	AGTRAP	BLCA	Phosphorylation	128	QDRSAYQTIDSAEAP	QDRSAYQTIDSVEAP	0.0096	20058876	dbPTM
O95838	GLP2R	BLCA	Phosphorylation	6	--MKLGSSRAGPGRG	--MNLGSSRAGPGRG	0.0078	22135298;25003641	dbPTM
O95838	GLP2R	BLCA	Phosphorylation	5	---MKLGSSRAGPGR	---MNLGSSRAGPGR	0.0078	22135298;25003641	dbPTM
P55735-4	SEC13	BLCA	Phosphorylation	314	NKGQGSVSASVTEGQ	NKGQGSVSASVTQGQ	0.0092	20068231	dbPTM
P55735-4	SEC13	BLCA	Phosphorylation	316	GQGSVSASVTEGQQN	GQGSVSASVTQGQQN	0.0092	19007248	dbPTM
Q3SXM0	DCAF4L1	BLCA	Phosphorylation	99	VEVEGSKYGIISLRT	VEVEGSKYGMISLRT	0.0014	22135298	dbPTM
Q9BTE6-2	AARSD1	BLCA	Phosphorylation	349	EKGKKNRTNLIFLSG	KKGKKNRTNLIFLSG	0.0064	18452278	dbPTM
Q6ZP65	BICDL1	BLCA	Phosphorylation	405	MDESSETSSAKDVPA	MDESSETLSAKDVPA	0.0072	22135298	dbPTM
Q6ZP65	BICDL1	BLCA	Phosphorylation	406	DESSETSSAKDVPAG	DESSETLSAKDVPAG	0.0072	22135298	dbPTM
P51674-3	GPM6A	BLCA	Phosphorylation	245	QKYEDIKSKEEQELH	QKYEDIKSKEKQELH	0.0082	18510355	iPTMnet
B3KPY8	GORASP1	BLCA	Phosphorylation	61	YHKKPPGTPPPSALP	YHKKPPDTPPPSALP	0.0074	25849741	dbPTM
O60487	MPZL2	BLCA	Phosphorylation	210	QEKKVSVYLEDTD--	QQKKVSVYLEDTD--	0.006	22135298	dbPTM
O60487	MPZL2	BLCA	Phosphorylation	208	LNQEKKVSVYLEDTD	LNQQKKVSVYLEDTD	0.006	22135298;25627689;23911959;23090842	dbPTM
Q8WV44-2	TRIM41	BLCA	Phosphorylation	439	DLTLDPDTAHPALML	YLTLDPDTAHPALML	0.0054	20068231	iPTMnet
Q8NA29	MFSD2A	BLCA	Phosphorylation	537	GCSETDSTELASIL-	GCSKTDSTELASIL-	0.0064	22135298	dbPTM
Q8TDF6	RASGRP4	BLCA	Phosphorylation	383	LPKLNNLYLRLQELV	LLKLNNLYLRLQELV	0.0084	19702290;16381945;23193290;22135298	dbPTM
Q96G25-2	MED8	BLCA	Phosphorylation	82	VIIPLVLSPDRDEDL	VIIPLVLSPDRDKDL	0.009	18452278,20068231	iPTMnet
B4DEE8	MGMT	BLCA	Phosphorylation	232	GAGATSGSPPAGRN-	GAGATSCSPPAGRN-	0.01	15302935	dbPTM
Q9NQZ5	STARD7	BLCA	Phosphorylation	53	GRLYSESSRRVLLGR	GRLYSESLRRVLLGR	0.006	22135298	dbPTM
Q9NQZ5	STARD7	BLCA	Phosphorylation	52	YGRLYSESSRRVLLG	YGRLYSESLRRVLLG	0.006	22135298	dbPTM
Q8WYN0-2	ATG4A	BLCA	Phosphorylation	47	TEKSKLLSDISARLW	TEKCKLLSDISARLW	0.0024	17924679	iPTMnet
Q9UKP3	ITGB1BP2	BLCA	Phosphorylation	2	------MSLLCRNKG	------MSVLCRNKG	0.004	22135298	dbPTM
Q8NG27-2	PJA1	BLCA	Phosphorylation	70	QTTKRSRSPFSTTRR	ETTKRSRSPFSTTRR	0.0052	19664995	iPTMnet
A6NDA9	LRIT2	BLCA	Phosphorylation	54	GKIPGNLSEEFKQVR	GKIPGNLSEEFTQVR	0.0078	22135298;25627689	dbPTM
A0A0C4DFX5	OR51T1	BLCA	Phosphorylation	9	TNKMYAIYIKNLNYF	TNKMYAMYIKNLNYF	0.0014	22135298	dbPTM
P35573-3	AGL	BLCA	Phosphorylation	568	IREAMSAYNSHEEGR	IREAMSAYNSYEEGR	0.0088	18083107	iPTMnet
Q8NG27-3	PJA1	BLCA	Phosphorylation	15	QTTKRSRSPFSTTRR	ETTKRSRSPFSTTRR	0.0066	19664995	iPTMnet
Q9Y4P8-4	WIPI2	BLCA	Phosphorylation	395	KGTYVPSSPTRLAYT	KGTYVPSSPTTLAYT	0.008	17322306,18669648,18767875,19413330,19664994	iPTMnet
Q9Y4P8-4	WIPI2	BLCA	Phosphorylation	397	TYVPSSPTRLAYTDD	TYVPSSPTTLAYTDD	0.008	18669648,19664994	iPTMnet
Q16206-2	ENOX2	BLCA	Phosphorylation	360	REEEMEMSDDEIEEM	REEEMEMSDDEIQEM	0.008	18452278	dbPTM
P78380	OLR1	BLCA	Phosphorylation	19	KDQPDEKSNGKKAKG	KDQPNEKSNGKKAKG	0.008	22135298;25627689	dbPTM
P78380	OLR1	BLCA	Phosphorylation	10	FDDLKIQTVKDQPDE	FDDLKIQTVKDQPNE	0.008	26074081	dbPTM
Q53EV4	LRRC23	BLCA	Phosphorylation	71	GNGLAHAYVKLEVKE	GNGLAYAYVKLEVKE	0.0054	22135298	dbPTM
Q86WV6	STING1	BLCA	Phosphorylation	358	VPSTSTMSQEPELLI	VPSTFTMSQEPELLI	0.0072	18818105	dbPTM
Q96N95	ZNF396	BLCA	Phosphorylation	302	IQHRRTHTGEKPYKC	IQHRQTHTGEKPYKC	0.0082	22135298	dbPTM
Q96N95	ZNF396	BLCA	Phosphorylation	300	ILIQHRRTHTGEKPY	ILIQHRQTHTGEKPY	0.0082	22135298	dbPTM
P32322-2	PYCR1	BLCA	Phosphorylation	233	QLKDNVSSPGGATIH	QLKDNVSFPGGATIH	0.007	20068231	iPTMnet
P56704	WNT3A	BLCA	Phosphorylation	65	NYVEIMPSVAEGIKI	NYVDIMPSVAEGIKI	0.0054	22135298	dbPTM
Q8N6W0	CELF5	BLCA	Phosphorylation	104	DSAIKAQTALHEQKT	DSAIKAQTVLHEQKT	0.0086	19835603;16381945;23193290;22135298;22817900	dbPTM
M0R2B7	POLD1	BLCA	Phosphorylation	619	RGCSPPRYYDVPIAT	RGCSPARYYDVPIAT	0.0076	23663014	dbPTM
M0R2B7	POLD1	BLCA	Phosphorylation	620	GCSPPRYYDVPIATL	GCSPARYYDVPIATL	0.0076	23663014	dbPTM
Q8N138	ORMDL3	BLCA	Phosphorylation	5	---MNVGTAHSEVNP	---INVGTAHSEVNP	0.0058	22135298	dbPTM
Q8NH79	OR6X1	BLCA	Phosphorylation	250	LTVVSLLYGAVLFMY	LTAVSLLYGAVLFMY	0.002	22135298	dbPTM
Q96T23	RSF1	BLCA	Acetylation	1386	AIENLIGKPTEKSQT	AIENFIGKPTKKSQT	0.0016	21339330;22424773;23749302;25953088;26051181;27452117	dbPTM
Q96T23	RSF1	BLCA	Acetylation	1390	LIGKPTEKSQTPKDN	FIGKPTKKSQTPKDN	0.0016	23236377;23749302;25953088;26051181	dbPTM
Q96T23	RSF1	BLCA	Acetylation	1378	TNGQSPGKAIENLIG	TNGQSPGKAIENFIG	0.0016	23749302;23954790;25953088;26051181	dbPTM
Q96T23	RSF1	BLCA	Acetylation	1339	SEQESTKKPYRIESD	SEQESTKKPYRIQSD	0.0016	19608861	dbPTM
Q96T23	RSF1	BLCA	Acetylation	1338	PSEQESTKKPYRIES	PSEQESTKKPYRIQS	0.0016	23749302;25953088	dbPTM
Q96T23	RSF1	BLCA	Acetylation	787	RISRPTAKVAEIRDQ	RISRPTAKVAEIRNQ	0.0016	26051181	dbPTM
Q96T23	RSF1	BLCA	Acetylation	758	KVLEPENKQEKTEKE	KVLQPENKQEKTEKE	0.0016	22424773	dbPTM
Q96T23	RSF1	BLCA	Acetylation	587	PILECLEKLEKSKKT	PILECLQKLEKSKKT	0.0016	26051181	dbPTM
Q96T23	RSF1	BLCA	Acetylation	476	EESYSPSKDRNIITE	EQSYSPFKDRNIITE	0.0016	26051181	dbPTM
Q96T23	RSF1	BLCA	Acetylation	342	DTKSSMEKPVAQEPE	DTKSSMKKPVAQKPE	0.0016	26051181	dbPTM
P26358	DNMT1	BLCA	Acetylation	1599	IKLCMLAKARESASA	MKLCKLAKARESASA	0.002	26051181	dbPTM
P26358	DNMT1	BLCA	Acetylation	975	LYPEHYRKYSDYIKG	LYPEQYRKYSDYIKG	0.002	21947282	dbPTM
P26358	DNMT1	BLCA	Acetylation	188	QEESERAKSDESIKE	EEESERAKLDESIKE	0.002	21947282	dbPTM
P26358	DNMT1	BLCA	Acetylation	173	TITSHFAKGPAKRKP	TITSDFAKGPAKRKP	0.002	19608861	dbPTM
P26358	DNMT1	BLCA	Acetylation	81	SEEGYLAKVKSLLNK	SEEGYLAKVKCLLNK	0.002	25953088;26051181	dbPTM
P26358	DNMT1	BLCA	Acetylation	43	LTEKECVKEKLNLLH	LTEKECVKEKLNVLH	0.002	26051181	dbPTM
P26358	DNMT1	BLCA	Acetylation	45	EKECVKEKLNLLHEF	EKECVKEKLNVLHEF	0.002	25953088;26051181	dbPTM
Q02218	OGDH	BLCA	Acetylation	271	FEEFLQRKWSSEKRF	FQEFLQRKWSSEKRF	0.009	30585163	dbPTM
Q02218	OGDH	BLCA	Acetylation	697	LHDQNVDKRTCIPMN	LHDHNVDNRTCIPMN	0.009	2413423	dbPTM
Q02218	OGDH	BLCA	Acetylation	943	FPFDLLLKEVQKYPN	FPFNLLLKEVQKYPN	0.009	25038526	dbPTM
Q02218	OGDH	BLCA	Acetylation	970	QGYYDYVKPRLRTTI	QGNYDYVKPTLRTTI	0.009	19608861	dbPTM
Q4FZB7	KMT5B	BLCA	Acetylation	776	GSGSSSTKLKIQLKR	GSGSSCTKLKIQLKR	0.0084	25953088	dbPTM
Q4FZB7	KMT5B	BLCA	Acetylation	451	PAKPLLSKIKLRNHC	PAMPLLSKIKLRNHC	0.0084	7428783	dbPTM
Q4FZB7	KMT5B	BLCA	Acetylation	37	SKLQHTGKDTLKAGK	LKLQHTGKDTLKAGK	0.0084	23749302	dbPTM
Q4FZB7	KMT5B	BLCA	Acetylation	20	NGRRNGGKLSNDHQQ	NGSTNGGKLSNDHQQ	0.0084	23749302;25953088;26051181	dbPTM
P29083	GTF2E1	BLCA	Acetylation	19	AALKRLAKYVIRGFY	AALKQLAKYVIRGFY	0.002	25953088	dbPTM
P29083	GTF2E1	BLCA	Acetylation	67	RSVLNNLKGDKFIKC	RSVLNNLKGDKFMKC	0.002	19608861	dbPTM
P29083	GTF2E1	BLCA	Acetylation	70	LNNLKGDKFIKCRMR	LNNLKGDKFMKCRMR	0.002	25953088	dbPTM
P29083	GTF2E1	BLCA	Acetylation	85	VETAADGKTTRHNYY	VQTAADGKTTRHNYY	0.002	19817303	dbPTM
P29083	GTF2E1	BLCA	Acetylation	330	RALLIHEKKTSSAMA	RALLIHEKKTSCAMA	0.002	25953088	dbPTM
Q00839-2	HNRNPU	BLCA	Acetylation	795	QGQFWGQKPWSQHYH	QGQFCGQKPWSQHYH	0.002	19608861	dbPTM
Q00839-2	HNRNPU	BLCA	Acetylation	655	EQYKEESKKALPPEK	EQYKEESKKALPPQK	0.002	19608861	dbPTM
Q00839-2	HNRNPU	BLCA	Acetylation	616	LPEHAVLKMKGNFTL	LRQHAVLKMKGIFTL	0.002	19608861	dbPTM
Q00839-2	HNRNPU	BLCA	Acetylation	607	KKAEVEGKDLPEHAV	KKAEVEGKDLRQHAV	0.002	19608861	dbPTM
P34931	HSPA1L	BLCA	Acetylation	599	DEFDHKRKELEQMCN	DEF[H/N]HKRKELEQMCN	0.0044	25038526	dbPTM
P34931	HSPA1L	BLCA	Acetylation	528	VLDAEKYKAEDEVQR	VLDAEKYKAEDKVQR	0.0044	25038526	dbPTM
P34931	HSPA1L	BLCA	Acetylation	514	NDKGRLSKEEIERMV	NDKGRLSKEKIERMV	0.0044	72589429	dbPTM
P34931	HSPA1L	BLCA	Acetylation	321	GTLEPVEKALRDAKM	GTLEPVEKALRNAKM	0.0044	19608861	dbPTM
P34931	HSPA1L	BLCA	Acetylation	332	DAKMDKAKIHDIVLV	NAKMDKAKIHDIVLV	0.0044	25038526	dbPTM
P13535	MYH8	BLCA	Acetylation	1862	YQTEEDRKNVLRLQD	YETEEDRRNVFRLQD	0.007	30585127	dbPTM
P13535	MYH8	BLCA	Acetylation	1730	NTSLINTKKKLENDV	NNSLINTKKKLENDV	0.007	19863057	dbPTM
P13535	MYH8	BLCA	Acetylation	994	GLDETIAKLSKEKKA	GLDETIAKLCKEKKA	0.007	19807337	dbPTM
P08684	CYP3A4	BLCA	Acetylation	413	KYWTEPEKFLPERFS	KYWTEPEKFLPQRFS	0.0002	20167786	dbPTM
P08684	CYP3A4	BLCA	Acetylation	127	IAEDEEWKRLRSLLS	IAKDEEWKRLRSLLS	0.0002	20167786	dbPTM
P08684	CYP3A4	BLCA	Acetylation	70	ECHKKYGKVWGFYDG	DCHKKYGKVWGLYDG	0.0002	11789781	dbPTM
P07327	ADH1A	BLCA	Acetylation	367	FDLLHSGKSIRTILM	FHLLHSGKSIRTILM	0.0008	24885179	dbPTM
P07327	ADH1A	BLCA	Acetylation	324	GAILGGFKSKECVPK	[R/E]AILGGFKSKDCVPK	0.0008	24884085	dbPTM
P07327	ADH1A	BLCA	Acetylation	316	LLTGRTWKGAILGGF	LLTGRTWK[R/E]AILGGF	0.0008	24885173	dbPTM
Q6UB35	MTHFD1L	BLCA	Acetylation	352	RWRLHCLKLQPLSPV	RWRLHCLKLQPFSPV	0.0026	23749302;25953088;26051181	dbPTM
Q6UB35	MTHFD1L	BLCA	Acetylation	596	IGQGNTEKGHYRQAQ	IEQGNTEKGHYRQAQ	0.0026	23749302;25953088;26051181	dbPTM
Q6UB35	MTHFD1L	BLCA	Acetylation	763	VTAGVPLKKEYTEEN	VTADVHLKKEYTEEN	0.0026	25953088	dbPTM
Q9BT78	COPS4	BLCA	Acetylation	251	RMLATLFKDERCQQL	RMLATVFKDERCQQL	0.0012	26051181;27452117	dbPTM
Q9BT78	COPS4	BLCA	Acetylation	337	IPAAKAEKIASQMIT	IPVAKADKIASQMIT	0.0012	25953088	dbPTM
Q8WYA6	CTNNBL1	BLCA	Acetylation	372	EGTDNCHKFVDILGL	EGTDNCHKFVHILGL	0.0072	25953088;26051181;27452117	dbPTM
Q8WYA6	CTNNBL1	BLCA	Acetylation	401	KKVGTTEKEHEEHVC	KKVETTEKEHEEHVC	0.0072	26051181	dbPTM
Q8WYA6	CTNNBL1	BLCA	Acetylation	429	QRTRLLNKFTENDSE	QRTRLLNKFTKNDSE	0.0072	25953088;26051181;27452117	dbPTM
Q8WYA6	CTNNBL1	BLCA	Acetylation	457	GAMQVADKKIEGEKH	GAMQVADKNIEGEKH	0.0072	23236377;25953088;27452117	dbPTM
Q8WYA6	CTNNBL1	BLCA	Acetylation	463	DKKIEGEKHDMVRRG	DKNIEGEKHDMVRRG	0.0072	25953088	dbPTM
Q4J6C6	PREPL	BLCA	Acetylation	722	TSVFEDLKKYLKF--	TSVFKDLKKYLKF--	0.0006	24431315	dbPTM
Q4J6C6	PREPL	BLCA	Acetylation	704	KKITAQIKFLYEELG	KKITAQIKFLYEQLG	0.0006	12439209	dbPTM
Q4J6C6	PREPL	BLCA	Acetylation	426	TYKFAEGKLFEETGH	TYKFAKGKLFKETGH	0.0006	23954790	dbPTM
Q9NW82	WDR70	BLCA	Acetylation	32	MGFTGFGKKARTFDL	IGFTGLGKKAHTFDL	0.0044	25953088	dbPTM
Q9NW82	WDR70	BLCA	Acetylation	611	EAILRHAKAAEDSPY	EAILRHANAAEDSPY	0.0044	20167786	dbPTM
P35869	AHR	BLCA	Acetylation	24	KPVQKTVKPIPAEGI	KPVQKTVKPI[Q/T]AEGI	0.0052	26051181	dbPTM
P35869	AHR	BLCA	Acetylation	438	TKNGTSGKDSATTST	TKNGTS[A/V]KDSATTST	0.0052	26051181	dbPTM
Q02241	KIF23	BLCA	Acetylation	444	EVARPVDKAICGLTP	EVATPVDKAICGLTP	0.003	26051181	dbPTM
Q02241	KIF23	BLCA	Acetylation	665	VTEPKTEKPERPSRE	VTEPETEKPERPSRE	0.003	25953088	dbPTM
Q02241	KIF23	BLCA	Acetylation	823	GDRWVDHKPASNMQT	GNRWVDHKPAFNMQT	0.003	26051181	dbPTM
Q8WWY3	PRPF31	BLCA	Acetylation	73	KIEEYISKQAKASEV	KIEEYISKQAKASKV	0.0034	25953088	dbPTM
Q8WWY3	PRPF31	BLCA	Acetylation	438	QSVVYGGKSTIRDRS	QSVVYG[R/A]KSTIRDRS	0.0034	25953088	dbPTM
P04279	SEMG1	BLCA	Acetylation	245	LCPAHQDKLQHGSKD	LCPVHQDRLQHGSKD	0.0052	25038526	dbPTM
P04279	SEMG1	BLCA	Acetylation	380	SIYSQTEKLVAGKSQ	SIYSQTEKLVVGKSQ	0.0052	25038526	dbPTM
Q9NX52	RHBDL2	BLCA	Acetylation	29	EELEEEEKMREDGGG	EELEEEEKITENGGG	0.0002	7380183	dbPTM
Q14667	KIAA0100	BLCA	Acetylation	2170	AVKRDSRKALVAQVI	AIKRYSRKALVAQVI	0.0022	19809747	dbPTM
Q14667	KIAA0100	BLCA	Acetylation	2106	VDDIDKMKERAAMNN	VDNIDKMKERAAMNN	0.0022	7825179	dbPTM
Q14667	KIAA0100	BLCA	Acetylation	2104	HPVDDIDKMKERAAM	HPVDNIDKMKERAAM	0.0022	7825169	dbPTM
Q8IWB6	TEX14	BLCA	Acetylation	877	RESTAQAKATQFNSA	TESTAQAKATQFNSA	0.0036	7925333	dbPTM
Q8IWB6	TEX14	BLCA	Acetylation	515	YILKNDLKDFTGAQR	YILKNDLKDFTGAHR	0.0036	133699	dbPTM
Q8IWB6	TEX14	BLCA	Acetylation	511	QDIRYILKNDLKDFT	QHIRYILKNDLKDFT	0.0036	133703	dbPTM
Q6ZQR2	CFAP77	BLCA	Acetylation	194	DQDDRRMKKEPPPLP	DHYDRRVKKEPPPLP	0.002	12435459	dbPTM
P10916	MYL2	BLCA	Acetylation	165	IITHGEEKD------	IITHGEQRD------	0.006	8010075	dbPTM
P10916	MYL2	BLCA	Acetylation	111	KVFDPEGKGVLKADY	KVFDPEGKGVLKVDY	0.006	30584983	dbPTM
Q9UBU9	NXF1	BLCA	Acetylation	609	AFTHLKAKGEIPEVA	AVTDLKAKGEIPEVA	0.0068	26051181	dbPTM
Q9UBU9	NXF1	BLCA	Acetylation	2	------MADEGKSYS	------MADEAKSYS	0.0068	19413330	dbPTM
Q6PJG2	MIDEAS	BLCA	Acetylation	1021	RALPFSEKKKKTETF	RALPFSEKKKKTQTF	0.005	25953088	dbPTM
Q6PJG2	MIDEAS	BLCA	Acetylation	552	GGLDEDGKGPEQNPA	GGLHEDGKGPEQNPA	0.005	26051181	dbPTM
Q6PJG2	MIDEAS	BLCA	Acetylation	514	SEPSLATKRAREDSG	SEPSLATKRAQEDSG	0.005	25953088	dbPTM
Q13576	IQGAP2	BLCA	Acetylation	771	NKARDDYKTLVGSEN	NKARDHYKTLVGSEN	0.0004	19823609	dbPTM
Q13576	IQGAP2	BLCA	Acetylation	1471	LDGKGEPKGAKRAKP	LDGKGQPKGVKRAKP	0.0004	19608861;20167786	dbPTM
Q13576	IQGAP2	BLCA	Acetylation	1474	KGEPKGAKRAKPVKY	KGQPKGVKRAKPVKY	0.0004	19608861	dbPTM
Q13576	IQGAP2	BLCA	Acetylation	1467	RSIKLDGKGEPKGAK	RSIKLDGKGQPKGVK	0.0004	20167786	dbPTM
P54707	ATP12A	BLCA	Acetylation	449	LCNRAEFKPGQENVP	LCNRAKFKPGQENVP	0.01	22368381	dbPTM
P54707	ATP12A	BLCA	Acetylation	856	RKPRHKNKDRLVNQP	RKPCHKNKDRLVNQP	0.01	24848915	dbPTM
Q99832-2	CCT7	BLCA	Acetylation	116	RVPEEDLKRTMMACG	RVP[Q/K]EDLKRTMVACG	0	19608861	dbPTM
Q6UWP7	LCLAT1	BLCA	Acetylation	221	RSNAFAEKNGLQKYE	GSNAFPEKNGLQKYE	0.0026	19608861	dbPTM
Q6UWP7	LCLAT1	BLCA	Acetylation	297	IDTLPTSKEDLQLWC	IDILPTSKEDLQLWC	0.0026	23236377;23749302;23954790;25953088;26051181	dbPTM
Q99832-3	CCT7	BLCA	Acetylation	276	RVPEEDLKRTMMACG	RVP[Q/K]EDLKRTMVACG	0	19608861	dbPTM
Q92733	PRCC	BLCA	Acetylation	250	SAIKAAAKSAALQVT	CA[V/M]KAAAKSAALQVT	0.0008	30591513	dbPTM
P55084-2	HADHB	BLCA	Acetylation	50	LLSGTSYKDLMPHDL	LLSGTLYKDLMPHDL	0.0008	19608861	dbPTM
P55084-2	HADHB	BLCA	Acetylation	166	KLMLDLNKAKSMGQR	KLMLHLNKAKSMGQR	0.0008	19608861	dbPTM
Q99708	RBBP8	BLCA	Acetylation	432	GKDSNTDKHLEPLKS	GKHFNTDKHLEPLKS	0.0016	20829486	dbPTM
Q99708	RBBP8	BLCA	Acetylation	513	SQGSETSKNKFRQVT	SQGSKTSKNKFRQVT	0.0016	67251203	dbPTM
Q99708	RBBP8	BLCA	Acetylation	515	GSETSKNKFRQVTLY	GSKTSKNKFRQVTLY	0.0016	67251201	dbPTM
Q13546	RIPK1	BLCA	Acetylation	316	SNENAVVKRMQSLQL	STENAVVKTMQSLQL	0.0016	25953088	dbPTM
Q13546	RIPK1	BLCA	Acetylation	642	WVMREGIKGATVGKL	WVIREGIKGATVGKL	0.0016	7374181	dbPTM
Q9NUW8	TDP1	BLCA	Acetylation	107	MPQKQAEKVVIKKEK	MPQKQAEKVVMKKEK	0.0004	25953088	dbPTM
Q9NUW8	TDP1	BLCA	Acetylation	114	KVVIKKEKDISAPND	KVVMKKEKDISAPND	0.0004	25953088	dbPTM
Q9NUW8	TDP1	BLCA	Acetylation	417	KWLCSEFKESMLTLG	KWLCS[Q/K]FKESMLTLG	0.0004	25953088	dbPTM
Q99832-4	CCT7	BLCA	Acetylation	233	RVPEEDLKRTMMACG	RVP[Q/K]EDLKRTMVACG	0	19608861	dbPTM
Q9BX40	LSM14B	BLCA	Acetylation	2	------MSGSSGTPY	------MSGSSGTLY	0.0034	19413330	dbPTM
Q9BX40	LSM14B	BLCA	Acetylation	19	SKISLISKAQIRYEG	SNISLISKAQIRYEG	0.0034	25953088	dbPTM
Q9BX40	LSM14B	BLCA	Acetylation	172	SADNLNAKKLLPGKG	FADNLNAKKLLPGKG	0.0034	25953088;26051181	dbPTM
O43795	MYO1B	BLCA	Acetylation	287	KLGNIEFKPESRVNG	KLGNIKFKPESRVNG	0.0018	26051181	dbPTM
O43795	MYO1B	BLCA	Acetylation	880	TLQRIVQKYFLEMKN	TLQRIVQKYFLKMKN	0.0018	133227	dbPTM
O43795	MYO1B	BLCA	Acetylation	1109	RQDKVCVKFIQGNQK	RQDKVCVKCIQGNQK	0.0018	26051181	dbPTM
P12532	CKMT1A;CKMT1B	BLCA	Acetylation	275	TRVISMEKGGNMKRV	TRVTSMEKGGNIKRV	0.001	26051181	dbPTM
P12532	CKMT1A;CKMT1B	BLCA	Acetylation	331	LRAGVHIKLPLLSKD	LRAAVHIKLPLLSKD	0.001	26051181	dbPTM
Q8N139	ABCA6	BLCA	Acetylation	683	ADILADRKVIMSNGR	ADILADRKVIMSTGR	0.0032	7964299	dbPTM
Q8N139	ABCA6	BLCA	Acetylation	498	SGKVEALKGLLFDIY	SGKVEALTGLLFDIY	0.0032	7696691	dbPTM
Q8N139	ABCA6	BLCA	Acetylation	485	IRIRNVKKEYKGKSG	IRITNVKKEYKGKSG	0.0032	7696667	dbPTM
Q8N139	ABCA6	BLCA	Acetylation	488	RNVKKEYKGKSGKVE	TNVKKEYKGKSGKVE	0.0032	7696679	dbPTM
P68036-3	UBE2L3	BLCA	Acetylation	189	DLAEEYSKDRKKFCK	YLAEEYSKDRKKFCK	0.0004	19608861	dbPTM
P68036-3	UBE2L3	BLCA	Acetylation	196	KDRKKFCKNAEEFTK	KDRKKFCKNAGEFTK	0.0004	19608861	dbPTM
P09001	MRPL3	BLCA	Acetylation	150	ATLSVGGKTVSRFRK	ATVSVGGKTVLRFRK	0.0068	27452117	dbPTM
P11166	SLC2A1	BLCA	Acetylation	245	THDLQEMKEESRQMM	THDLQEMKKKSRQMM	0.0038	26051181	dbPTM
Q96R06	SPAG5	BLCA	Acetylation	409	QTGLVGTKHSTSETE	QTGLVGTKHTTSETE	0.007	26051181	dbPTM
Q96R06	SPAG5	BLCA	Acetylation	41	GALTNSGKRSPACSS	GAFTNSGKRSPACSS	0.007	25953088;26051181	dbPTM
Q13228	SELENBP1	BLCA	Acetylation	397	IQLSLDGKRLYITTS	IHLSLDGERLYITTS	0.0084	7692205	dbPTM
Q86WK7	AMIGO3	BLCA	Acetylation	137	DGLGALEKLLLFNNR	DGLGALKKLLMFNNR	0.004	7695407	dbPTM
O75638	CTAG2	BLCA	Acetylation	164	SASPEGQKARDLRTP	SASPKGQKPRDLRTP	0.0028	24468019	dbPTM
Q9UPA5	BSN	BLCA	Acetylation	2970	AELDEEEKEIDAKLK	AKLHEEEKEIDAKLK	0.0036	69907	dbPTM
P00387-3	CYB5R3	BLCA	Acetylation	75	TLESPDIKYPLRLID	TFESPDIKYLLRLID	0.0012	19608861	dbPTM
Q9GZN1	ACTR6	BLCA	Acetylation	2	------MTTLVLDNG	------ITTLVLDNG	0	19413330	dbPTM
Q9GZN1	ACTR6	BLCA	Acetylation	260	EEMVLSGKYKSGEQI	EKMVLSGKYKSGEQI	0	19608861	dbPTM
Q8N5Z0	AADAT	BLCA	Acetylation	69	QFGEEMMKRALQYSP	QFGEQMIKRALQYSP	0.0052	2380865	dbPTM
Q96I34	PPP1R16A	BLCA	Acetylation	451	PHTLVHDKAHHTLAD	SHTLVHDKAHHTLAD	0.0036	7467743	dbPTM
Q96I34	PPP1R16A	BLCA	Acetylation	460	HHTLADLKRQRAAAK	HHTLADLKRQRAVAK	0.0036	7467753	dbPTM
Q6WRI0	IGSF10	BLCA	Acetylation	516	WLLADGSKVRAPYVS	WLLADGSKVTAPYVS	0.0038	20167786	dbPTM
Q6WRI0	IGSF10	BLCA	Acetylation	471	EMRPVKHKWTMISRD	EMRPVKHKWTMISWD	0.0038	20167786	dbPTM
O95817	BAG3	BLCA	Acetylation	2	------MSAATHSPM	------ISAATHSPM	0.0016	20068231	dbPTM
O95817	BAG3	BLCA	Acetylation	29	LPPGWEIKIDPQTGW	LPPEWEIKIDPQTGW	0.0016	7706887	dbPTM
Q5TC12	ATPAF1	BLCA	Acetylation	125	FIKCVEQKTDALGKQ	FIKCV[Q/D]QKTDALGKQ	0	25953088;26051181	dbPTM
O60522	TDRD6	BLCA	Acetylation	1493	ELSTQVIKSASSKSV	ELSTQVIKTASSKSV	0.0086	20167786	dbPTM
O60522	TDRD6	BLCA	Acetylation	1697	SINEKMEKYSKTGIK	SINDKMEKYSKTGIK	0.0086	24431351	dbPTM
O60522	TDRD6	BLCA	Acetylation	1694	KGKSINEKMEKYSKT	KGKSINDKMEKYSKT	0.0086	19849175	dbPTM
Q96JS3	PGBD1	BLCA	Acetylation	736	VKVYDECKEGVAKMD	VKVFDECKEGVAKMD	0.0048	24888445	dbPTM
Q96JS3	PGBD1	BLCA	Acetylation	748	KMDQIISKYRVRIRS	KMDQIISKYRMRIRS	0.0048	24888457	dbPTM
Q13275	SEMA3F	BLCA	Acetylation	198	PERLESGKGKCPYDP	PERLKSGKGKCPYDP	0.001	30592291	dbPTM
Q13275	SEMA3F	BLCA	Acetylation	200	RLESGKGKCPYDPKL	RLKSGKGKCPYDPKL	0.001	30592297	dbPTM
Q13275	SEMA3F	BLCA	Acetylation	425	TPSMKSTKDYPDEVI	TPSMKSTKDYPNEVI	0.001	19814901	dbPTM
P47985	UQCRFS1	BLCA	Acetylation	163	LSDIPEGKNMAFKWR	LSDIPKGKNMALKWR	0.0058	2380351	dbPTM
P04150	NR3C1	BLCA	Acetylation	495	LEARKTKKKIKGIQQ	LEAQKTKKKIKGIQQ	0.0088	19141540	dbPTM
P04150	NR3C1	BLCA	Acetylation	494	NLEARKTKKKIKGIQ	NLEAQKTKKKIKGIQ	0.0088	19141540	dbPTM
P04150	NR3C1	BLCA	Acetylation	492	GMNLEARKTKKKIKG	GMNLEAQKTKKKIKG	0.0088	19141540	dbPTM
Q8TCI5	PIFO	BLCA	Acetylation	167	CLQKRTLKAELSTDK	CLQKRTLKAKLSTDK	0.0014	19811951	dbPTM
Q6P2H3	CEP85	BLCA	Acetylation	415	EKIDLEKKLSASEVE	EKIDLENKLSAFEVE	0.0048	18585897	dbPTM
O95714	HERC2	BLCA	Acetylation	4249	QVQGLQGKKVIAIAT	QVQALQGKKVIAIAT	0.0006	30589141	dbPTM
O95714	HERC2	BLCA	Acetylation	649	SDGCKTPKLIEKLQD	SDGCKTPKLIEKLED	0.0006	25953088	dbPTM
Q7Z3V4	UBE3B	BLCA	Acetylation	1	-------MFTLSQTS	-------MFTLSETS	0.0024	22814378	dbPTM
Q7Z3V4	UBE3B	BLCA	Acetylation	450	ILRPVGGKRVDSAEV	ILRPVGGKRVDTAEV	0.0024	30593215	dbPTM
A0A140VJJ8	GNB1	BLCA	Acetylation	2	------MSELDQLRQ	------[I]SELDQLRQ	0.001	19413330	dbPTM
A0A024QZD5	SNRP70	BLCA	Acetylation	2	------MTQFLPPNL	------MTQFLPPSL	0.0022	19413330	dbPTM
A0A024QZD5	SNRP70	BLCA	Acetylation	162	RDMHSAYKHADGKKI	PDMHSAYKHADGKKI	0.0022	19608861	dbPTM
Q8NCD3	HJURP	BLCA	Acetylation	626	QTEGFLGKLNPDPHF	QTEGFLGKLNPNPHF	0.01	25953088	dbPTM
Q8NCD3	HJURP	BLCA	Acetylation	341	TGALRDCKNVLDVSC	TGALRHCKNVLDVSC	0.01	25953088	dbPTM
Q96LB3	IFT74	BLCA	Acetylation	239	EMKTTNEKLLQELDT	[Q/D]MKTTNEKLLQELDT	0.001	18529195	dbPTM
Q96LB3	IFT74	BLCA	Acetylation	234	QVKYLEMKTTNEKLL	QVKYL[Q/D]MKTTNEKLL	0.001	18529187	dbPTM
O14628	ZNF195	BLCA	Acetylation	597	SSNLIVHKRIHTGEK	SLNLIVHKRIHTGEK	0.0002	30593617	dbPTM
O14628	ZNF195	BLCA	Acetylation	541	SSNLIVHKRIHTGEK	SSNLIVHKRIYTGEK	0.0002	30593613	dbPTM
Q8N5U6	RNF10	BLCA	Acetylation	301	MQLMKREKGVLVALP	MQLMNREKWVLVALP	0.0048	7681347	dbPTM
Q8N5U6	RNF10	BLCA	Acetylation	309	GVLVALPKSKWMNVD	WVLVALPKSKWMNVD	0.0048	7681359	dbPTM
O94763	URI1	BLCA	Acetylation	39	RLREEQEKVVTNCQE	RLCEEQEKVVTNCQE	0.0014	26051181	dbPTM
O94763	URI1	BLCA	Acetylation	521	EASEETGKRVSKFKA	EASKETGKRVSKFKA	0.0014	26051181	dbPTM
Q86W26	NLRP10	BLCA	Acetylation	605	SQNLFSVKSSLSHGP	SQNLFSVKSSFSHGP	0.0046	7661873	dbPTM
Q86W26	NLRP10	BLCA	Acetylation	332	SSYFTDEKQADRAFD	SFYFTDEKQADRAFD	0.0046	7664507	dbPTM
P68036-2	UBE2L3	BLCA	Acetylation	99	DLAEEYSKDRKKFCK	YLAEEYSKDRKKFCK	0.0062	19608861	dbPTM
P68036-2	UBE2L3	BLCA	Acetylation	106	KDRKKFCKNAEEFTK	KDRKKFCKNAGEFTK	0.0062	19608861	dbPTM
Q9HD20	ATP13A1	BLCA	Acetylation	534	VEVCCFDKTGTLTSD	VEVCCFHKMGTLTSD	0.007	26051181	dbPTM
P28347	TEAD1	BLCA	Acetylation	57	YPPCGRRKIILSDEG	YPPCGRRKIILSHEG	0.0062	26051181	dbPTM
P28347	TEAD1	BLCA	Acetylation	368	YMINFIHKLKHLPEK	YMINFIHKLKHLPQK	0.0062	26051181	dbPTM
P52789	HK2	BLCA	Acetylation	1	-------MIASHLLA	-------MIAWHLLA	0.0094	25944712	dbPTM
P52789	HK2	BLCA	Acetylation	346	ISDIEGEKDGIRKAR	ISDIKGEKDGIRKAR	0.0094	27452117	dbPTM
Q5VUY2	AADACL4	BLCA	Acetylation	386	SIIFFDKKALSFPCS	CIIFFDKKALSFLCS	0.001	19828359	dbPTM
Q5JTC6	AMER1	BLCA	Acetylation	195	EQSEPGAKGPERVRA	EQSEPGAKGP[Q/K]RVRA	0.0024	19824281	dbPTM
Q8N7R7	CCNYL1	BLCA	Acetylation	332	ISRLCEDKDLCRAAM	ISRLCKDKHLCRAAM	0.0006	27452117	dbPTM
F5GZQ3	HADHB	BLCA	Acetylation	173	KLMLDLNKAKSMGQR	KLMLHLNKAKSMGQR	0.003	19608861	dbPTM
Q9Y6R6	ZNF780B	BLCA	Acetylation	194	HTGEKPYKCKECGKA	YTGKKPYKCKECGKA	0.001	28642655	dbPTM
Q6UWP7-3	LCLAT1	BLCA	Acetylation	183	RSNAFAEKNGLQKYE	GSNAFPEKNGLQKYE	0.0006	19608861	dbPTM
O14529	CUX2	BLCA	Acetylation	596	SEILARPKPWRKLTV	SKILARPKPWRKLTV	0.0076	12432273	dbPTM
O14529	CUX2	BLCA	Acetylation	1180	VVLAPEEKEALRKAY	LVLAPEEKEALRKAY	0.0076	25953088	dbPTM
B4DM26	LCLAT1	BLCA	Acetylation	59	RSNAFAEKNGLQKYE	GSNAFPEKNGLQKYE	0.0036	19608861	dbPTM
Q9H3K2	GHITM	BLCA	Acetylation	73	ALEPSMEKIFKIDQM	ALEPSMEKIFKINQM	0.0066	26051181	dbPTM
Q9H3K2	GHITM	BLCA	Acetylation	121	VIWPQYVKDRIHSTY	VIWPRYVKDRIHSTY	0.0066	27452117	dbPTM
A0A0A0MQS0	PHF20L1	BLCA	Acetylation	711	PGQRWSAKYRYDKEW	PGHRWSAKYHYDKEW	0.0026	19608861;22424773	dbPTM
Q9NWZ5	UCKL1	BLCA	Acetylation	510	IITTAVDKRVNDLFR	IITTAVDKRVNNLFR	0.0024	23749302;25953088	dbPTM
Q9NWZ5	UCKL1	BLCA	Acetylation	179	LKQGKSVKVPIYDFT	LKQGNSVKVPIYDFT	0.0024	25953088	dbPTM
A0A024R7A8	AKR1B1	BLCA	Acetylation	86	LWCTYHEKGLVKGAC	LWCTYH[K/D]KGLVKGAC	0.0058	19608861	dbPTM
Q9ULJ8	PPP1R9A	BLCA	Acetylation	1028	QLDGNKLKALGMTAS	QLDGNKLKAVGITAS	0.0026	8258271	dbPTM
Q96S52	PIGS	BLCA	Acetylation	217	EDKWSAEKRRPLKSS	KDKWSAQKRRPLKSS	0.0054	30591319	dbPTM
O75044	SRGAP2	BLCA	Acetylation	811	ISEPPEEKVTARAGA	ISEPPEEKVTAIVGA	0.0012	11922375	dbPTM
Q99958	FOXC2	BLCA	Acetylation	192	EPPPAASKGAPATPH	EPPLAASKGAPATPH	0.0022	26051181	dbPTM
Q99958	FOXC2	BLCA	Acetylation	214	AEKKVVIKSEAASPA	AKKKVVIKSEAASPA	0.0022	26051181	dbPTM
P31629	HIVEP2	BLCA	Acetylation	179	QAEEAHKKEHKPKKP	QAKKAHKKEHKPKKP	0.0052	18530393	dbPTM
A0A024RAV2	RECQL	BLCA	Acetylation	514	NEKLTPLKLIDSWMG	NEKLTPLKLIDFWMG	0.006	19608861	dbPTM
A0A024RAV2	RECQL	BLCA	Acetylation	522	LIDSWMGKGAAKLRV	LIDFWMGKGAAKLRV	0.006	19608861	dbPTM
A0A024RAV2	RECQL	BLCA	Acetylation	206	MFMSRLEKAYEARRF	MFMSRLEKAFEARRF	0.006	19608861	dbPTM
A0A024R1A2	PHF16	BLCA	Acetylation	461	ENGLVQPKEESIHTR	KNGLLQPKEESIHTR	0.0062	19608861	dbPTM
Q04206-4	RELA	BLCA	Acetylation	307	KRTYETFKSIMKKSP	KRTYETLKSIMKKSP	0.002	12456660,15171256,19608861	dbPTM
Q04206-4	RELA	BLCA	Acetylation	215	EIFLLCDKVQKEDIE	QIFLLCDKVQKEDIE	0.002	12456660,15171256	dbPTM
Q8NFH3	NUP43	BLCA	Acetylation	1	-------MEEIYAKF	-------IEKIYAKF	0.0016	22814378	dbPTM
Q96IR2	ZNF845	BLCA	Acetylation	241	QIIHLGAKQYKCDVC	QIIHLGAKQYKYDVC	0.006	30593913	dbPTM
Q96IR2	ZNF845	BLCA	Acetylation	530	YKCNECGKTFSRKSS	YKCNQCGKTFSRKSS	0.006	13467615	dbPTM
Q9H967	WDR76	BLCA	Acetylation	104	KMKNTSSKAESTLQN	KMKNTCSKAELTLQN	0.0044	26051181	dbPTM
Q12959	DLG1	BLCA	Acetylation	677	IPDDMGSKGLKHVTS	IPDDMESKGLKHVTS	0.0068	7427837	dbPTM
Q12959	DLG1	BLCA	Acetylation	644	EVGVIPSKRRVEKKE	EVGVIPSKCRVEKKE	0.0068	11921265	dbPTM
P78318	IGBP1	BLCA	Acetylation	41	GSRIVQEKVFKGLDL	GFRIVREKVFKGLDL	0.0038	27452117	dbPTM
P00387-2	CYB5R3	BLCA	Acetylation	19	TLESPDIKYPLRLID	TFESPDIKYLLRLID	0.001	19608861	dbPTM
B4DYR5	LCLAT1	BLCA	Acetylation	183	RSNAFAEKNGLQKYE	GSNAFPEKNGLQKYE	0.0012	19608861	dbPTM
O95081	AGFG2	BLCA	Acetylation	158	VKGPTYTKGSASTPV	VKGPTYTKGSASTLV	0.0026	26051181	dbPTM
Q9P2D0	IBTK	BLCA	Acetylation	1230	HVKKVSFKGIENSQA	HVKKVSFKGIQNSEA	0.0016	26051181	dbPTM
Q15643	TRIP11	BLCA	Acetylation	2	------MSSWLGGLG	------MSSWL[A/E]GLG	0.0092	25944712	dbPTM
P35968	KDR	BLCA	Acetylation	960	GAIPVDLKRRLDSIT	GAFPVDVKRRLDSIT	0.0036	19816163	dbPTM
O94925	GLS	BLCA	Acetylation	164	HKFITALKSTGLRTS	HKFITALKCTGLRTS	0.0096	22424773;23954790;25953088;26210075	dbPTM
O94925	GLS	BLCA	Acetylation	320	PSGLRFNKLFLNEDD	PSGLRFNKLFFNEDD	0.0096	23954790;25953088	dbPTM
Q16445	GABRA6	BLCA	Acetylation	181	FGSYAYPKSEIIYTW	FGSYAYHKSEIIYTW	0.0098	20167786	dbPTM
H0YNJ6	GMPR2	BLCA	Acetylation	31	NDVKLDFKDVLLRPK	NYVKLDFKDVLLRPK	0.007	19608861	dbPTM
Q96MR6	CFAP57	BLCA	Acetylation	40	PSGNHCVKYNVDQKW	PSGNHCVKYNVDHKW	0.0058	25038526	dbPTM
Q9H9Q2	COPS7B	BLCA	Acetylation	2	------MAGEQKPSS	------MAGEQKPLS	0.0022	19413330;18850735	dbPTM
Q6ZN28	MACC1	BLCA	Acetylation	645	QIVLPLKKLTYIYSV	QIVLPLKKLTYMYSV	0.0078	19821549	dbPTM
P09327	VIL1	BLCA	Acetylation	119	KQGLVIRKGGVASGM	KQGLVIRKGGVAFGM	0.0044	30593351	dbPTM
Q13796	SHROOM2	BLCA	Acetylation	309	WYVPDKKKAPSSPPP	WYVPDKKKAPLSPPP	0.0088	20167786	dbPTM
Q13796	SHROOM2	BLCA	Acetylation	308	VWYVPDKKKAPSSPP	VWYVPDKKKAPLSPP	0.0088	20167786	dbPTM
Q9UDV7	ZNF282	BLCA	Acetylation	516	LLHGARSKPYSCPEC	LLHCARSKPYSCPEC	0.0086	26051181	dbPTM
P35499	SCN4A	BLCA	Acetylation	1318	FMTEEQKKYYNAMKK	FMTEEHKKYYNAMKK	0.0048	30592219	dbPTM
Q8IUH5	ZDHHC17	BLCA	Acetylation	462	VCNRCIAKFDHHCPW	VCNRCIAKFDYHCPW	0.0004	7380607	dbPTM
Q02447	SP3	BLCA	Acetylation	551	SPADIRIKEEEPDPE	SPADIRIKEEEPNPE	0.0042	11812829;15554904	dbPTM
Q9H8U3	ZFAND3	BLCA	Acetylation	132	ENEASPVKRPRLLEN	ENEASPVKRPRLLKN	0.006	25953088	dbPTM
Q8NCE2	MTMR14	BLCA	Acetylation	194	GDTHLFDKVRGYDIK	GDTHLFDKVRGYDMK	0.0092	19608861	dbPTM
P0CG31	ZNF286B	BLCA	Acetylation	409	QRVHTGEKPYECSEC	QRVHTGEKPYEFSEC	0.0026	25953088	dbPTM
Q08257-2	CRYZ	BLCA	Acetylation	71	REVNYIDKIKKYVGE	REVNYINKIKKYVGE	0.005	19608861	dbPTM
A0A140VKC8	TSTA3	BLCA	Acetylation	147	NFGYSYAKRMIDVQN	NFGYSYAKRMINVQN	0.0072	19608861	dbPTM
P50135	HNMT	BLCA	Acetylation	112	TSNLENVKFAWHKET	TSNLENVKFAWHKKT	0.008	23236377	dbPTM
Q96HA1-2	POM121	BLCA	Acetylation	472	PIFTAPPKSEKEGPT	PIFTAPPKSQKEGPT	0.009	19608861	dbPTM
B1AK88	CAPZB	BLCA	Acetylation	264	LNEIYFGKTKDIVNG	LNEMYFGKTKDIVNG	0.0072	19608861	dbPTM
P11229	CHRM1	BLCA	Acetylation	339	KGRDRAGKGQKPRGK	KGRDQAGKGQKPRGK	0.0082	155975	dbPTM
P11229	CHRM1	BLCA	Acetylation	332	TVKRPTKKGRDRAGK	TVKRPTKKGRDQAGK	0.0082	7370157	dbPTM
P18428	LBP	BLCA	Acetylation	454	GFPLPLLKRVQLYDL	GFPLPLLKRVELYDL	0.003	30589847	dbPTM
P53355	DAPK1	BLCA	Acetylation	295	ASAVNMEKFKKFAAR	ASTVNMEKFKKFAAR	0.0094	7481375	dbPTM
P53355	DAPK1	BLCA	Acetylation	297	AVNMEKFKKFAARKK	TVNMEKFKKFAARKK	0.0094	7481385	dbPTM
Q14CM0	FRMPD4	BLCA	Acetylation	641	SGPETLKKAQESPRG	SGPETLKKAQESPTG	0.0096	11922669	dbPTM
Q14CM0	FRMPD4	BLCA	Acetylation	650	QESPRGAKVSFIFGD	QESPTGAKVSFIFGD	0.0096	7705903	dbPTM
Q7Z5H3	ARHGAP22	BLCA	Acetylation	655	KYIMLEIKLRNSERA	KYIMLEIKLRNFERA	0.0056	7494183	dbPTM
P01031	C5	BLCA	Acetylation	506	YNYLILSKGKIIHFG	YNYLIVSKGKIIHFG	0.0024	25953088	dbPTM
Q9NWH2	TMEM242	BLCA	Acetylation	1	-------METAGAAT	-------METAGSAT	0.0036	22814378	dbPTM
Q5RL73	RBM48	BLCA	Acetylation	263	VACPGAQKAITSSEA	VACPGAQKAITSLEA	0.0062	25953088	dbPTM
Q9NSC5	HOMER3	BLCA	Acetylation	57	IISIGGAKAIINSTV	IISIGGAKAMINSTV	0.0014	25953088;26051181	dbPTM
Q7LG56	RRM2B	BLCA	Acetylation	326	GKTNFFEKRVSEYQR	GKTNFFEKQVSEYQR	0.0048	11372325	dbPTM
F8VPD4	CAD	BLCA	Acetylation	684	IPRWDLSKFLRVSTK	IPRWDLSKFLRVSAK	0.0092	19608861	dbPTM
Q9H2S1	KCNN2	BLCA	Acetylation	484	NTLVDLAKTQNIMYD	NTLVDLEKTQNIMYD	0.0078	11688565	dbPTM
Q9UGR2	ZC3H7B	BLCA	Acetylation	172	LRVRKAYKRPQELET	LRVRKAYNRPQELET	0.008	26051181	dbPTM
O95429	BAG4	BLCA	Acetylation	444	ARKEAVCKIQAILEK	ARKEAVCKIQAIMEK	0.0056	25953088	dbPTM
Q9NW38	FANCL	BLCA	Acetylation	2	------MAVTEASLL	------MAVSEASLL	0.0044	22814378	dbPTM
O75648	TRMU	BLCA	Acetylation	103	NPDIVCNKHIKFSCF	NADIVCNKHIKFSCF	0.0012	25953088	dbPTM
A0A024QZF1	NUP62	BLCA	Acetylation	2	------MSGFNFGGT	------ISGFNFGGT	0.0046	19413330	dbPTM
Q99805	TM9SF2	BLCA	Acetylation	136	HTEKAEDKQKLEFLK	HTEKAKDKQKLEFLK	0.0056	12435597	dbPTM
Q96A26	FAM162A	BLCA	Acetylation	62	YNRVPLHKPTDWQKK	YNTVPLHKPTDWQKK	0.0096	25953088	dbPTM
O75182	SIN3B	BLCA	Acetylation	284	PVSAPAKKKMKLRGT	PVSAPAKKKMKLCGT	0.0018	7851831	dbPTM
O60890	OPHN1	BLCA	Acetylation	37	ERTNKFIKDVIKDGN	ERTNKFMKDVIKDGN	0.0092	25825284	dbPTM
O95486	SEC24A	BLCA	Acetylation	813	ALLYTSSKGERRIRV	ALLYTSSKGERRIGV	0.006	30592279	dbPTM
Q8WYY9	MTMR14	BLCA	Acetylation	194	GDTHLFDKVRGYDIK	GDTHLFDKVRGYDMK	0.0036	19608861	dbPTM
O75891-3	ALDH1L1	BLCA	Acetylation	618	VTPLTALKFAELTLK	VTPLTAFKFAELTLK	0.001	19413330	dbPTM
A6NCI8	C2orf78	BLCA	Acetylation	885	EREAMKRKAQQEREN	KREAMKRKAQQEREN	0.0068	7695071	dbPTM
Q96FX7	TRMT61A	BLCA	Acetylation	2	------MSFVAYEEL	------MSLVAYEEL	0.0058	22223895	dbPTM
Q9C0J9	BHLHE41	BLCA	Acetylation	42	SMKRDDTKDTYKLPH	SIKRDDTKDTYKLPH	0.0082	11794097	dbPTM
Q86VQ3	TXNDC2	BLCA	Acetylation	542	DELCGALKEKLEAVI	DELCGALKEKLKAVI	0.0076	18529145	dbPTM
P13637	ATP1A3	BLCA	Acetylation	466	LMRERNKKVAEIPFN	LMCERNKKVAEIPFN	0.007	7465817	dbPTM
Q9Y6Y1	CAMTA1	BLCA	Acetylation	1247	YPAPKKHKLNPEYFQ	YPAPKKHKLNPEYLQ	0.004	20167786	dbPTM
Q9P267	MBD5	BLCA	Acetylation	1402	GLTSWPGKLVREDDV	GLTSWPGKLVRQDDV	0.0048	25953088	dbPTM
Q9BWW7	SCRT1	BLCA	Acetylation	310	HFQCKRCKKSFALKS	HFQCKRCKNSFALKS	0.0048	7380157	dbPTM
Q9UBC0	ONECUT1	BLCA	Acetylation	339	RNPKPWSKLKSGRET	RNPKPWGKLKSGRET	0.0064	15304484	iPTMnet
P17027	ZNF23	BLCA	Acetylation	222	QRLHSGEKPFKCVEC	QRLHSGEKSFKCVEC	0.0098	25953088	dbPTM
Q5HYG7	DKFZp686M24262	BLCA	Acetylation	245	ARSDPDPKAPANKAF	AHSDPDPKAPANKAF	0.0034	19608861	dbPTM
Q9NR99	MXRA5	BLCA	Acetylation	1336	DVATNVDKHKSDILV	NVATNVDKHKSDILV	0.0076	20167786	dbPTM
Q8TCT8	SPPL2A	BLCA	Acetylation	382	GPFGNNEKLPVVIRV	GPFGNNEKLPIVIRV	0.0022	12437937	dbPTM
O00629	KPNA4	BLCA	Acetylation	2	------MADNEKLDN	------MADNDKLDN	0.0014	19413330;22814378	dbPTM
Q96KN3	PKNOX2	BLCA	Acetylation	289	DNEDKKSKNKRGVLP	DNKDKKSKNKRGVLP	0.0086	30591385	dbPTM
Q9H1B7	IRF2BPL	BLCA	Acetylation	458	RGLSSGFKYLEYEKK	RGLSLGFKYLEYEKK	0.0074	22424773	dbPTM
Q9Y3M8	STARD13	BLCA	Acetylation	1	-------MFSQVPRT	-------MFSEVPRT	0.0012	22814378	dbPTM
O75689	ADAP1	BLCA	Acetylation	272	KQTEGFRKRWFTMDD	KQTEGFRNRWFTMDD	0.005	19608861	dbPTM
Q9UBT7	CTNNAL1	BLCA	Acetylation	315	ENLYFQSKENLSVTL	ENLYFQSKENLFVTL	0.0056	11795023	dbPTM
A0A140VK39	PPME1	BLCA	Acetylation	6	--MSALEKSMHLGRL	--MWALEKSMHLGRL	0.001	19608861	dbPTM
Q9UIU6	SIX4	BLCA	Acetylation	2	------MSSSSPTGQ	------MCSSSPTGQ	0.0042	21406692	dbPTM
P52272-2	HNRNPM	BLCA	Acetylation	659	SKGCGVVKFESPEVA	SKGCGVVKFQSPEVA	0.0006	19608861	dbPTM
Q8WUF5	PPP1R13L	BLCA	Acetylation	1	-------MDSEAFQS	-------MDSKAFQS	0.0024	22814378	dbPTM
P62330	ARF6	BLCA	Acetylation	32	GKTTILYKLKLGQSV	GNTTILYKLKLGQSV	0.0078	22647651	dbPTM
Q9NRM2	ZNF277	BLCA	Acetylation	2	------MAASKTQGA	------MAAYKTQGA	0.0088	22814378	dbPTM
O95456-2	PSMG1	BLCA	Acetylation	243	RSLKGLVKNIPQSTE	RSLKGLVKNVPQSTE	0.0082	19608861	dbPTM
Q7L985	LINGO2	BLCA	Acetylation	574	SRGKGKHKNSIDLEY	SRGKGKHKNSVDLEY	0.0052	7460677	dbPTM
Q8NBP5	MFSD9	BLCA	Acetylation	23	VSETAERKQEQKTGT	VSETAERKQEQKTET	0.01	24431503	dbPTM
Q8NBP5	MFSD9	BLCA	Acetylation	27	AERKQEQKTGTEAEA	AERKQEQKTETEAEA	0.01	24431509	dbPTM
P48728	AMT	BLCA	Acetylation	357	GCPSPSLKKNVAMGY	GCPFPSLKKNVAMGY	0.008	7672243	dbPTM
P98170	XIAP	BLCA	Acetylation	206	QCFCCGGKLKNWEPC	HCFCCGGKLKNWEPC	0.0096	25953088	dbPTM
Q9UMS5	PHTF1	BLCA	Acetylation	586	IPHFRLKKVENIKIW	IPHFRLKKVENSKIW	0.0068	7683511	dbPTM
B0YJ88	RDX	BLCA	Acetylation	79	KENPLQFKFRAKFFP	KENPLQLKFRAKFFP	0.0054	19608861	dbPTM
P48066	SLC6A11	BLCA	Acetylation	583	TEGTLPEKLQKLTTP	TEGTLPEKLQKMTTP	0.0076	7975533	dbPTM
A0A024R2C5	VPS4B	BLCA	Acetylation	432	VNEHDLLKLKKFTED	VNEHDLFKLKKFTED	0.0094	19608861	dbPTM
Q7Z4V0	ZNF438	BLCA	Acetylation	374	LDLNHKTKLNSGAAK	LHLNHKTKLNSGAAK	0.007	12432587	dbPTM
O43187	IRAK2	BLCA	Acetylation	461	ICQKYLEKGAGRLPE	ICQKYLEEGAGRLPE	0.0094	7481253	dbPTM
Q7Z6J8	UBE3D	BLCA	Acetylation	2	------MAASAAETR	------MAASAAKTR	0.0032	22814378	dbPTM
P49815	TSC2	BLCA	Acetylation	69	GQICEVAKTKKFEEH	GQICEVTKTKKFEEH	0.009	30593117	dbPTM
Q9NRY5	FAM114A2	BLCA	Acetylation	196	AEGDPGFKRTKGLMN	VEGDPGFKRTKGLMN	0.009	19852147	dbPTM
F5H5D3	TUBA1C	BLCA	Acetylation	130	FSETGAGKHVPRAVF	FSETGAVKHVPRAVF	0.0078	19608861	dbPTM
Q9Y2L1-2	DIS3	BLCA	Acetylation	892	SSNLQHQKIRMSLVE	LSNLQHQKIRMSLVE	0.006	19608861	dbPTM
Q9BV86	NTMT1	BLCA	Acetylation	1	-------MTSEVIED	-------MMSEVIED	0.0018	19413330	dbPTM
Q9BV86	NTMT1	BLCA	Acetylation	2	------MTSEVIEDE	------MMSEVIEDE	0.0018	19413330;22223895	dbPTM
O75891-2	ALDH1L1	BLCA	Acetylation	507	VTPLTALKFAELTLK	VTPLTAFKFAELTLK	0.001	19413330	dbPTM
P04264	KRT1	BLCA	Acetylation	246	RRRVDQLKSDQSRLD	RRRVGQLKSDQSRLD	0.0094	26051181	dbPTM
Q86TU7	SETD3	BLCA	Acetylation	340	SHDRVKIKLGVSKSD	SHDKVKIKLGVSKSD	0.0024	25953088	dbPTM
A0A0C4DGU5	NOP16	BLCA	Acetylation	90	RPKELVRKPYVLNDL	RPKELVWKPYVLNDL	0.0058	19608861	dbPTM
A4D275	ARPC1B	BLCA	Acetylation	44	KSGAKWTKVHELKEH	KSGAKWTKVHKLKEH	0.007	19608861	dbPTM
P14091	CTSE	BLCA	Acetylation	33	LRRHPSLKKKLRARS	LRRHPSLKKKLRAQS	0.005	163907	dbPTM
P23526-2	AHCY	BLCA	Acetylation	380	KLNVKLTKLTEKQAQ	KLNVKLTKLTDKQAQ	0.0038	19608861	dbPTM
Q02388	COL7A1	BLCA	Acetylation	2682	KEGLIGPKGDRGFDG	KEGLIGPKGDQGFDG	0.009	8273277	dbPTM
Q96JN8	NEURL4	BLCA	Acetylation	1414	LEAGTLTKKWHMAYH	LEAGTLTNKWHMAYH	0.0064	25953088	dbPTM
P35212	GJA4	BLCA	Acetylation	136	AVERQMAKISVAEDG	AAERQMAKISVAEDG	0.0054	7710331	dbPTM
[truncated: 39,977 more rows]
