# Supplementary material for: PTMsnp: A Web Server for the Identification of Driver Mutations That Affect Protein Post-translational Modification
Source: Front Cell Dev Biol. 2020 Nov 10;8:593661. doi: 10.3389/fcell.2020.593661 (PMC7683509; doi:10.3389/fcell.2020.593661)
Supplement: Supplementary file 5 [file Table_4.XLSX]

## Sheet: Sheet1
UniprotAC	GeneName	CancerType	PTM	PTM_Pos	RefSequence	AltSequence	pValue	PubmedID	Source
Q5VST9	OBSCN	MESO	Phosphorylation	269	TGEPKPETVWKKDGQ	TGEPKPETVWKKNGQ	0.002	22135298	dbPTM
Q5VST9	OBSCN	MESO	Phosphorylation	3373	GRLRHQESIEGATAT	GRLRHQESIQGATAT	0.002	22135298	dbPTM
Q9UHW9-5	SLC12A6	MESO	Phosphorylation	973	LRLTSIGSDEDEETE	LRLTSIGSDEDKETE	0.0008	18669648	dbPTM
O43295-2	SRGAP3	MESO	Phosphorylation	813	SSKNDLQSPTEHISD	SSKNDLQFPTEHISD	0.0086	18669648	iPTMnet
Q9UHW9-3	SLC12A6	MESO	Phosphorylation	1017	LRLTSIGSDEDEETE	LRLTSIGSDEDKETE	0.0014	18669648	iPTMnet
Q92729-2	PTPRU	MESO	Phosphorylation	843	ASSLLGGSPRRPCGR	ASSLLGGSPRRLCGR	0	18578522,19413330,19664994	iPTMnet
Q6UWI2	PARM1	MESO	Phosphorylation	307	GNYNNPLYDDS----	GNYNNHLYDDS----	0.0042	19901323	dbPTM
A0PJY2	FEZF1	MESO	Phosphorylation	311	CRHKIIHTQEKPHKC	CRHKIFHTQEKPHKC	0.001	22135298	dbPTM
Q86WI1	PKHD1L1	MESO	Phosphorylation	40	VTEIIPKYGSINGAT	VTEIIPKYGSRNGAT	0.0084	22135298	dbPTM
Q9UHW9-2	SLC12A6	MESO	Phosphorylation	981	LRLTSIGSDEDEETE	LRLTSIGSDEDKETE	0.0004	18669648	dbPTM
Q03001-3	DST	MESO	Phosphorylation	673	SNVASIKTMLPGEHQ	SNVASIKRMLPGEHQ	0.0038	20068231	iPTMnet
Q8IVF7-3	FMNL3	MESO	Phosphorylation	174	KLRSWSRSIEDLQPP	KLRSWSRSIEDLQSP	0	18669648	iPTMnet
P11488	GNAT1	MESO	Phosphorylation	130	IQRLWKDSGIQACFE	IQRLWKDSGIKACFE	0.0054	22135298	dbPTM
O94759	TRPM2	MESO	Phosphorylation	39	NLRRSNSSLFKSWRL	NLRRSNSRLFKSWRL	0.0094	22135298	dbPTM
O94759	TRPM2	MESO	Phosphorylation	38	SNLRRSNSSLFKSWR	SNLRRSNSRLFKSWR	0.0094	22135298;25003641	dbPTM
Q9UHW9-4	SLC12A6	MESO	Phosphorylation	1023	LRLTSIGSDEDEETE	LRLTSIGSDEDKETE	0.0014	18669648	iPTMnet
P48664	SLC1A6	MESO	Phosphorylation	37	LQQRALRTRLRLQTM	LQQRALRTHLRLQTM	0.0056	22135298	dbPTM
Q92729	PTPRU	MESO	Phosphorylation	853	ASSLLGGSPRRPCGR	ASSLLGGSPRRLCGR	0.0074	19690332;23186163	dbPTM
Q92729	PTPRU	MESO	Phosphorylation	863	RPCGRKGSPYHTGQL	RLCGRKGSPYHTGQL	0.0074	22135298;23898821;23663014;20363803;25849741	dbPTM
Q6ZTR7	FAM92B	MESO	Phosphorylation	35	FCSLLAAYTRKTARL	FCSLLAAYTRKTAWL	0.0026	18083107;16381945;23193290;22135298	dbPTM
Q86XN7	PROSER1	MESO	Phosphorylation	526	YAPSAIPTPQRTSTP	YALSAIPTPQRTSTP	0.01	22135298	dbPTM
O75388	GPR32	MESO	Phosphorylation	101	SLPIAMYYIVSRQWL	SLSIAMYYIVSRQWL	0.0022	22135298	dbPTM
P02549	SPTA1	MESO	Acetylation	1579	DGNEEAMKEQLEQLK	DGNEEAMKEQLQQLK	0.0068	11922443	dbPTM
P02549	SPTA1	MESO	Acetylation	1586	KEQLEQLKEHWDHLL	KEQLQQLKEHWDHLL	0.0068	11922455	dbPTM
Q9ULG1	INO80	MESO	Acetylation	253	HQTKVFAKFSHDAPP	HQTKDFAKFSHDAPP	0.0064	25953088;26051181	dbPTM
Q8IWI9	MGA	MESO	Acetylation	826	RSAFCSDKLDEYLEN	HSAFCSDKLDEYLEN	0.0056	25953088	dbPTM
P30260	CDC27	MESO	Acetylation	701	KAIVIDPKNPLCKFH	KAIVIDPKNPLCKCH	0.0048	26051181	dbPTM
Q9NYB9	ABI2	MESO	Acetylation	466	IYDYTKDKEDELSFQ	IYDYTEDKEDELSFQ	0.004	19812139	dbPTM
P12111	COL6A3	MESO	Acetylation	2472	RKSVLLDKIKNLQVA	RKPVLLDKIKNLQVA	0.001	27178108	dbPTM
Q99829	CPNE1	MESO	Acetylation	135	TVSAQELKDNRVVTM	MVSAQELKDNRVVTM	0.0022	25953088;26051181	dbPTM
Q5VST9	OBSCN	MESO	Acetylation	272	PKPETVWKKDGQLVT	PKPETVWKKNGQLVT	0.0004	30591009	dbPTM
Q96C10	DHX58	MESO	Acetylation	350	THGPENPKLEMLEKI	THSPENPKLEMLEKI	0.0064	7677909	dbPTM
Q15468	STIL	MESO	Acetylation	512	VRQPPAYKKGNPHTR	VRQPPAYKKGNSHTR	0.0008	12431479	dbPTM
Q9HCE7	SMURF1	MESO	Ubiquitination	350	MNHQCQLKEPSQPLP	MNHQCQLKEPSQPVP	0.0006	PubMed:21572392	dbPTM
Q9HCE7	SMURF1	MESO	Ubiquitination	381	YERDLVQKLKVLRHE	YERDLVQNLKVLRHE	0.0006	21572392	dbPTM
Q9HCE7	SMURF1	MESO	Ubiquitination	383	RDLVQKLKVLRHELS	RDLVQNLKVLRHELS	0.0006	21572392	dbPTM
Q6FI23	MAP2K3	MESO	Ubiquitination	183	ALEHLHSKLSVIHRD	ALEHLHTKLSVIHRD	0.0064	21890473	dbPTM
Q9HAV4	XPO5	MESO	Ubiquitination	801	KMAEPFTKALDMLDA	KMVEPFTKALDMLDA	0.0084	21906983	dbPTM
Q9HAV4	XPO5	MESO	Ubiquitination	801	KMAEPFTKALDMLDA	KMVEPFTKALDMLDA	0.0084	21906983;21890473	dbPTM
P15924	DSP	MESO	Ubiquitination	931	MRFLNEQKNLHSEIS	MQFLNEQKNLHSEIS	0.0022	21906983;21890473	dbPTM
P15924-2	DSP	MESO	Ubiquitination	931	MRFLNEQKNLHSEIS	MQFLNEQKNLHSEIS	0.0006	21906983;21890473	dbPTM
Q8WZ42	TTN	MESO	Methylation	5101	TASLEIIRVDMNDAG	TASLEIIRVDMNDVG	0.0024	115391849	dbPTM
P13667	PDIA4	MESO	Methylation	594	ANDVPSDRYKVEGFP	ANDVLSDRYKVEGFP	0.007	115486867	dbPTM
Q8WXG6	MADD	MESO	Methylation	884	ATPFPSLKVFGLNTL	ATPFLSLKVFGLNTL	0.0006	25514926	dbPTM
P49815	TSC2	MESO	Methylation	1355	HAEELVGRGIPIERV	HAEELVGRGIPIKRV	0.0008	115919057	dbPTM
Q14966	ZNF638	MESO	Methylation	47	PRFYPAGRARGIPHR	PRFYPAGRAHGIPHR	0.003	24129315	dbPTM
Q14966	ZNF638	MESO	Methylation	54	RARGIPHRFAGHESY	RAHGIPHRFAGHESY	0.003	24129315	dbPTM
Q14966	ZNF638	MESO	Methylation	49	FYPAGRARGIPHRFA	FYPAGRAHGIPHRFA	0.003	24129315	dbPTM
O60216	RAD21	MESO	Sumoylation	418	DNLDEFLKEFENPEV	DNLGEFLKEFENPEV	0.0048	28112733	dbPTM
P36888	FLT3	LAML	Phosphorylation	842	DIMSDSNYVVRGNAR	[Y/E/N/H]IMSGS[I/K]YVVRGNAR	0	16627759;19477218;21262971	dbPTM
P36888	FLT3	LAML	Phosphorylation	840	ARDIMSDSNYVVRGN	AR[Y/E/N/H]IMSGS[I/K]YVVRGN	0	22135298	dbPTM
P36888	FLT3	LAML	Phosphorylation	597	FYVDFREYEYDLKWE	FNVDFREYEYDLKWE	0	11971190	dbPTM
P36888	FLT3	LAML	Phosphorylation	589	TGSSDNEYFYVDFRE	TDSSDNEYFNVDFRE	0	16684964;19477218;21262971	dbPTM
P36888	FLT3	LAML	Phosphorylation	591	SSDNEYFYVDFREYE	SSDNEYFNVDFREYE	0	15831474;16627759;16684964;19477218;21262971	dbPTM
O75874	IDH1	LAML	Phosphorylation	139	RHAYGDQYRATDFVV	[H/C]HAYGDQYRATDFVV	0	22135298	dbPTM
O75874	IDH1	LAML	Phosphorylation	135	IIIGRHAYGDQYRAT	IIIG[H/C]HAYGDQYRAT	0	21253578;16381945;23193290;22135298;22817900	dbPTM
P48735	IDH2	LAML	Phosphorylation	179	RHAHGDQYKATDFVA	KHAHGDQYKATDFVA	0	22135298	dbPTM
P48735	IDH2	LAML	Phosphorylation	134	KLKKMWKSPNGTIRN	KLKKMWKSPNGTIQN	0	22135298	dbPTM
P98164	LRP2	LAML	Phosphorylation	4527	IFENPMYSARDSAVK	IFENPMYSARDSSVK	0.0012	22135298;22817900	dbPTM
P98164	LRP2	LAML	Phosphorylation	4526	IIFENPMYSARDSAV	IIFENPMYSARDSSV	0.0012	22135298	dbPTM
P98164	LRP2	LAML	Phosphorylation	4451	GFFHYRRTGSLLPAL	GFFHYRRTDSLLPAL	0.0012	22135298	dbPTM
Q9H251	CDH23	LAML	Phosphorylation	704	DLDRSREYGQESIIY	VLDRSREYGQESIIY	0.0024	22135298	dbPTM
Q9H251	CDH23	LAML	Phosphorylation	2280	SVPNAKLTVNVLDVN	SVPNAELTVNVLDVN	0.0024	22135298	dbPTM
Q9NYK1	TLR7	LAML	Phosphorylation	22	LFNIILISKLLGARW	LFNIILISKLLGSRW	0.0072	22135298	dbPTM
P12111-2	COL6A3	LAML	Phosphorylation	2936	KSCARFWYGGCGGNE	KSCARFWHGGCGGNE	0	19664994	iPTMnet
Q9UI33	SCN11A	LAML	Phosphorylation	1410	WVFVVIFTLECLIKI	WIFVVIFTLECLIKI	0.0018	22135298	dbPTM
O00411	POLRMT	LAML	Phosphorylation	77	VRQLQAESVSEVVVN	VRQLRAESVSEVVVN	0.01	19691289	dbPTM
O00206-2	TLR4	LAML	Phosphorylation	690	IHEGFHKSRKVIVVV	IHEGFPKSRKVIVVV	0	20058876	iPTMnet
P25940	COL5A3	LAML	Phosphorylation	349	EDEEGDDSTMGPDFR	EDEERDDSTMGPDFR	0.0014	24961811	dbPTM
Q96N23	CFAP54	LAML	Phosphorylation	2655	SGLIRDSYLEMALLY	SRLIRDSYLEMALLY	0.0078	22135298	dbPTM
O00206-3	TLR4	LAML	Phosphorylation	530	IHEGFHKSRKVIVVV	IHEGFPKSRKVIVVV	0.0008	20058876	iPTMnet
Q99715-2	COL12A1	LAML	Phosphorylation	1452	GVIADPSSKTLSFFN	GVIADSSSKTLSFFN	0.0012	20068231	iPTMnet
Q93008-1	USP9X	LAML	Phosphorylation	1609	DEKQDNESNVDPRDD	DEKQDNETNVDPRDD	0.0044	18669648	iPTMnet
P16109	SELP	LAML	Phosphorylation	822	LGTYGVFTNAAFDPS	LGSYGVFTNAAFDPS	0.0018	7691235	dbPTM
P16109	SELP	LAML	Phosphorylation	817	NPHSHLGTYGVFTNA	NPHSHLGSYGVFTNA	0.0018	7691235	dbPTM
P16109	SELP	LAML	Phosphorylation	818	PHSHLGTYGVFTNAA	PHSHLGSYGVFTNAA	0.0018	22135298;24400094	dbPTM
P16109	SELP	LAML	Phosphorylation	813	KCPLNPHSHLGTYGV	KCPLNPHSHLGSYGV	0.0018	7691235	dbPTM
Q07283	TCHH	LAML	Phosphorylation	251	KEWRKRETVLRKEEE	EEWRKRETVLRKEEE	0.0038	17081983	dbPTM
P52790	HK3	LAML	Phosphorylation	755	EKMISGMYLGEIVRH	EKMITGMYLGEIVRH	0.002	22135298	dbPTM
P12111-4	COL6A3	LAML	Phosphorylation	2535	KSCARFWYGGCGGNE	KSCARFWHGGCGGNE	0.0002	19664994	iPTMnet
Q15047-3	SETDB1	LAML	Phosphorylation	1197	SAPVRKNTRQFYDGE	SAPVRKNTRQFYVGE	0.0006	20068231	iPTMnet
P35612-3	ADD2	LAML	Phosphorylation	561	PNPFSQLTDQELEEY	PNPFSQLTNQELEEY	0.006	15345747	iPTMnet
A4UGR9-8	XIRP2	LAML	Phosphorylation	3173	HRANTSPSPPRSRSE	HRTNTSPSPPRSRSE	0.0004	20166139	iPTMnet
A4UGR9-8	XIRP2	LAML	Phosphorylation	3170	SEIHRANTSPSPPRS	SEIHRTNTSPSPPRS	0.0004	20166139	iPTMnet
Q8TCU3	SLC7A13	LAML	Phosphorylation	157	SRGVKEVTWLQIASS	SHGVKEVTWLQIASS	0.003	22135298	dbPTM
Q6P1J6	PLB1	LAML	Phosphorylation	1029	PLGSKTETLDLRAEM	PLGSKTETLDLRAKM	0.0012	22135298	dbPTM
O75874	IDH1	LAML	Acetylation	126	RLVSGWVKPIIIGRH	RLVSGWVKPIIIG[H/C]H	0	23954790;26051181	dbPTM
Q9H2P0	ADNP	LAML	Acetylation	716	SPSLAPVKRTYEQME	SPSLAPVQRTYEQME	0.0092	25953088	dbPTM
Q9H2P0	ADNP	LAML	Acetylation	606	EKADIPVKSSPQAAV	EKTDIPVKSSPQAAV	0.0092	25953088	dbPTM
Q9H2P0	ADNP	LAML	Acetylation	84	SACPFSSKFFSAYKS	SACPFSSKFFPAYKS	0.0092	26051181	dbPTM
P21359	NF1	LAML	Acetylation	1283	RGNSLASKIMTFCFK	QGNSLASKIMTFCFK	0.0002	19821473	dbPTM
Q7L576	CYFIP1	LAML	Acetylation	197	RAAQFLRKMADPQSI	RAAQFLRKMADSQSI	0.005	12437907	dbPTM
O94916	NFAT5	LAML	Acetylation	616	PMEVTAEKRSSTIFK	PMEETAEKRSSTIFK	0.0066	25953088;26051181	dbPTM
Q92736	RYR2	LAML	Acetylation	4454	GEKEEKAKEDKGKQK	AEKEEKAKEDKGKQK	0.0042	7661913	dbPTM
Q92736	RYR2	LAML	Acetylation	4452	EDGEKEEKAKEDKGK	EDAEKEEKAKEDKGK	0.0042	129075	dbPTM
Q05516	ZBTB16	LAML	Acetylation	653	QKHMKGHKPEEIPPD	QKHMKGHKPKEIPPD	0.0026	15964811	dbPTM
Q05516	ZBTB16	LAML	Acetylation	650	SSMQKHMKGHKPEEI	SSMQKHMKGHKPKEI	0.0026	15964811	dbPTM
Q9UMN6	KMT2B	LAML	Acetylation	852	EDESVEAKRERPSGP	EDESVEAKRERPTGP	0.0068	25953088	dbPTM
P24043	LAMA2	LAML	Acetylation	1683	KSLGEFIKELARDAE	KSLGEFIKELAWDAE	0.0002	7367691	dbPTM
P06396	GSN	LAML	Acetylation	61	VEHPEFLKAGKEPGL	VEHPELLKAGKEPGL	0.0088	19608861	dbPTM
O14920	IKBKB	LAML	Acetylation	180	LDQGSLCTSFVGTLQ	LDQGSLCSSFVGTLQ	0.009	147933	dbPTM
Q8NF91	SYNE1	LAML	Acetylation	8393	SVKRLEHKLKEEEES	SVKRLEHKLNEEEES	0.0074	28642235	dbPTM
Q8NF91	SYNE1	LAML	Acetylation	8395	KRLEHKLKEEEESLP	KRLEHKLNEEEESLP	0.0074	28642239	dbPTM
Q15058	KIF14	LAML	Acetylation	949	EIKEAQLKAKEEMMQ	EIKEDQLKAKEEMMQ	0.0066	11793373	dbPTM
Q8IXJ9	ASXL1	LAML	Acetylation	164	QANKQKKKTGVMLPR	HANKQKKKTGVMLPR	0.0008	12433735	dbPTM
P06396-3	GSN	LAML	Acetylation	21	VEHPEFLKAGKEPGL	VEHPELLKAGKEPGL	0.0014	19608861	dbPTM
P02549	SPTA1	LAML	Acetylation	283	AIQWIKEKEPVLTSE	AIQWIKEQEPVLTSE	0.0012	20167786	dbPTM
Q99570	PIK3R4	LAML	Acetylation	1024	VKIWNSQKMEGKTTT	EKIWNSQKMEGKTTT	0.0024	26051181	dbPTM
P09758	TACSTD2	LAML	Acetylation	212	LRQNTSQKAAGDVDI	LRQNTSQKAGGDVDI	0.001	7960403	dbPTM
O15394	NCAM2	LAML	Acetylation	836	QSKEDDSKA------	QSKEDNSKA------	0.0012	22368923	dbPTM
P06396-4	GSN	LAML	Acetylation	18	VEHPEFLKAGKEPGL	VEHPELLKAGKEPGL	0.0006	19608861	dbPTM
Q01831	XPC	LAML	Acetylation	374	KQEETFAKGTCRPSA	KQEETLAKGTCRPSA	0.0078	22424773;25953088	dbPTM
P06396-2	GSN	LAML	Acetylation	10	VEHPEFLKAGKEPGL	VEHPELLKAGKEPGL	0	19608861	dbPTM
A0A0A0MT01	GSN	LAML	Acetylation	46	VEHPEFLKAGKEPGL	VEHPELLKAGKEPGL	0.0004	19608861	dbPTM
A0A0A0MS51	GSN	LAML	Acetylation	27	VEHPEFLKAGKEPGL	VEHPELLKAGKEPGL	0	19608861	dbPTM
P25054	APC	LAML	Acetylation	1909	SNQQSANKTQAIAKQ	SNQQSPNKTQAIAKQ	0.0028	26051181	dbPTM
Q5VY43	PEAR1	LAML	Acetylation	81	TVYRQVVKTDHRQRL	TVYCQVVKTDHRQRL	0.0012	7822357	dbPTM
Q8IXJ6	SIRT2	LAML	Acetylation	2	------MAEPDPSHP	------MAGPDPSHP	0.0038	19413330	dbPTM
O15553	MEFV	LAML	Acetylation	431	QKQLEHLKKLRKSGE	QKQLEHMKKLRKSGE	0.0076	7491807	dbPTM
O15553	MEFV	LAML	Acetylation	432	KQLEHLKKLRKSGEE	KQLEHMKKLRKSGEE	0.0076	7491815	dbPTM
O75874	IDH1	LAML	Ubiquitination	126	RLVSGWVKPIIIGRH	RLVSGWVKPIIIG[H/C]H	0	21890473;21906983	dbPTM
O75874	IDH1	LAML	Ubiquitination	126	RLVSGWVKPIIIGRH	RLVSGWVKPIIIG[H/C]H	0	21890473	dbPTM
Q9Y4A5	TRRAP	LAML	Ubiquitination	84	EVQFLQEKPAQQLRK	EVQFLQEKPAQLLRK	0.0008	21906983	dbPTM
Q9Y4A5	TRRAP	LAML	Ubiquitination	84	EVQFLQEKPAQQLRK	EVQFLQEKPAQLLRK	0.0008	21906983;21890473	dbPTM
Q9Y4A5	TRRAP	LAML	Ubiquitination	3372	PHTLNFVKKLVSTFG	PHPLNFVKKLVSTFG	0.0008	21906983	dbPTM
Q9Y4A5	TRRAP	LAML	Ubiquitination	3372	PHTLNFVKKLVSTFG	PHPLNFVKKLVSTFG	0.0008	21906983;21890473	dbPTM
Q9Y4A5-2	TRRAP	LAML	Ubiquitination	84	EVQFLQEKPAQQLRK	EVQFLQEKPAQLLRK	0.0008	21890473;21906983	dbPTM
Q9Y4A5-2	TRRAP	LAML	Ubiquitination	3343	PHTLNFVKKLVSTFG	PHPLNFVKKLVSTFG	0.0008	21890473;21906983	dbPTM
Q96GM5-2	SMARCD1	LAML	Ubiquitination	223	LEDSALSKYDATKQK	LEDSALSKYDAPKQK	0.0082	21906983;21890473	dbPTM
P10242	MYB	LAML	Ubiquitination	84	QCQHRWQKVLNPELI	QCQHRRQKVLNPELI	0.0062	21890473	dbPTM
Q04721	NOTCH2	LAML	Ubiquitination	1705	IMAKRKRKHGSLWLP	NMAKRKRKHGSLWLP	0.0012	2189047	dbPTM
Q5T2E6	ARMH3	LAML	Ubiquitination	657	HKEAAFFKELVRSIS	YKEAAFFKELVRSIS	0.007	2190698	dbPTM
Q5T2E6	ARMH3	LAML	Ubiquitination	657	HKEAAFFKELVRSIS	YKEAAFFKELVRSIS	0.007	21906983	dbPTM
Q8WXG6-2	MADD	LAML	Ubiquitination	425	EPESLELKKHLKQAL	EPESLELKKHLKKAL	0.0004	21906983	dbPTM
O14497	ARID1A	LAML	Ubiquitination	1662	QRRRLTMKDIGTPEA	QRRQLTMKDIGTPEA	0.0018	21890473	dbPTM
P32519	ELF1	LAML	Ubiquitination	571	TLTQEVEKKESEDHL	TLAQEVEKKESEDHL	0.0076	2097226	dbPTM
Q7Z7G8-2	VPS13B	LAML	Ubiquitination	1777	GIGSDSVKIRIVQIE	GIGSDSVKIRIVQTE	0.0022	21906983	dbPTM
P06213	INSR	LAML	Ubiquitination	1057	AETRVAVKTVNESAS	AETRVVVKTVNESAS	0.0008	21906983	dbPTM
P32519-2	ELF1	LAML	Ubiquitination	547	TLTQEVEKKESEDHL	TLAQEVEKKESEDHL	0.0014	20972266	dbPTM
O95373	IPO7	LAML	Ubiquitination	283	GSPGNVSKEYNEFAE	GSPGNVSKEYIEFAE	0.004	21890473;21906983;22053931	dbPTM
O60496	DOK2	LAML	Ubiquitination	7	-MGDGAVKQGFLYLQ	-MRDGAVKQGFLYLQ	0.0012	21890473	dbPTM
Q8WXG6-4	MADD	LAML	Ubiquitination	425	EPESLELKKHLKQAL	EPESLELKKHLKKAL	0	21906983	dbPTM
Q8WXG6	MADD	LAML	Ubiquitination	425	EPESLELKKHLKQAL	EPESLELKKHLKKAL	0.0002	2190698	dbPTM
Q8WXG6	MADD	LAML	Ubiquitination	425	EPESLELKKHLKQAL	EPESLELKKHLKKAL	0.0002	21906983	dbPTM
P06213-2	INSR	LAML	Ubiquitination	1045	AETRVAVKTVNESAS	AETRVVVKTVNESAS	0.0012	21906983	dbPTM
Q8IZT6	ASPM	LAML	Ubiquitination	1519	ESILTIQKYYKAYLK	DSILTIQKYYKAYLK	0.0066	21890473	dbPTM
Q8IZT6	ASPM	LAML	Ubiquitination	1519	ESILTIQKYYKAYLK	DSILTIQKYYKAYLK	0.0066	21890473;21906983	dbPTM
Q8WXG6-6	MADD	LAML	Ubiquitination	425	EPESLELKKHLKQAL	EPESLELKKHLKKAL	0.0006	21906983	dbPTM
Q13535	ATR	LAML	Ubiquitination	866	ISRNNELKDTLILTT	ITRNNELKDTLILTT	0.0018	21906983	dbPTM
Q13535	ATR	LAML	Ubiquitination	866	ISRNNELKDTLILTT	ITRNNELKDTLILTT	0.0018	21906983;21890473;22053931	dbPTM
Q5JR04	MOV10	LAML	Ubiquitination	358	QEDPITYKGFVHKVE	QEDPITYKGFVYKVE	0.0076	21890473	dbPTM
Q8WXG6-5	MADD	LAML	Ubiquitination	425	EPESLELKKHLKQAL	EPESLELKKHLKKAL	0	21906983	dbPTM
O14497-2	ARID1A	LAML	Ubiquitination	1445	QRRRLTMKDIGTPEA	QRRQLTMKDIGTPEA	0.0014	21890473	dbPTM
P10242-2	MYB	LAML	Ubiquitination	84	QCQHRWQKVLNPELI	QCQHRRQKVLNPELI	0.0066	21890473	dbPTM
Q8WXG6-3	MADD	LAML	Ubiquitination	425	EPESLELKKHLKQAL	EPESLELKKHLKKAL	0.0002	21906983	dbPTM
P23743	DGKA	LAML	Ubiquitination	41	FEDGEMAKYVQGDAI	FGDGEMAKYVQGDAI	0.0096	21906983	dbPTM
Q8WXG6-7	MADD	LAML	Ubiquitination	425	EPESLELKKHLKQAL	EPESLELKKHLKKAL	0	21906983	dbPTM
Q708E9	MYB	LAML	Ubiquitination	84	QCQHRWQKVLNPELI	QCQHRRQKVLNPELI	0.0018	21890473	dbPTM
Q7Z7G8	VPS13B	LAML	Ubiquitination	1802	GIGSDSVKIRIVQIE	GIGSDSVKIRIVQTE	0.0038	21906983	dbPTM
A0A024R9C1	PABPC1	LAML	Methylation	455	QNMPGAIRPAAPRPP	KNMPGAIRPAAPRPP	0.0038	11850402	dbPTM
P52736	ZNF133	LAML	Methylation	541	QAGLIRHKRKHSREK	QAGLIRHKRKHAREK	0.003	25514926	dbPTM
Q8WY21	SORCS1	LAML	Methylation	702	KRIYKKRKSERKCMQ	ERIYKKRKSERKCMQ	0.0004	23644510;25514926	dbPTM
Q8WY21	SORCS1	LAML	Methylation	700	GAKRIYKKRKSERKC	GAERIYKKRKSERKC	0.0004	23644510;25514926	dbPTM
Q12774	ARHGEF5	LAML	Methylation	866	RGRSRSTRGGHMNSG	RGRSRSTQGGHMNSG	0	24129315	dbPTM
O15550	KDM6A	LAML	Methylation	621	ALTLPHNRTNLTSSA	ALTLPHNCTNLTSSA	0.0004	115919725	dbPTM
Q08050	FOXM1	LAML	Methylation	278	PYFKHIAKPGWKNSI	PYFKHIAKPGRKNSI	0.0006	23644510;25514926	dbPTM
Q08050	FOXM1	LAML	Methylation	282	HIAKPGWKNSIRHNL	HIAKPGRKNSIRHNL	0.0006	23644510;25514926	dbPTM
P35251	RFC1	LAML	Sumoylation	50	IKVNSSRKEDDFKQK	IKVDSSRKEDDFKQK	0.001	25772364	dbPTM
Q14676	MDC1	LAML	Sumoylation	1790	IHASQIQKVEPAGRS	IHATQIQKVEPAGRS	0.007	28112733	dbPTM
Q9Y618	NCOR2	LAML	Sumoylation	672	ILQQHKLKMEKERNA	ILQQHKLKTEKERNA	0.0014	17000644	dbPTM
P28324	ELK4	LAML	Sumoylation	167	VKLFKLIKTENPAEK	VNLFKLIKTENPAEK	0.0014	28112733	dbPTM
Q12904	AIMP1	LAML	Sumoylation	137	KGEKKEKKQQSIAGS	KGEKKEKKQQSMAGS	0.0026	25114211	dbPTM
P23769	GATA2	LAML	Sumoylation	389	VNRPLTMKKEGIQTR	VNRLLTMKKEGIQTR	0.006	28112733	dbPTM
P22607	FGFR3	BLCA	Phosphorylation	249	TLDVLERSPHRPILQ	TLDVLECCPHRPILQ	0	31316618	iPTMnet
P22607	FGFR3	BLCA	Phosphorylation	647	RDVHNLDYYKKTTNG	RDVHNLDYYKETTNG	0	8754806	dbPTM
P22607	FGFR3	BLCA	Phosphorylation	648	DVHNLDYYKKTTNGR	DVHNLDYYKETTNGR	0	8754806	dbPTM
Q92576	PHF3	BLCA	Phosphorylation	101	VKESGNDTIDEEELI	VKESGNDTIDKKELI	0.0052	18669648	dbPTM
Q92576	PHF3	BLCA	Phosphorylation	129	SVRSPRKSPRLMAQE	SVRSPRKSPCLMAQE	0.0052	26074081	dbPTM
Q92576	PHF3	BLCA	Phosphorylation	125	VEENSVRSPRKSPRL	VEENSVRSPRKSPCL	0.0052	23186163	dbPTM
Q92576	PHF3	BLCA	Phosphorylation	158	NAAPLSNTKKASGKT	NAAPLSNTKKACGKT	0.0052	25627689	dbPTM
Q92576	PHF3	BLCA	Phosphorylation	168	ASGKTVSTAKAGVKQ	ACGKTVSTANAGVKQ	0.0052	22135298	dbPTM
Q92576	PHF3	BLCA	Phosphorylation	156	RSNAAPLSNTKKASG	RSNAAPLSNTKKACG	0.0052	22135298;25627689	dbPTM
Q92576	PHF3	BLCA	Phosphorylation	250	PGEIDVPSHELNCSL	PGEIDVPSNELNCSL	0.0052	25627689	dbPTM
Q92576	PHF3	BLCA	Phosphorylation	256	PSHELNCSLLSETCV	PSNELNCSLLSETCV	0.0052	22135298;25627689	dbPTM
Q92576	PHF3	BLCA	Phosphorylation	341	HILEDAGSSDISSDA	HILKDAGSSDISSDA	0.0052	23898821;20873877;23663014;25849741	dbPTM
Q92576	PHF3	BLCA	Phosphorylation	342	ILEDAGSSDISSDAA	ILKDAGSSDISSDAA	0.0052	22135298;23898821;20873877;23663014;25849741	dbPTM
Q92576	PHF3	BLCA	Phosphorylation	387	TMGIADKTENTLERN	TMGFADKTENTLERN	0.0052	20068231	dbPTM
Q92576	PHF3	BLCA	Phosphorylation	1006	KVLKGEVTPDHLIRM	KVLKGEVTPDHPIRM	0.0052	22135298;25627689	dbPTM
Q92576	PHF3	BLCA	Phosphorylation	1014	PDHLIRMSPEELASK	PDHPIRMSPEELASK	0.0052	23186163	dbPTM
Q92576	PHF3	BLCA	Phosphorylation	1084	QEPAANKSLEKPEGS	QEPAANKSLQKPEGS	0.0052	22135298;25627689	dbPTM
Q92576	PHF3	BLCA	Phosphorylation	1163	ADALSSTSNILASEF	ADVLSSTSNILASEF	0.0052	19276368;16381945;23193290;22135298;23090842;22817900	dbPTM
Q92576	PHF3	BLCA	Phosphorylation	1162	IADALSSTSNILASE	IADVLSSTSNILASE	0.0052	17081983	dbPTM
Q92576	PHF3	BLCA	Phosphorylation	1154	HSDNEAESIADALSS	HSDNEAESIADVLSS	0.0052	18452278	dbPTM
Q92576	PHF3	BLCA	Phosphorylation	1516	KTDNVEVTDGENKEI	KTDNVEVTHGENKEI	0.0052	22135298	dbPTM
Q92576	PHF3	BLCA	Phosphorylation	1613	QDNQTSNSSPCRSNV	QDNHTLNSSPCRCNV	0.0052	17081983	dbPTM
Q92576	PHF3	BLCA	Phosphorylation	1610	NNLQDNQTSNSSPCR	NNLQDNHTLNSSPCR	0.0052	23898821;25262027	dbPTM
Q92576	PHF3	BLCA	Phosphorylation	1614	DNQTSNSSPCRSNVG	DNHTLNSSPCRCNVG	0.0052	23186163	dbPTM
Q92576	PHF3	BLCA	Phosphorylation	1611	NLQDNQTSNSSPCRS	NLQDNHTLNSSPCRS	0.0052	17081983	dbPTM
Q92576	PHF3	BLCA	Phosphorylation	1618	SNSSPCRSNVGKGNI	LNSSPCRCNVGKGNI	0.0052	19413330	dbPTM
Q8TD26	CHD6	BLCA	Phosphorylation	2357	EKSIPSKSLLDWLRQ	EKSIPSKSLLDWIRQ	0.0024	22199227	dbPTM
Q8TD26	CHD6	BLCA	Phosphorylation	2041	DRDGNCHSQDYPGKY	DTDGNCHSQDYPGKY	0.0024	17525332	dbPTM
Q8TD26	CHD6	BLCA	Phosphorylation	1923	SLEVANQTPGLQRAF	SLQVANQTPGLQRAF	0.0024	22135298	dbPTM
Q8TD26	CHD6	BLCA	Phosphorylation	1897	VLHLTEPTTNISREK	VLHLTETTTNISREK	0.0024	22135298	dbPTM
Q8TD26	CHD6	BLCA	Phosphorylation	1898	LHLTEPTTNISREKN	LHLTETTTNISREKN	0.0024	22135298	dbPTM
Q8TD26	CHD6	BLCA	Phosphorylation	1645	KLYESLTYSQMSRTS	KLYESLTYSEMSRTS	0.0024	22135298	dbPTM
Q8TD26	CHD6	BLCA	Phosphorylation	1459	RREQADFYRTVSSFG	KRKQANFYRTMSSFG	0.0024	22135298	dbPTM
Q8TD26	CHD6	BLCA	Phosphorylation	1469	VSSFGVVYDQEKKTF	MSSFGVVYDQEKKTF	0.0024	22135298	dbPTM
Q8TD26	CHD6	BLCA	Phosphorylation	1237	LLRVRMLYYLKAEIL	LLRVRILYYLKAEIL	0.0024	22135298	dbPTM
Q8TD26	CHD6	BLCA	Phosphorylation	1238	LRVRMLYYLKAEILG	LRVRILYYLKAEILG	0.0024	22135298;22817900	dbPTM
Q8TD26	CHD6	BLCA	Phosphorylation	1177	LQNHSGLSAPVPRGR	LQNHLGLSAPVPRGR	0.0024	22135298	dbPTM
Q8TD26	CHD6	BLCA	Phosphorylation	1174	AQTLQNHSGLSAPVP	AQTLQNHLGLSAPVP	0.0024	22135298;22199227	dbPTM
Q8TD26	CHD6	BLCA	Phosphorylation	749	RKCCNHPYLINGAEE	RKCCNHPYLINGAQE	0.0024	22817900	dbPTM
Q8TD26	CHD6	BLCA	Phosphorylation	565	DAQGNPLSGVFKFHV	DAQGNPLSGVLKFHV	0.0024	22135298;22817900	dbPTM
Q8TD26	CHD6	BLCA	Phosphorylation	53	EKIEDVASHCLPQKD	EKIEDVASHCLPHKD	0.0024	17924679	dbPTM
Q16236	NFE2L2	BLCA	Phosphorylation	80	QLQLDEETGEFLPIQ	QLQLDE[Q/K]TA[V/D]FLPIQ	0.0094	22125611,22904695	iPTMnet
Q16236	NFE2L2	BLCA	Phosphorylation	40	SREVFDFSQRRKEYE	S[P/G]DVFDFSQRRKEYE	0.0094	12198130	dbPTM
A6NLC5	C3orf70	BLCA	Phosphorylation	163	RMSPEEVSAHDALIS	RMSPEEVFAHDALIS	0	25850435	dbPTM
A6NLC5	C3orf70	BLCA	Phosphorylation	127	SPRYCMISDLFIDNY	SPRYCMISDLFINNY	0	24260401	dbPTM
A6NLC5	C3orf70	BLCA	Phosphorylation	134	SDLFIDNYQVKCING	SDLFINNYQVKCING	0	24260401	dbPTM
A6NLC5	C3orf70	BLCA	Phosphorylation	6	--MSAAASPASERGW	--MSAAA[W/L]PALERGW	0	25627689	dbPTM
Q14980	NUMA1	BLCA	Phosphorylation	2099	TTTASAATAAAIGAT	TTTASAATAAAIGVT	0.0014	22135298	dbPTM
Q14980	NUMA1	BLCA	Phosphorylation	2106	TAAAIGATPRAKGKA	TAAAIGVTPRAKGKA	0.0014	16964243;23921553;7769006	dbPTM
Q14980	NUMA1	BLCA	Phosphorylation	1969	QETLRRASMQPIQIA	QETLRQASMQPIQIA	0.0014	18669648;20068231;23186163	dbPTM
Q14980	NUMA1	BLCA	Phosphorylation	1964	KTGDPQETLRRASMQ	KTGDPQETLRQASMQ	0.0014	20068231	dbPTM
Q14980	NUMA1	BLCA	Phosphorylation	1901	GAPPGRNSFYMGTCQ	RAPPGRNSFYMGTCQ	0.0014	22135298;20873877;22817900	dbPTM
Q14980	NUMA1	BLCA	Phosphorylation	1892	RRSQAGVSSGAPPGR	RRSQAGVSSRAPPGR	0.0014	22135298	dbPTM
Q14980	NUMA1	BLCA	Phosphorylation	1489	AVRADAETRLAEVQR	AVRADTETRLAEVQR	0.0014	21406692;16381945;23193290;22135298	dbPTM
Q14980	NUMA1	BLCA	Phosphorylation	1225	QEAERKNSLISSLEE	QEAERKNSLMSSLEE	0.0014	19690332;20068231;24275569	dbPTM
Q14980	NUMA1	BLCA	Phosphorylation	1229	RKNSLISSLEEEVSI	RKNSLMSSLEEEVSI	0.0014	20815410;16381945;23193290;22135298;23090842;20873877;23663014;24667141	dbPTM
Q14980	NUMA1	BLCA	Phosphorylation	1228	ERKNSLISSLEEEVS	ERKNSLMSSLEEEVS	0.0014	20815410;16381945;23193290;22135298;20873877;23663014;23836654	dbPTM
Q14980	NUMA1	BLCA	Phosphorylation	820	WRERYEDSQQEEAQY	WRERYEDSHQEEAQY	0.0014	17525332	dbPTM
Q14980	NUMA1	BLCA	Phosphorylation	737	EEQQRCISELKAETR	EEQQRCISQLKAETR	0.0014	26074081	dbPTM
Q14980	NUMA1	BLCA	Phosphorylation	637	ARDSAQTSVTQAQRE	AWDSAQTSVTQAQRE	0.0014	22135298	dbPTM
Q14980	NUMA1	BLCA	Phosphorylation	633	VANEARDSAQTSVTQ	VANEAWDSAQTSVTQ	0.0014	22135298	dbPTM
Q14980	NUMA1	BLCA	Phosphorylation	636	EARDSAQTSVTQAQR	EAWDSAQTSVTQAQR	0.0014	22135298	dbPTM
Q14980	NUMA1	BLCA	Phosphorylation	441	ARVEMLETERGQQEA	ARVQMLDTERGQQEA	0.0014	22817900	dbPTM
Q14980	NUMA1	BLCA	Phosphorylation	77	KNRKHPSSPECLVSA	KNQKHPSSPQCLVSA	0.0014	22135298;25627689;23898821;23186163;20873877;23663014	dbPTM
Q14980	NUMA1	BLCA	Phosphorylation	76	QKNRKHPSSPECLVS	QKNQKHPSSPQCLVS	0.0014	22135298;25627689;20873877;23186163	dbPTM
P15924-2	DSP	BLCA	Phosphorylation	56	TDQNSDGYCQTGTMS	TNQNSDGYCQTGTMS	0	17389395,18083107	iPTMnet
P15924-2	DSP	BLCA	Phosphorylation	157	RALYKAISVPRVRRA	RALYKAMSVPRVRRA	0	20068231	iPTMnet
P15924-2	DSP	BLCA	Phosphorylation	165	VPRVRRASSKGGGGY	VPRVRRASSKGGGRY	0	18669648,20068231	iPTMnet
P15924-2	DSP	BLCA	Phosphorylation	176	GGGYTCQSGSGWDEF	GGRYTCQSGSGWDEF	0	15302935,16565220,18669648,19415658,19664994,19664995,20068231	iPTMnet
P15924-2	DSP	BLCA	Phosphorylation	172	SSKGGGGYTCQSGSG	SSKGGGRYTCQSGSG	0	18669648,20068231	iPTMnet
P15924-2	DSP	BLCA	Phosphorylation	173	SKGGGGYTCQSGSGW	SKGGGRYTCQSGSGW	0	18669648	iPTMnet
P15924-2	DSP	BLCA	Phosphorylation	166	PRVRRASSKGGGGYT	PRVRRASSKGGGRYT	0	18669648,20068231	iPTMnet
P15924-2	DSP	BLCA	Phosphorylation	178	GYTCQSGSGWDEFTK	RYTCQSGSGWDEFTK	0	18669648,19413330	iPTMnet
P15924-2	DSP	BLCA	Phosphorylation	1425	SIAGASASPKEKYSL	FIAGACASPKEKYSL	0	15302935,18669648,19691289,20068231	iPTMnet
P15924-2	DSP	BLCA	Phosphorylation	1418	PFLRGAGSIAGASAS	PFLRGAGFIAGACAS	0	19691289	iPTMnet
P15924-2	DSP	BLCA	Phosphorylation	1610	SVQKRSMSFQGIRQP	LVQKRSMSFQGIRQP	0	15302935,18212344,18669648,18691976,18767875,19007248,19664994,19664995,19691289,20068230,20068231,20166139	iPTMnet
P15924-2	DSP	BLCA	Phosphorylation	1608	LLSVQKRSMSFQGIR	LLLVQKRSMSFQGIR	0	15302935,20068231	iPTMnet
P15924-2	DSP	BLCA	Phosphorylation	2009	NLTIRSSSFSDTLEE	NLTIRSSCFSDTLEE	0	18452278,18669648,20068231	iPTMnet
P15924-2	DSP	BLCA	Phosphorylation	2007	VRNLTIRSSSFSDTL	VRNLTIRSSCFSDTL	0	18452278,18491316,18669648,18691976,20068231,20166139	iPTMnet
P15924-2	DSP	BLCA	Phosphorylation	2011	TIRSSSFSDTLEESS	TIRSSCFSDTLEESS	0	18452278,18669648,20068231	iPTMnet
P15924-2	DSP	BLCA	Phosphorylation	2008	RNLTIRSSSFSDTLE	RNLTIRSSCFSDTLE	0	18452278,18669648	iPTMnet
P15924-2	DSP	BLCA	Phosphorylation	2004	ISSVRNLTIRSSSFS	ISSVRNLTIRSSCFS	0	18669648,20068231	iPTMnet
P15924-2	DSP	BLCA	Phosphorylation	2218	SKGLPSPYNMSSAPG	SKGLPSPYNMSSAQG	0	18767875,20068231	iPTMnet
P15924-2	DSP	BLCA	Phosphorylation	2222	PSPYNMSSAPGSRSG	PSPYNMSSAQGSRSG	0	18452278,18491316,18669648,18767875,19415658,19651622,20068231,20166139	iPTMnet
P15924-2	DSP	BLCA	Phosphorylation	2228	SSAPGSRSGSRSGSR	SSAQGSRSGSRSGSR	0	18669648,20068231	iPTMnet
P15924-2	DSP	BLCA	Phosphorylation	2221	LPSPYNMSSAPGSRS	LPSPYNMSSAQGSRS	0	16565220,18669648,18767875,19664995,20068231,20166139	iPTMnet
P15924-2	DSP	BLCA	Phosphorylation	2230	APGSRSGSRSGSRSG	AQGSRSGSRSGSRSG	0	18669648	iPTMnet
P15924-2	DSP	BLCA	Phosphorylation	2226	NMSSAPGSRSGSRSG	NMSSAQGSRSGSRSG	0	15302935,16565220,18452278,18669648,18767875,19415658,19651622,19664994,19664995,19691289,20068231,20166139	iPTMnet
P15924-2	DSP	BLCA	Phosphorylation	2268	YSYSFSSSSIGH---	YYYSFSSSSIGH---	0	18669648	iPTMnet
P15924-2	DSP	BLCA	Phosphorylation	2259	DATGNSSYSYSYSFS	DATGNSSYSYYYSFS	0	18669648	iPTMnet
P15924-2	DSP	BLCA	Phosphorylation	2257	SFDATGNSSYSYSYS	SFDATGNSSYSYYYS	0	18669648	iPTMnet
P15924-2	DSP	BLCA	Phosphorylation	2258	FDATGNSSYSYSYSF	FDATGNSSYSYYYSF	0	18669648	iPTMnet
P15924-2	DSP	BLCA	Phosphorylation	2269	SYSFSSSSIGH----	YYSFSSSSIGH----	0	18669648,20068231	iPTMnet
Q6WRI0	IGSF10	BLCA	Phosphorylation	2186	SNDMISFSIDRYTFH	SNDMISFSIHRYTFH	0.0032	22135298	dbPTM
Q6WRI0	IGSF10	BLCA	Phosphorylation	2184	LPSNDMISFSIDRYT	LPSNDMISFSIHRYT	0.0032	22135298	dbPTM
Q6WRI0	IGSF10	BLCA	Phosphorylation	1597	PEVSMLATTGLSEAT	PEVSMLATTDLSEAT	0.0032	22135298	dbPTM
Q6WRI0	IGSF10	BLCA	Phosphorylation	1598	EVSMLATTGLSEATT	EVSMLATTDLSEATT	0.0032	22135298	dbPTM
Q6WRI0	IGSF10	BLCA	Phosphorylation	1593	KGKKPEVSMLATTGL	KGKKPEVSMLATTDL	0.0032	22135298	dbPTM
Q6WRI0	IGSF10	BLCA	Phosphorylation	1370	DQSSGFTTPTAMTPP	DQSCGFTTPTAMTPP	0.0032	22135298	dbPTM
Q6WRI0	IGSF10	BLCA	Phosphorylation	1269	IPSNTLTTAHHTTTK	IPCNTLTTAHHTTTK	0.0032	22135298;22817900	dbPTM
Q6WRI0	IGSF10	BLCA	Phosphorylation	1257	FHFTTLSTSVMQIPS	FHFTTLLTSVMQIPS	0.0032	22135298;22817900	dbPTM
Q6WRI0	IGSF10	BLCA	Phosphorylation	1256	PFHFTTLSTSVMQIP	PFHFTTLLTSVMQIP	0.0032	22135298;22817900	dbPTM
Q6WRI0	IGSF10	BLCA	Phosphorylation	1191	AITKPPMTIIAITRF	AITKPPITIIAITRF	0.0032	22135298	dbPTM
Q6WRI0	IGSF10	BLCA	Phosphorylation	427	ADLRADPSWLMQDQI	AHLRADPSWLMQHQI	0.0032	22135298	dbPTM
Q14344	GNA13	BLCA	Phosphorylation	203	ILLARRPTKGIHEYD	ILLA[T/K/G]RPTKGIHEYD	0.0006	12399457	dbPTM
Q14344	GNA13	BLCA	Phosphorylation	59	LLLGAGESGKSTFLK	LLLGAGKSGKSTFLK	0.0006	20068231	dbPTM
Q14344	GNA13	BLCA	Phosphorylation	9	ADFLPSRSVLSVCFP	ADFLPLRSVLSVCFP	0.0006	22135298	dbPTM
P35869	AHR	BLCA	Phosphorylation	378	YKNGRPDYIIVTQRP	YKNGRPDYIIVT[H]RP	0.007	11032419	dbPTM
O95104	SCAF4	BLCA	Phosphorylation	1131	ELPAEATSSVEPEKD	ELPAKATSSVEPEKD	0.008	22135298;25627689;23186163	dbPTM
O95104	SCAF4	BLCA	Phosphorylation	1130	EELPAEATSSVEPEK	QELPAKATSSVEPEK	0.008	25627689	dbPTM
O95104	SCAF4	BLCA	Phosphorylation	1132	LPAEATSSVEPEKDS	LPAKATSSVEPEKDS	0.008	25627689;23186163	dbPTM
O95104	SCAF4	BLCA	Phosphorylation	1054	EERNRRSSGHRDRER	EQRNRRSSGHRDRER	0.008	22135298	dbPTM
O95104	SCAF4	BLCA	Phosphorylation	1004	QERFGRRSFGNRVEN	QERFGRRYFGNRVEN	0.008	23186163	dbPTM
O95104	SCAF4	BLCA	Phosphorylation	476	RRRHSPRSRSQERRD	RRRHSPRSRSQQRRD	0.008	20363803;16381945;23193290;21081558;22135298	dbPTM
O95104	SCAF4	BLCA	Phosphorylation	466	HRRSRSRSRDRRRHS	HRRSQSRSRDRRRHS	0.008	22135298;22817900;20068231	dbPTM
O95104	SCAF4	BLCA	Phosphorylation	464	SRHRRSRSRSRDRRR	SRHRRSQSRSRDRRR	0.008	22135298;20068231	dbPTM
O95104	SCAF4	BLCA	Phosphorylation	267	KLLDRFDYDDEPEAV	KLLDRFDYDNEPEAV	0.008	22135298	dbPTM
O95104	SCAF4	BLCA	Phosphorylation	73	IDSIVRQSRHQFGTD	IDSIVRQSCHQFGTD	0.008	22135298	dbPTM
Q14790	CASP8	BLCA	Phosphorylation	113	YQISEEVSRSELRSF	YQISEEVSRLELRSF	0.0036	22135298	dbPTM
Q14790	CASP8	BLCA	Phosphorylation	217	DSPREQDSESQTLDK	DCPREQDSESQTLDK	0.0036	20068231;16381945;23193290;18988627	dbPTM
Q14790	CASP8	BLCA	Phosphorylation	209	LCGVMTISDSPREQD	LCGVMTISDCPREQD	0.0036	22135298	dbPTM
Q14790	CASP8	BLCA	Phosphorylation	211	GVMTISDSPREQDSE	GVMTISDCPREQDSE	0.0036	22135298;26074081	dbPTM
Q14790	CASP8	BLCA	Phosphorylation	235	MKSKPRGYCLIINNH	MKSKPQGYCLIMNNH	0.0036	22135298	dbPTM
Q14790	CASP8	BLCA	Phosphorylation	230	DKVYQMKSKPRGYCL	DKVYQMKSKPQGYCL	0.0036	20068231;16381945;23193290;18988627	dbPTM
Q14790	CASP8	BLCA	Phosphorylation	263	SIRDRNGTHLDAGAL	SIRDSNGTHLDAGAL	0.0036	21183680;16381945;23193290;22135298	dbPTM
Q14790	CASP8	BLCA	Phosphorylation	334	DGQEAPIYELTSQFT	DGQEAPMYELTCQFT	0.0036	15592455	dbPTM
P46013-2	MKI67	BLCA	Phosphorylation	1635	PVKTPTSSKQRLKIS	PVKTPTSSKQRLNIS	0.008	18669648	dbPTM
P46013-2	MKI67	BLCA	Phosphorylation	1129	KPTTHEKTTKIACRS	KPTTHEKTTEMACRS	0.008	18669648	dbPTM
P46013-2	MKI67	BLCA	Phosphorylation	999	LFQTPGHTEEAVAAG	LFQTPGHTEEAVAVG	0.008	18669648	dbPTM
P46013-2	MKI67	BLCA	Phosphorylation	969	LTENLTGSKRRPQTP	LTDNLTGSNRRPHTP	0.008	18669648	dbPTM
Q96Q15	SMG1	BLCA	Phosphorylation	3577	SADTPPSTVPGTGKS	SPDTPPSTVPGTGKS	0.0086	17081983	dbPTM
Q96Q15	SMG1	BLCA	Phosphorylation	3573	NLATSADTPPSTVPG	NLATSPDTPPSTVPG	0.0086	20068231;23186163;24275569	dbPTM
Q96Q15	SMG1	BLCA	Phosphorylation	3576	TSADTPPSTVPGTGK	TSPDTPPSTVPGTGK	0.0086	17081983;18669648	dbPTM
Q96Q15	SMG1	BLCA	Phosphorylation	3569	LIQKNLATSADTPPS	LIQKNLATSPDTPPS	0.0086	17081983,20068231	iPTMnet
Q96Q15	SMG1	BLCA	Phosphorylation	3569	LIQKNLATSADTPPS	LIQKNLATSPDTPPS	0.0086	18669648	iPTMnet
Q96Q15	SMG1	BLCA	Phosphorylation	3570	IQKNLATSADTPPST	IQKNLATSPDTPPST	0.0086	18669648;23186163	dbPTM
Q96Q15	SMG1	BLCA	Phosphorylation	3245	QIETSIATVQEKLAA	QIETFIATVQEKLAA	0.0086	18452278;16381945;23193290;18988627	dbPTM
Q96Q15	SMG1	BLCA	Phosphorylation	2537	HTLQHRYSEHTQLQT	HTLQHRYFEHTQLQT	0.0086	22135298	dbPTM
Q96Q15	SMG1	BLCA	Phosphorylation	2536	SHTLQHRYSEHTQLQ	SHTLQHRYFEHTQLQ	0.0086	22135298	dbPTM
Q96Q15	SMG1	BLCA	Phosphorylation	1907	EGGSPPASQDSNKDE	EGGSPPAFQDSNKDE	0.0086	21659604;16381945;23193290;22135298;20873877	dbPTM
Q96Q15	SMG1	BLCA	Phosphorylation	1910	SPPASQDSNKDEPKS	SPPAFQDSNKDEPKS	0.0086	21659604;16381945;23193290;22135298;20873877	dbPTM
Q96Q15	SMG1	BLCA	Phosphorylation	1903	VSECEGGSPPASQDS	VSECEGGSPPAFQDS	0.0086	21659604;16381945;23193290;22135298;20873877	dbPTM
Q96Q15	SMG1	BLCA	Phosphorylation	753	ETYAPLFSLPSFHKF	ETYAPLFSVPSFHKF	0.0086	22135298	dbPTM
Q96Q15	SMG1	BLCA	Phosphorylation	708	TATKKHFSIILNLLG	TATKKRFSIILNLLG	0.0086	22135298	dbPTM
Q96Q15	SMG1	BLCA	Phosphorylation	44	ADPDNLKYSSSRDRG	ADPDNLKYSSSRDKG	0.0086	22135298	dbPTM
Q9H2J7	SLC6A15	BLCA	Phosphorylation	699	KNIYRKQSGSPTLDT	KNIYQKQSGSPTVDT	0.0014	23186163	dbPTM
Q9H2J7	SLC6A15	BLCA	Phosphorylation	703	RKQSGSPTLDTAPNG	QKQSGSPTVDTAPNG	0.0014	23090842;23663014;24961811	dbPTM
Q9H2J7	SLC6A15	BLCA	Phosphorylation	701	IYRKQSGSPTLDTAP	IYQKQSGSPTVDTAP	0.0014	23186163	dbPTM
Q9H2J7	SLC6A15	BLCA	Phosphorylation	683	LIHGKIPSEMPSPNF	LIHGKIPSEMPSANF	0.0014	22135298;25627689;23186163;24961811	dbPTM
Q9H2J7	SLC6A15	BLCA	Phosphorylation	687	KIPSEMPSPNFGKNI	KIPSEMPSANFGKNI	0.0014	18691976;23186163	dbPTM
Q9H2J7	SLC6A15	BLCA	Phosphorylation	675	NLEGDDTSLIHGKIP	NLEGNDTSLIHGKIP	0.0014	19276368;16381945;23193290;18767875;18988627;19060867;22135298;25850435;25627689;23911959;23186163;22817900;24117733;24961811	dbPTM
Q9H2J7	SLC6A15	BLCA	Phosphorylation	674	VNLEGDDTSLIHGKI	VNLEGNDTSLIHGKI	0.0014	19276368;16381945;23193290;19060867;22135298;25850435;25627689;22817900;24961811;24117733	dbPTM
Q9H2J7	SLC6A15	BLCA	Phosphorylation	17	RELDDDVTESVKDLL	RELDDNVTESVKHLL	0.0014	19060867;23090842	dbPTM
Q9H2J7	SLC6A15	BLCA	Phosphorylation	25	ESVKDLLSNEDAADD	ESVKHLLSNEDAADD	0.0014	23186163	dbPTM
Q9H2J7	SLC6A15	BLCA	Phosphorylation	19	LDDDVTESVKDLLSN	LDDNVTESVKHLLSN	0.0014	22135298;25627689;24961811	dbPTM
Q9H5Y7	SLITRK6	BLCA	Phosphorylation	694	VHVYRSPSFGPKHLE	VHVCRSPSFGPKHLE	0.0014	23090842	dbPTM
Q9H5Y7	SLITRK6	BLCA	Phosphorylation	690	VSPMVHVYRSPSFGP	VSPMVHVCRSPSFGP	0.0014	22135298	dbPTM
Q9H5Y7	SLITRK6	BLCA	Phosphorylation	652	DEQMRDNSPVHLQYS	DKQMKDNSPVHLQYS	0.0014	22135298;23898821;25849741;24961811	dbPTM
Q9H5Y7	SLITRK6	BLCA	Phosphorylation	406	IEVLEEGSFMNLTRL	IEVIEEGS[C/Y]MNLTRL	0.0014	22135298	dbPTM
Q6ZN28	MACC1	BLCA	Phosphorylation	803	SAHYGNNYRDVLQDL	SAYCGNNYRDVLQDL	0.0022	22135298	dbPTM
Q6ZN28	MACC1	BLCA	Phosphorylation	650	LKKLTYIYSVVLTLV	LKKLTYMYSVVLTLV	0.0022	19835603;16381945;23193290;22135298;22817900	dbPTM
Q6ZN28	MACC1	BLCA	Phosphorylation	130	HQLLRQTSSRNSGRS	RQLLRQTSSRNSGRS	0.0022	22135298	dbPTM
Q6ZN28	MACC1	BLCA	Phosphorylation	19	GRIAQSMSEANLIDM	GRITQSMSEANLIDM	0.0022	23186163	dbPTM
P61073	CXCR4	BLCA	Phosphorylation	319	SAQHALTSVSRGSSL	AAQHALTSVSRGSSL	0.0006	18669648	dbPTM
P61073	CXCR4	BLCA	Phosphorylation	318	TSAQHALTSVSRGSS	TAAQHALTSVSRGSS	0.0006	17081983	dbPTM
P61073	CXCR4	BLCA	Phosphorylation	312	LGAKFKTSAQHALTS	LGAKF[R/E]TAAQHALTS	0.0006	22135298	dbPTM
P61073	CXCR4	BLCA	Phosphorylation	178	DFIFANVSEADDRYI	DFIFANVSEADDKYI	0.0006	17056593	iPTMnet
P61073	CXCR4	BLCA	Phosphorylation	157	LLAEKVVYVGVWIPA	HLAEKVVYVGVWIPA	0.0006	15615703;16381945;23193290;22135298	dbPTM
Q8IYB1	MB21D2	BLCA	Phosphorylation	439	GSTTSIPSPQSDGGD	GSTTSIPSPQSDGRD	0	22135298;25627689;24961811	dbPTM
Q8IYB1	MB21D2	BLCA	Phosphorylation	442	TSIPSPQSDGGDPNQ	TSIPSPQSDGRDPNQ	0	22135298	dbPTM
Q8IYB1	MB21D2	BLCA	Phosphorylation	305	LKKCISSSLMQAYQA	LKKCISSSLMQAYEA	0	19413330	dbPTM
Q8IYB1	MB21D2	BLCA	Phosphorylation	310	SSSLMQAYQACKAII	SSSLMQAYEACKAII	0	22135298	dbPTM
Q8IYB1	MB21D2	BLCA	Phosphorylation	29	FPELDFRSGARVEEL	FPELDFRSGAWVEEL	0	21406692;16381945;23193290;22135298;22817900	dbPTM
P24385	CCND1	BLCA	Phosphorylation	43	ETCAPSVSYFKCVQK	ETCAPLVSYFKCVQK	0.0034	25627689	dbPTM
P24385	CCND1	BLCA	Phosphorylation	41	AEETCAPSVSYFKCV	AEETCAPLVSYFKCV	0.0034	25627689;25003641	dbPTM
P24385	CCND1	BLCA	Phosphorylation	197	ATDVKFISNPPSMVA	ATDVKFISNSPSMVA	0.0034	8058338	dbPTM
P24385	CCND1	BLCA	Phosphorylation	226	SPNNFLSYYRLTRFL	SLNNFLSYYRLTRFL	0.0034	17053785;16381945;23193290;22135298;22817900	dbPTM
P24385	CCND1	BLCA	Phosphorylation	286	EEVDLACTPTDVRDV	EEVDLACTRTDVRDV	0.0034	24275569;19412162	dbPTM
P24385	CCND1	BLCA	Phosphorylation	288	VDLACTPTDVRDVDI	VDLACTRTDVRDVDI	0.0034	10766840;16504004;17046823;16381945;23193290;22135298;22817900	dbPTM
P42695	NCAPD3	BLCA	Phosphorylation	1474	PQQWNVRSPARNKDT	PQQWNVRSSARNKDT	0.0064	22135298;25627689;23898821;26074081	dbPTM
P42695	NCAPD3	BLCA	Phosphorylation	1357	STIAILNSVKKAVES	STIAVLNSVKKAVES	0.0064	18669648;23186163	dbPTM
P42695	NCAPD3	BLCA	Phosphorylation	1350	KARPMSLSTIAILNS	KARPMSLSTIAVLNS	0.0064	18669648	dbPTM
P42695	NCAPD3	BLCA	Phosphorylation	1351	ARPMSLSTIAILNSV	ARPMSLSTIAVLNSV	0.0064	20068231	dbPTM
P42695	NCAPD3	BLCA	Phosphorylation	1348	LPKARPMSLSTIAIL	LPKARPMSLSTIAVL	0.0064	18669648;23186163	dbPTM
P42695	NCAPD3	BLCA	Phosphorylation	895	DADHSPSSQGSSEAP	DADHSPSSQGSSDAP	0.0064	18077418	dbPTM
P42695	NCAPD3	BLCA	Phosphorylation	560	EKTNVRKSALQVLVS	KKTNVRKSALQVLVS	0.0064	22199227	dbPTM
P42695	NCAPD3	BLCA	Phosphorylation	517	FSYQRQTSNRSEPSG	FSYQRQTSNHSEPSG	0.0064	22135298;25627689;23917254	dbPTM
P42695	NCAPD3	BLCA	Phosphorylation	523	TSNRSEPSGEINIDS	TSNHSEPSGEINIDS	0.0064	25627689;23186163	dbPTM
P42695	NCAPD3	BLCA	Phosphorylation	516	AFSYQRQTSNRSEPS	AFSYQRQTSNHSEPS	0.0064	22135298;23917254	dbPTM
P42695	NCAPD3	BLCA	Phosphorylation	520	QRQTSNRSEPSGEIN	QRQTSNHSEPSGEIN	0.0064	25627689;23917254	dbPTM
Q3L8U1-2	CHD9	BLCA	Phosphorylation	611	KQKRKNESSDEISDA	KQQRKNESSDEISDA	0.0014	18669648,20068231	iPTMnet
Q3L8U1-2	CHD9	BLCA	Phosphorylation	612	QKRKNESSDEISDAE	QQRKNESSDEISDAE	0.0014	18669648,20068231	iPTMnet
Q3L8U1-2	CHD9	BLCA	Phosphorylation	1472	AELSEAESEGDEKPK	AELSEA[Q/K]SEGDEKPK	0.0014	17081983,18452278,19413330,19651622,20068231	iPTMnet
Q3L8U1-2	CHD9	BLCA	Phosphorylation	1468	KDELAELSEAESEGD	KDELAELSEA[Q/K]SEGD	0.0014	17081983,18452278,19413330,19651622,20068231	iPTMnet
Q3L8U1-2	CHD9	BLCA	Phosphorylation	2026	YQVALSASPLTSLPR	YEVALSASPLTSLPR	0.0014	18669648	iPTMnet
Q3L8U1-2	CHD9	BLCA	Phosphorylation	2094	QATGDQKSGGKCETD	QATGDQKSGGKCKTD	0.0014	18452278	iPTMnet
P55196-6	AFDN	BLCA	Phosphorylation	561	RLDSDRVSSASSTAE	RLDSDKVSSASSTAE	0.0078	18669648	iPTMnet
P55196-6	AFDN	BLCA	Phosphorylation	565	DRVSSASSTAERGMV	DKVSSASSTAERGMV	0.0078	18669648	iPTMnet
P55196-6	AFDN	BLCA	Phosphorylation	564	SDRVSSASSTAERGM	SDKVSSASSTAERGM	0.0078	18669648	iPTMnet
P55196-6	AFDN	BLCA	Phosphorylation	1083	ELMTRTSSVVTLEVA	ELMTTTSSVVTLEVA	0.0078	19651622,19664994,19664995	iPTMnet
P55196-6	AFDN	BLCA	Phosphorylation	1173	NRADHRSSPNVANQP	NRADHHSSPNVANQP	0.0078	16964243,19413330,19664995	iPTMnet
P55196-6	AFDN	BLCA	Phosphorylation	1172	KNRADHRSSPNVANQ	KNRADHHSSPNVANQ	0.0078	19413330,19664995	iPTMnet
P55196-6	AFDN	BLCA	Phosphorylation	1512	LSSGDSLSPDPWKRD	LSSGDNVSPDPWKRD	0.0078	19413330,19664994	iPTMnet
Q9H254	SPTBN4	BLCA	Phosphorylation	1431	KKLLHMESQLQDVDP	KKLLHMESQLQHVDP	0.0028	22135298	dbPTM
Q9H254	SPTBN4	BLCA	Phosphorylation	1861	RRRLPRLTTPPEPRP	RRRLPRLTTPPKPRP	0.0028	22135298	dbPTM
Q9H254	SPTBN4	BLCA	Phosphorylation	1939	EDARLHVSSTADALR	EDARLHISSTADSLR	0.0028	22135298	dbPTM
Q9H254	SPTBN4	BLCA	Phosphorylation	2007	TCQELGRSLLLNKSA	TCQELGQSLLLNKSA	0.0028	22135298	dbPTM
Q8IWV2	CNTN4	BLCA	Phosphorylation	176	RRFVSQETGNLYIAK	HRFVSQETGNLYIAK	0.0038	22135298	dbPTM
Q8IWV2	CNTN4	BLCA	Phosphorylation	180	SQETGNLYIAKVEKS	SQETGNLYIAKVQKS	0.0038	22135298	dbPTM
Q8IWV2	CNTN4	BLCA	Phosphorylation	474	VTKSDAGSYTCIATN	VTKSDTGSYTCIATN	0.0038	22135298	dbPTM
Q8IWV2	CNTN4	BLCA	Phosphorylation	476	KSDAGSYTCIATNHF	KSDTGSYTCIATNHF	0.0038	22135298	dbPTM
Q8IWV2	CNTN4	BLCA	Phosphorylation	1021	STIMISLTARSSL--	STIMISLTATSSL--	0.0038	22135298	dbPTM
P62873	GNB1	BLCA	Phosphorylation	207	VSGACDASAKLWDVR	VSGACNASAKLWDVR	0.0092	20068231	dbPTM
P62873	GNB1	BLCA	Phosphorylation	74	SRLLVSASQDGKLII	SRLLVSALQDGKLII	0.0092	22135298	dbPTM
P62873	GNB1	BLCA	Phosphorylation	2	------MSELDQLRQ	------[I]SELDQLRQ	0.0092	23186163	dbPTM
O60518	RANBP6	BLCA	Phosphorylation	1061	KINETINYEDPCAKR	KINETINYENPCAKR	0.0008	20068231	dbPTM
O60518	RANBP6	BLCA	Phosphorylation	1058	AEGKINETINYEDPC	AEGKINETINYENPC	0.0008	20068231	dbPTM
O60518	RANBP6	BLCA	Phosphorylation	630	LGKDFQQYLPLVIEP	LGKDFEQYLPLVIEP	0.0008	22135298	dbPTM
O60518	RANBP6	BLCA	Phosphorylation	14	AGVPATVSEKQEFYQ	AGVPATVSEKQQFYQ	0.0008	22135298	dbPTM
O60518	RANBP6	BLCA	Phosphorylation	12	ASAGVPATVSEKQEF	ASAGVPATVSEKQQF	0.0008	22135298	dbPTM
Q8IWN7	RP1L1	BLCA	Phosphorylation	1134	LFEEDLGSPASKVRF	LFQEDLGSPASKVRF	0.004	22135298	dbPTM
Q8IWN7	RP1L1	BLCA	Phosphorylation	1104	PSSVPEVSRPMARRL	PSSVPEVFRPMAR[S/M]L	0.004	22135298	dbPTM
Q9H8V3-4	ECT2	BLCA	Phosphorylation	40	NLLIGSTSYVEEEMP	KLLIGSTSYVEEEMP	0.0082	18669648	iPTMnet
Q9H8V3-4	ECT2	BLCA	Phosphorylation	328	YLYEKANTPELKKSV	YLYKKANTPELKKSV	0.0082	16964243	dbPTM
Q9H8V3-4	ECT2	BLCA	Phosphorylation	345	LSLNTPNSNRKRRRL	LSLNTPNSNRKQRRL	0.0082	18669648	dbPTM
P36897	TGFBR1	BLCA	Phosphorylation	185	KDLIYDMTTSGSGSG	KDLIYDMTMSGSGSG	0.002	7774578	dbPTM
P36897	TGFBR1	BLCA	Phosphorylation	191	MTTSGSGSGLPLLVQ	MTMSGSGSGLPLLVQ	0.002	7774578	dbPTM
P36897	TGFBR1	BLCA	Phosphorylation	187	LIYDMTTSGSGSGLP	LIYDMTMSGSGSGLP	0.002	7774578	dbPTM
P36897	TGFBR1	BLCA	Phosphorylation	189	YDMTTSGSGSGLPLL	YDMTMSGSGSGLPLL	0.002	7774578	dbPTM
P36897	TGFBR1	BLCA	Phosphorylation	186	DLIYDMTTSGSGSGL	DLIYDMTMSGSGSGL	0.002	7774578	dbPTM
P36897	TGFBR1	BLCA	Phosphorylation	204	VQRTIARTIVLQESI	VQRTFARTIVLQESI	0.002	18625725;7774578;16381945;23193290;22135298;22817900	dbPTM
P36897	TGFBR1	BLCA	Phosphorylation	200	LPLLVQRTIARTIVL	LPLLVQRTFARTIVL	0.002	7774578;16381945;23193290;22135298;22817900	dbPTM
P36897	TGFBR1	BLCA	Phosphorylation	210	RTIVLQESIGKGRFG	RTIVLQESIGKGPFG	0.002	22135298	dbPTM
Q9H160	ING2	BLCA	Phosphorylation	70	IDDVYEKYKKEDDLN	IDDVYEKYKKEDNLN	0.0096	22135298	dbPTM
Q9H160	ING2	BLCA	Phosphorylation	157	RRPRRQRTSESRDLC	RRPRRQRTSKSRDLC	0.0096	23898821	dbPTM
Q9H160	ING2	BLCA	Phosphorylation	160	RRQRTSESRDLCHMA	RRQRTSKSRDLCHMA	0.0096	23898821;24961811	dbPTM
Q6P1J6	PLB1	BLCA	Phosphorylation	729	PSALHPTSVHALRPA	PFALHPTSVHALRPA	0.005	22135298	dbPTM
Q6P1J6	PLB1	BLCA	Phosphorylation	728	APSALHPTSVHALRP	APFALHPTSVHALRP	0.005	22135298	dbPTM
Q6P1J6	PLB1	BLCA	Phosphorylation	1017	QLARALWTNMLEPLG	QLARALCTNMLEPLG	0.005	22135298	dbPTM
Q6P1J6	PLB1	BLCA	Phosphorylation	1128	SWRGLSWSIGGDGNL	SWRGLCWSIGGDGNL	0.005	22135298	dbPTM
O43897	TLL1	BLCA	Phosphorylation	47	NEEDKTETIDYKDPC	NEEDKTDTIDYKDPC	0.004	26074081	dbPTM
O43897	TLL1	BLCA	Phosphorylation	45	DGNEEDKTETIDYKD	DGNEEDKTDTIDYKD	0.004	26074081	dbPTM
O43897	TLL1	BLCA	Phosphorylation	478	GQIQSPNYPDDYRPM	GQIQSPNYPNDYHPM	0.004	22817900	dbPTM
O60333-3	KIF1B	BLCA	Phosphorylation	481	GGTLGVFSPKKTPHL	GGTLGVFSPKKTAHL	0.008	20068231	dbPTM
O60333-3	KIF1B	BLCA	Phosphorylation	1141	PRMRRQFSAPNLKAG	PRMRRQFLAPNLKAG	0.008	19651622,20068231	iPTMnet
P30154	PPP2R1B	BLCA	Phosphorylation	493	GTEWAQNTIVPKVLV	GTEWAQNTIIPKVLV	0.0058	22135298	dbPTM
P30154	PPP2R1B	BLCA	Phosphorylation	59	LALGVERTRSELLPF	PALEVERTRSELLPF	0.0058	18452278	dbPTM
P30154	PPP2R1B	BLCA	Phosphorylation	49	NSIKKLSTIALALGV	NSIKKLSTIAPALEV	0.0058	18452278	dbPTM
P30154	PPP2R1B	BLCA	Phosphorylation	48	LNSIKKLSTIALALG	LNSIKKLSTIAPALG	0.0058	18452278	dbPTM
Q9BYE9	CDHR2	BLCA	Phosphorylation	927	DVNDNAPYFLPENKT	DVNDNAPYFVPENKT	0.0006	22135298	dbPTM
Q9BYE9	CDHR2	BLCA	Phosphorylation	1214	AIPGTNMYNTERANP	AITGTNMHNTERANP	0.0006	22135298	dbPTM
Q9BYE9	CDHR2	BLCA	Phosphorylation	1216	PGTNMYNTERANPML	TGTNMHNTERANPML	0.0006	22135298	dbPTM
P31271	HOXA13	BLCA	Phosphorylation	358	KRRRISATTNLSERQ	KRRRLSATTNLS[K/V]RQ	0.0014	22135298	dbPTM
P31271	HOXA13	BLCA	Phosphorylation	362	ISATTNLSERQVTIW	LSATTNLS[K/V]RQVTIW	0.0014	22135298	dbPTM
P31271	HOXA13	BLCA	Phosphorylation	356	KDKRRRISATTNLSE	KDKRRRLSATTNLSE	0.0014	22135298	dbPTM
Q92526	CCT6B	BLCA	Phosphorylation	301	QKGIDPFSLDSLAKH	EKGIDPFSLDFLAKH	0.0018	22135298	dbPTM
Q92526	CCT6B	BLCA	Phosphorylation	304	IDPFSLDSLAKHGIV	IDPFSLDFLAKHGIV	0.0018	21406692;16381945;23193290;22135298;22817900	dbPTM
Q92526	CCT6B	BLCA	Phosphorylation	239	ICNVSLEYEKTEVNS	ICNVLLEYEKTEVNS	0.0018	22135298	dbPTM
P21802-3	FGFR2	BLCA	Phosphorylation	784	LEQYSPSYPDTRSSC	LKQYLPSYPDTRSSC	0.0038	9266968	iPTMnet
P21802-3	FGFR2	BLCA	Phosphorylation	780	LSQPLEQYSPSYPDT	LSQPLKQYLPSYPDT	0.0038	9266968	iPTMnet
P15918	RAG1	BLCA	Phosphorylation	195	SSAPCEVYFPRNVTM	SSAPCEVYFPRNMTM	0.0028	22135298	dbPTM
P15918	RAG1	BLCA	Phosphorylation	530	QPPLKNVSSSTDVGI	QPPLNNVSSSTDVGI	0.0028	22135298	dbPTM
P15918	RAG1	BLCA	Phosphorylation	532	PLKNVSSSTDVGIID	PLNNVSSSTDVGIID	0.0028	22135298	dbPTM
P30154-2	PPP2R1B	BLCA	Phosphorylation	59	LALGVERTRSELLPF	PALEVERTRSELLPF	0.0056	18452278	iPTMnet
P30154-2	PPP2R1B	BLCA	Phosphorylation	49	NSIKKLSTIALALGV	NSIKKLSTIAPALEV	0.0056	18452278	iPTMnet
P30154-2	PPP2R1B	BLCA	Phosphorylation	48	LNSIKKLSTIALALG	LNSIKKLSTIAPALG	0.0056	18452278	iPTMnet
G5EA03	LIMCH1	BLCA	Phosphorylation	705	YGPRTPVSDDAESTS	YGPRTPVCDDAESTS	0.004	22135298	dbPTM
G5EA03	LIMCH1	BLCA	Phosphorylation	702	DQRYGPRTPVSDDAE	DQRYGPRTPVCDDAE	0.004	22135298	dbPTM
G5EA03	LIMCH1	BLCA	Phosphorylation	1131	LHLPNLNSQVDSPSS	LHLPNLNSEVDSPSS	0.004	22199227	dbPTM
G5EA03	LIMCH1	BLCA	Phosphorylation	1138	SQVDSPSSEKSPVMT	SEVDSPSSEKSPVMT	0.004	25627689;22199227	dbPTM
G5EA03	LIMCH1	BLCA	Phosphorylation	1135	NLNSQVDSPSSEKSP	NLNSEVDSPSSEKSP	0.004	22135298;25627689	dbPTM
O95409	ZIC2	BLCA	Phosphorylation	24	FARHHHHSAAAAAAA	FARHHHHSAATAAAA	0.004	21406692;16381945;23193290;22135298;22817900	dbPTM
O95409	ZIC2	BLCA	Phosphorylation	199	EQYRQVASPRTDPYS	EQYRQVASPPTDPYS	0.004	20068231;16381945;23193290;18988627;22135298;22817900	dbPTM
Q86VZ5	SGMS1	BLCA	Phosphorylation	8	MKEVVYWSPKKVADW	MNEVVYWSPKKVANW	0.0016	23186163	iPTMnet
Q9P0K1-3	ADAM22	BLCA	Phosphorylation	834	NGRPRSNSWQGNLGG	NGRPRSYSWQRNLGG	0.0016	19664994	iPTMnet
P30556	AGTR1	BLCA	Phosphorylation	331	AKSHSNLSTKMSTLS	AKSQSNLSTKMSTLS	0.0044	22798277	dbPTM
P30556	AGTR1	BLCA	Phosphorylation	326	YIPPKAKSHSNLSTK	YIPPKAKSQSNLSTK	0.0044	26074081	dbPTM
P30556	AGTR1	BLCA	Phosphorylation	332	KSHSNLSTKMSTLSY	KSQSNLSTKMSTLSY	0.0044	11579203;15177932;16381945;23193290;22135298;22817900	dbPTM
P30556	AGTR1	BLCA	Phosphorylation	335	SNLSTKMSTLSYRPS	SNLSTKMSTLSYHPS	0.0044	11579203;15177932;16381945;23193290;22135298;22817900	dbPTM
P30556	AGTR1	BLCA	Phosphorylation	338	STKMSTLSYRPSDNV	STKMSTLSYHPSDNV	0.0044	11579203;15177932;16381945;23193290;22135298;22817900	dbPTM
P30556	AGTR1	BLCA	Phosphorylation	336	NLSTKMSTLSYRPSD	NLSTKMSTLSYHPSD	0.0044	11579203;15177932;16381945;23193290;22135298;22817900	dbPTM
O95352	ATG7	BLCA	Phosphorylation	38	TQKKLNEYRLDEAPK	TQKKLNEYRLDEASK	0.0072	22135298	dbPTM
O95352	ATG7	BLCA	Phosphorylation	135	LNKFLLLTFADLKKY	LNKFLLLTFADLNKY	0.0072	21081558	dbPTM
Q5VTD9	GFI1B	BLCA	Phosphorylation	233	GKAFKRSSTLSTHLL	GKAFKRLSTLSTHLL	0.0086	22135298	dbPTM
Q5VTD9	GFI1B	BLCA	Phosphorylation	245	HLLIHSDTRPYPCQF	HLLIHSDTRSYPCQF	0.0086	22135298	dbPTM
Q5VTD9	GFI1B	BLCA	Phosphorylation	243	STHLLIHSDTRPYPC	STHLLIHSDTRSYPC	0.0086	22135298	dbPTM
Q8NEE6	FBXL13	BLCA	Phosphorylation	150	EVFLVDETLKCDISL	EVFLVDKTLKCDISL	0.007	22135298	dbPTM
Q8NEE6	FBXL13	BLCA	Phosphorylation	62	SVFHHWHSYMEDQKE	SVFYHWHSYMEDQKE	0.007	22135298	dbPTM
Q92834-2	RPGR	BLCA	Phosphorylation	544	ALTENDDSDEYEEMS	TLTQNDDSDEYEEMS	0.0072	19413330	iPTMnet
Q9UBG3	CRNN	BLCA	Phosphorylation	489	TARELYSYLRSTKP-	TAKELYSYLRSTKP-	0.0038	22135298	dbPTM
Q9UBG3	CRNN	BLCA	Phosphorylation	487	GITARELYSYLRSTK	GITAKELYSYLRSTK	0.0038	22135298	dbPTM
Q9UBG3	CRNN	BLCA	Phosphorylation	482	SEEKRGITARELYSY	SEEKRGITAKELYSY	0.0038	22135298	dbPTM
Q9UBG3	CRNN	BLCA	Phosphorylation	132	RAGKGQHYEGSSHRQ	RAGKWQHYEGSSHRQ	0.0038	22135298	dbPTM
Q86YH6	PDSS2	BLCA	Phosphorylation	26	SPRRLWWSPSLDTIS	FPRRLWWSPSLDTIS	0.0032	22135298;24667141	dbPTM
Q08AL8	ADAM22	BLCA	Phosphorylation	798	NGRPRSNSWQGNLGG	NGRPRSYSWQRNLGG	0.0064	19664994	iPTMnet
Q16656	NRF1	BLCA	Phosphorylation	109	SIRKRQQTRLLRKLR	SIRKRQQARLLRKLR	0.008	25965299	iPTMnet
Q16656	NRF1	BLCA	Phosphorylation	123	RATLDEYTTRVGQQA	RATLDEYTTCVGQQA	0.008	22135298	dbPTM
Q16656	NRF1	BLCA	Phosphorylation	122	LRATLDEYTTRVGQQ	LRATLDEYTTCVGQQ	0.008	22135298	dbPTM
Q9BZ95-3	NSD3	BLCA	Phosphorylation	571	ATSGSTGSVEKKQQR	ATSGSTGLVEKKQQR	0.0044	19413330	iPTMnet
Q9BZ95-3	NSD3	BLCA	Phosphorylation	556	NQRNEKPTQSVSSPE	NQTNEKPTQSVSSPE	0.0044	19413330	iPTMnet
Q92834-6	RPGR	BLCA	Phosphorylation	544	ALTENDDSDEYEEMS	TLTQNDDSDEYEEMS	0	19413330	iPTMnet
Q8N9L1	ZIC4	BLCA	Phosphorylation	227	NLKIHKRTHTGEKPF	NLKIHERTHTGQKPF	0.0064	22135298	dbPTM
Q8N9L1	ZIC4	BLCA	Phosphorylation	229	KIHKRTHTGEKPFRC	KIHERTHTGQKPFRC	0.0064	22135298	dbPTM
A0A0C4DH07	LTBP4	BLCA	Phosphorylation	24	RLGGAAASESLAVSE	HLGGAAASESLAVSE	0.001	22135298	dbPTM
A0A0C4DH07	LTBP4	BLCA	Phosphorylation	30	ASESLAVSEAFCRVR	ASESLAVSEAFCSVR	0.001	22135298	dbPTM
Q8NGN6	OR10G7	BLCA	Phosphorylation	87	LMTLVSPSGRTISFH	LMILLSPSGRTISFH	0.0018	22135298	dbPTM
Q7RTM1	OTOP1	BLCA	Phosphorylation	524	EESSWGGSPSPVRLP	KESSWGGSPSPVRLP	0.0048	23403867	dbPTM
Q7RTM1	OTOP1	BLCA	Phosphorylation	519	EEEKQEESSWGGSPS	EEDKQKESSWGGSPS	0.0048	22135298	dbPTM
Q7RTM1	OTOP1	BLCA	Phosphorylation	520	EEKQEESSWGGSPSP	EDKQKESSWGGSPSP	0.0048	23403867	dbPTM
P05106	ITGB3	BLCA	Phosphorylation	773	DTANNPLYKEATSTF	DTANNPLHKEATSTF	0.006	18088087	dbPTM
P05106	ITGB3	BLCA	Phosphorylation	777	NPLYKEATSTFTNIT	NPLHKEATSTFTNIT	0.006	10896934	dbPTM
P05106	ITGB3	BLCA	Phosphorylation	779	LYKEATSTFTNITYR	LHKEATSTFTNIMYR	0.006	10896934	dbPTM
P05106	ITGB3	BLCA	Phosphorylation	767	RARAKWDTANNPLYK	RARAKWDTANNPLHK	0.006	25850435;24400094	dbPTM
P05106	ITGB3	BLCA	Phosphorylation	778	PLYKEATSTFTNITY	PLHKEATSTFTNIMY	0.006	22135298;25850435	dbPTM
P05106	ITGB3	BLCA	Phosphorylation	785	STFTNITYRGT----	STFTNIMYRGT----	0.006	8631894	dbPTM
P05106	ITGB3	BLCA	Phosphorylation	784	TSTFTNITYRGT---	TSTFTNIMYRGT---	0.006	22135298	dbPTM
Q9Y274	ST3GAL6	BLCA	Phosphorylation	306	SLMNKNAYHNVTAEQ	[C/F]LMNKNAYHNVTAEQ	0.003	22135298	dbPTM
Q58EX2	SDK2	BLCA	Phosphorylation	1221	SSMLVRWSEVPEADR	SSMLVRRSEVPEADR	0.0092	22135298	dbPTM
Q58EX2	SDK2	BLCA	Phosphorylation	319	KEPERHITAEMEKVV	KEPERYITAEMEKVV	0.0092	22135298	dbPTM
Q9BVG3	TRIM62	BLCA	Phosphorylation	176	SSTKSLRTTIGEAFE	SSTKSLRTTIGKAFE	0.0046	22135298	dbPTM
Q9BVG3	TRIM62	BLCA	Phosphorylation	167	LKRQLAETKSSTKSL	LKRQLADTKSSTKSL	0.0046	22135298	dbPTM
Q9BVG3	TRIM62	BLCA	Phosphorylation	169	RQLAETKSSTKSLRT	RQLADTKSSTKSLRT	0.0046	22135298	dbPTM
Q9P0K1-2	ADAM22	BLCA	Phosphorylation	798	NGRPRSNSWQGNLGG	NGRPRSYSWQRNLGG	0.0044	19664994	iPTMnet
P51674	GPM6A	BLCA	Phosphorylation	267	QELHDIHSTRSKERL	QELHDIHSTCSKERL	0.0056	15822905;16381945;23193290;19060867;22135298;22817900	dbPTM
P51674	GPM6A	BLCA	Phosphorylation	256	QKYEDIKSKEEQELH	QKYEDIKSKEKQELH	0.0056	18510355	dbPTM
O14924-3	RGS12	BLCA	Phosphorylation	226	PKKLSGKSKSGRSLN	PKELSGKSKSGRSLN	0.008	17287340	iPTMnet
O14924-3	RGS12	BLCA	Phosphorylation	286	GGLCRRESQGSVSSA	GGLCRRQSQGSVSSA	0.008	17525332,18077418	iPTMnet
O14924-3	RGS12	BLCA	Phosphorylation	292	ESQGSVSSAGSLDLS	QSQGSVSSAGSLDLS	0.008	17525332	iPTMnet
Q9P0K1-4	ADAM22	BLCA	Phosphorylation	798	NGRPRSNSWQGNLGG	NGRPRSYSWQRNLGG	0.0012	19664994	iPTMnet
B2R5V0	NCOA4	BLCA	Phosphorylation	456	EPEKHKDSLNMWLCP	KPEKHKDSLNMWLCP	0.0074	17081983	dbPTM
P30279	CCND2	BLCA	Phosphorylation	279	EDELDQASTPTDVRD	EDELDQASTPTDVWD	0.0072	22135298;22817900	dbPTM
P30279	CCND2	BLCA	Phosphorylation	282	LDQASTPTDVRDIDL	LDQASTPTDVWDIDL	0.0072	22135298;22817900	dbPTM
P30279	CCND2	BLCA	Phosphorylation	280	DELDQASTPTDVRDI	DELDQASTPTDVWDI	0.0072	17486076;16381945;23193290;22135298;22817900	dbPTM
Q99643	SDHC	BLCA	Phosphorylation	60	SPHITIYSWSLPMAM	STHITIYSWSLPMAM	0.0074	22135298	dbPTM
Q99592-2	ZBTB18	BLCA	Phosphorylation	525	RDWTLEDSSQELWK-	RDWTLEHSSQELWK-	0.006	17525332	iPTMnet
Q99592-2	ZBTB18	BLCA	Phosphorylation	526	DWTLEDSSQELWK--	DWTLEHSSQELWK--	0.006	17525332	iPTMnet
Q6XE24-3	RBMS3	BLCA	Phosphorylation	110	YGFVDFDSPAAAQKA	YGFVDFESPAAAQKA	0.0044	19415658	iPTMnet
P07204	THBD	BLCA	Phosphorylation	571	QHVRTERTPQRL---	QHVRTERTPQKL---	0.0056	23898821;24961811	dbPTM
Q13683-7	ITGA7	BLCA	Phosphorylation	1007	ANITVKSSIKNLMLR	ANITVKSSIKNFMLR	0.0056	17081983	dbPTM
Q9ULJ6	ZMIZ1	BLCA	Phosphorylation	531	SSIPPYLSPSQDVKP	SSIPPYLSPSQNVKP	0.0086	22135298	dbPTM
P51654	GPC3	BLCA	Phosphorylation	571	LLTSMAISVVCFFFL	RLTSMAISVVCFFFL	0.0074	22135298	dbPTM
O95393	BMP10	BLCA	Phosphorylation	308	QMRSNIIYDSTARIR	QIRSNIIYDSTARIR	0.0046	22135298	dbPTM
Q96RR4-4	CAMKK2	BLCA	Phosphorylation	133	LPYSPVSSPQSSPRL	LPYSPVSSPQSSPGL	0.009	18669648,18691976	iPTMnet
Q96RR4-4	CAMKK2	BLCA	Phosphorylation	136	SPVSSPQSSPRLPRR	SPVSSPQSSPGLPRR	0.009	18669648	iPTMnet
P22692	IGFBP4	BLCA	Phosphorylation	255	DCHQLADSFRE----	DCHQLADNFRE----	0.0024	26091039	dbPTM
Q6XE24-4	RBMS3	BLCA	Phosphorylation	111	YGFVDFDSPAAAQKA	YGFVDFESPAAAQKA	0.0038	19415658	iPTMnet
P51674-3	GPM6A	BLCA	Phosphorylation	245	QKYEDIKSKEEQELH	QKYEDIKSKEKQELH	0.0082	18510355	iPTMnet
B3KPY8	GORASP1	BLCA	Phosphorylation	61	YHKKPPGTPPPSALP	YHKKPPDTPPPSALP	0.0074	25849741	dbPTM
Q8NA29	MFSD2A	BLCA	Phosphorylation	537	GCSETDSTELASIL-	GCSKTDSTELASIL-	0.0064	22135298	dbPTM
B4DEE8	MGMT	BLCA	Phosphorylation	232	GAGATSGSPPAGRN-	GAGATSCSPPAGRN-	0.01	15302935	dbPTM
P78380	OLR1	BLCA	Phosphorylation	19	KDQPDEKSNGKKAKG	KDQPNEKSNGKKAKG	0.008	22135298;25627689	dbPTM
P78380	OLR1	BLCA	Phosphorylation	10	FDDLKIQTVKDQPDE	FDDLKIQTVKDQPNE	0.008	26074081	dbPTM
M0R2B7	POLD1	BLCA	Phosphorylation	619	RGCSPPRYYDVPIAT	RGCSPARYYDVPIAT	0.0076	23663014	dbPTM
M0R2B7	POLD1	BLCA	Phosphorylation	620	GCSPPRYYDVPIATL	GCSPARYYDVPIATL	0.0076	23663014	dbPTM
Q96T23	RSF1	BLCA	Acetylation	1386	AIENLIGKPTEKSQT	AIENFIGKPTKKSQT	0.0016	21339330;22424773;23749302;25953088;26051181;27452117	dbPTM
Q96T23	RSF1	BLCA	Acetylation	1390	LIGKPTEKSQTPKDN	FIGKPTKKSQTPKDN	0.0016	23236377;23749302;25953088;26051181	dbPTM
Q96T23	RSF1	BLCA	Acetylation	1378	TNGQSPGKAIENLIG	TNGQSPGKAIENFIG	0.0016	23749302;23954790;25953088;26051181	dbPTM
Q96T23	RSF1	BLCA	Acetylation	1339	SEQESTKKPYRIESD	SEQESTKKPYRIQSD	0.0016	19608861	dbPTM
Q96T23	RSF1	BLCA	Acetylation	1338	PSEQESTKKPYRIES	PSEQESTKKPYRIQS	0.0016	23749302;25953088	dbPTM
Q96T23	RSF1	BLCA	Acetylation	787	RISRPTAKVAEIRDQ	RISRPTAKVAEIRNQ	0.0016	26051181	dbPTM
Q96T23	RSF1	BLCA	Acetylation	758	KVLEPENKQEKTEKE	KVLQPENKQEKTEKE	0.0016	22424773	dbPTM
Q96T23	RSF1	BLCA	Acetylation	587	PILECLEKLEKSKKT	PILECLQKLEKSKKT	0.0016	26051181	dbPTM
Q96T23	RSF1	BLCA	Acetylation	476	EESYSPSKDRNIITE	EQSYSPFKDRNIITE	0.0016	26051181	dbPTM
Q96T23	RSF1	BLCA	Acetylation	342	DTKSSMEKPVAQEPE	DTKSSMKKPVAQKPE	0.0016	26051181	dbPTM
P26358	DNMT1	BLCA	Acetylation	1599	IKLCMLAKARESASA	MKLCKLAKARESASA	0.002	26051181	dbPTM
P26358	DNMT1	BLCA	Acetylation	975	LYPEHYRKYSDYIKG	LYPEQYRKYSDYIKG	0.002	21947282	dbPTM
P26358	DNMT1	BLCA	Acetylation	188	QEESERAKSDESIKE	EEESERAKLDESIKE	0.002	21947282	dbPTM
P26358	DNMT1	BLCA	Acetylation	173	TITSHFAKGPAKRKP	TITSDFAKGPAKRKP	0.002	19608861	dbPTM
P26358	DNMT1	BLCA	Acetylation	81	SEEGYLAKVKSLLNK	SEEGYLAKVKCLLNK	0.002	25953088;26051181	dbPTM
P26358	DNMT1	BLCA	Acetylation	43	LTEKECVKEKLNLLH	LTEKECVKEKLNVLH	0.002	26051181	dbPTM
P26358	DNMT1	BLCA	Acetylation	45	EKECVKEKLNLLHEF	EKECVKEKLNVLHEF	0.002	25953088;26051181	dbPTM
Q00839-2	HNRNPU	BLCA	Acetylation	795	QGQFWGQKPWSQHYH	QGQFCGQKPWSQHYH	0.002	19608861	dbPTM
Q00839-2	HNRNPU	BLCA	Acetylation	655	EQYKEESKKALPPEK	EQYKEESKKALPPQK	0.002	19608861	dbPTM
Q00839-2	HNRNPU	BLCA	Acetylation	616	LPEHAVLKMKGNFTL	LRQHAVLKMKGIFTL	0.002	19608861	dbPTM
Q00839-2	HNRNPU	BLCA	Acetylation	607	KKAEVEGKDLPEHAV	KKAEVEGKDLRQHAV	0.002	19608861	dbPTM
P34931	HSPA1L	BLCA	Acetylation	599	DEFDHKRKELEQMCN	DEF[H/N]HKRKELEQMCN	0.0044	25038526	dbPTM
P34931	HSPA1L	BLCA	Acetylation	528	VLDAEKYKAEDEVQR	VLDAEKYKAEDKVQR	0.0044	25038526	dbPTM
P34931	HSPA1L	BLCA	Acetylation	514	NDKGRLSKEEIERMV	NDKGRLSKEKIERMV	0.0044	72589429	dbPTM
P34931	HSPA1L	BLCA	Acetylation	321	GTLEPVEKALRDAKM	GTLEPVEKALRNAKM	0.0044	19608861	dbPTM
P34931	HSPA1L	BLCA	Acetylation	332	DAKMDKAKIHDIVLV	NAKMDKAKIHDIVLV	0.0044	25038526	dbPTM
P35869	AHR	BLCA	Acetylation	24	KPVQKTVKPIPAEGI	KPVQKTVKPI[Q/T]AEGI	0.0052	26051181	dbPTM
P35869	AHR	BLCA	Acetylation	438	TKNGTSGKDSATTST	TKNGTS[A/V]KDSATTST	0.0052	26051181	dbPTM
P04279	SEMG1	BLCA	Acetylation	245	LCPAHQDKLQHGSKD	LCPVHQDRLQHGSKD	0.0052	25038526	dbPTM
P04279	SEMG1	BLCA	Acetylation	380	SIYSQTEKLVAGKSQ	SIYSQTEKLVVGKSQ	0.0052	25038526	dbPTM
Q8IWB6	TEX14	BLCA	Acetylation	877	RESTAQAKATQFNSA	TESTAQAKATQFNSA	0.0036	7925333	dbPTM
Q8IWB6	TEX14	BLCA	Acetylation	515	YILKNDLKDFTGAQR	YILKNDLKDFTGAHR	0.0036	133699	dbPTM
Q8IWB6	TEX14	BLCA	Acetylation	511	QDIRYILKNDLKDFT	QHIRYILKNDLKDFT	0.0036	133703	dbPTM
Q9UBU9	NXF1	BLCA	Acetylation	609	AFTHLKAKGEIPEVA	AVTDLKAKGEIPEVA	0.0068	26051181	dbPTM
Q9UBU9	NXF1	BLCA	Acetylation	2	------MADEGKSYS	------MADEAKSYS	0.0068	19413330	dbPTM
Q13576	IQGAP2	BLCA	Acetylation	771	NKARDDYKTLVGSEN	NKARDHYKTLVGSEN	0.0004	19823609	dbPTM
Q13576	IQGAP2	BLCA	Acetylation	1471	LDGKGEPKGAKRAKP	LDGKGQPKGVKRAKP	0.0004	19608861;20167786	dbPTM
Q13576	IQGAP2	BLCA	Acetylation	1474	KGEPKGAKRAKPVKY	KGQPKGVKRAKPVKY	0.0004	19608861	dbPTM
Q13576	IQGAP2	BLCA	Acetylation	1467	RSIKLDGKGEPKGAK	RSIKLDGKGQPKGVK	0.0004	20167786	dbPTM
Q92733	PRCC	BLCA	Acetylation	250	SAIKAAAKSAALQVT	CA[V/M]KAAAKSAALQVT	0.0008	30591513	dbPTM
Q99708	RBBP8	BLCA	Acetylation	432	GKDSNTDKHLEPLKS	GKHFNTDKHLEPLKS	0.0016	20829486	dbPTM
Q99708	RBBP8	BLCA	Acetylation	513	SQGSETSKNKFRQVT	SQGSKTSKNKFRQVT	0.0016	67251203	dbPTM
Q99708	RBBP8	BLCA	Acetylation	515	GSETSKNKFRQVTLY	GSKTSKNKFRQVTLY	0.0016	67251201	dbPTM
Q13546	RIPK1	BLCA	Acetylation	316	SNENAVVKRMQSLQL	STENAVVKTMQSLQL	0.0016	25953088	dbPTM
Q13546	RIPK1	BLCA	Acetylation	642	WVMREGIKGATVGKL	WVIREGIKGATVGKL	0.0016	7374181	dbPTM
O43795	MYO1B	BLCA	Acetylation	287	KLGNIEFKPESRVNG	KLGNIKFKPESRVNG	0.0018	26051181	dbPTM
O43795	MYO1B	BLCA	Acetylation	880	TLQRIVQKYFLEMKN	TLQRIVQKYFLKMKN	0.0018	133227	dbPTM
O43795	MYO1B	BLCA	Acetylation	1109	RQDKVCVKFIQGNQK	RQDKVCVKCIQGNQK	0.0018	26051181	dbPTM
Q13228	SELENBP1	BLCA	Acetylation	397	IQLSLDGKRLYITTS	IHLSLDGERLYITTS	0.0084	7692205	dbPTM
Q6WRI0	IGSF10	BLCA	Acetylation	516	WLLADGSKVRAPYVS	WLLADGSKVTAPYVS	0.0038	20167786	dbPTM
Q6WRI0	IGSF10	BLCA	Acetylation	471	EMRPVKHKWTMISRD	EMRPVKHKWTMISWD	0.0038	20167786	dbPTM
Q13275	SEMA3F	BLCA	Acetylation	198	PERLESGKGKCPYDP	PERLKSGKGKCPYDP	0.001	30592291	dbPTM
Q13275	SEMA3F	BLCA	Acetylation	200	RLESGKGKCPYDPKL	RLKSGKGKCPYDPKL	0.001	30592297	dbPTM
Q13275	SEMA3F	BLCA	Acetylation	425	TPSMKSTKDYPDEVI	TPSMKSTKDYPNEVI	0.001	19814901	dbPTM
P04150	NR3C1	BLCA	Acetylation	495	LEARKTKKKIKGIQQ	LEAQKTKKKIKGIQQ	0.0088	19141540	dbPTM
P04150	NR3C1	BLCA	Acetylation	494	NLEARKTKKKIKGIQ	NLEAQKTKKKIKGIQ	0.0088	19141540	dbPTM
P04150	NR3C1	BLCA	Acetylation	492	GMNLEARKTKKKIKG	GMNLEAQKTKKKIKG	0.0088	19141540	dbPTM
O95714	HERC2	BLCA	Acetylation	4249	QVQGLQGKKVIAIAT	QVQALQGKKVIAIAT	0.0006	30589141	dbPTM
O95714	HERC2	BLCA	Acetylation	649	SDGCKTPKLIEKLQD	SDGCKTPKLIEKLED	0.0006	25953088	dbPTM
A0A140VJJ8	GNB1	BLCA	Acetylation	2	------MSELDQLRQ	------[I]SELDQLRQ	0.001	19413330	dbPTM
O94763	URI1	BLCA	Acetylation	39	RLREEQEKVVTNCQE	RLCEEQEKVVTNCQE	0.0014	26051181	dbPTM
O94763	URI1	BLCA	Acetylation	521	EASEETGKRVSKFKA	EASKETGKRVSKFKA	0.0014	26051181	dbPTM
Q5VUY2	AADACL4	BLCA	Acetylation	386	SIIFFDKKALSFPCS	CIIFFDKKALSFLCS	0.001	19828359	dbPTM
Q5JTC6	AMER1	BLCA	Acetylation	195	EQSEPGAKGPERVRA	EQSEPGAKGP[Q/K]RVRA	0.0024	19824281	dbPTM
A0A024R7A8	AKR1B1	BLCA	Acetylation	86	LWCTYHEKGLVKGAC	LWCTYH[K/D]KGLVKGAC	0.0058	19608861	dbPTM
Q9ULJ8	PPP1R9A	BLCA	Acetylation	1028	QLDGNKLKALGMTAS	QLDGNKLKAVGITAS	0.0026	8258271	dbPTM
Q04206-4	RELA	BLCA	Acetylation	307	KRTYETFKSIMKKSP	KRTYETLKSIMKKSP	0.002	12456660,15171256,19608861	dbPTM
Q04206-4	RELA	BLCA	Acetylation	215	EIFLLCDKVQKEDIE	QIFLLCDKVQKEDIE	0.002	12456660,15171256	dbPTM
Q12959	DLG1	BLCA	Acetylation	677	IPDDMGSKGLKHVTS	IPDDMESKGLKHVTS	0.0068	7427837	dbPTM
Q12959	DLG1	BLCA	Acetylation	644	EVGVIPSKRRVEKKE	EVGVIPSKCRVEKKE	0.0068	11921265	dbPTM
Q15643	TRIP11	BLCA	Acetylation	2	------MSSWLGGLG	------MSSWL[A/E]GLG	0.0092	25944712	dbPTM
P35968	KDR	BLCA	Acetylation	960	GAIPVDLKRRLDSIT	GAFPVDVKRRLDSIT	0.0036	19816163	dbPTM
Q16445	GABRA6	BLCA	Acetylation	181	FGSYAYPKSEIIYTW	FGSYAYHKSEIIYTW	0.0098	20167786	dbPTM
Q6ZN28	MACC1	BLCA	Acetylation	645	QIVLPLKKLTYIYSV	QIVLPLKKLTYMYSV	0.0078	19821549	dbPTM
P09327	VIL1	BLCA	Acetylation	119	KQGLVIRKGGVASGM	KQGLVIRKGGVAFGM	0.0044	30593351	dbPTM
P18428	LBP	BLCA	Acetylation	454	GFPLPLLKRVQLYDL	GFPLPLLKRVELYDL	0.003	30589847	dbPTM
P53355	DAPK1	BLCA	Acetylation	295	ASAVNMEKFKKFAAR	ASTVNMEKFKKFAAR	0.0094	7481375	dbPTM
P53355	DAPK1	BLCA	Acetylation	297	AVNMEKFKKFAARKK	TVNMEKFKKFAARKK	0.0094	7481385	dbPTM
Q14CM0	FRMPD4	BLCA	Acetylation	641	SGPETLKKAQESPRG	SGPETLKKAQESPTG	0.0096	11922669	dbPTM
Q14CM0	FRMPD4	BLCA	Acetylation	650	QESPRGAKVSFIFGD	QESPTGAKVSFIFGD	0.0096	7705903	dbPTM
O75182	SIN3B	BLCA	Acetylation	284	PVSAPAKKKMKLRGT	PVSAPAKKKMKLCGT	0.0018	7851831	dbPTM
Q9C0J9	BHLHE41	BLCA	Acetylation	42	SMKRDDTKDTYKLPH	SIKRDDTKDTYKLPH	0.0082	11794097	dbPTM
Q9Y6Y1	CAMTA1	BLCA	Acetylation	1247	YPAPKKHKLNPEYFQ	YPAPKKHKLNPEYLQ	0.004	20167786	dbPTM
Q9UBC0	ONECUT1	BLCA	Acetylation	339	RNPKPWSKLKSGRET	RNPKPWGKLKSGRET	0.0064	15304484	iPTMnet
Q9NR99	MXRA5	BLCA	Acetylation	1336	DVATNVDKHKSDILV	NVATNVDKHKSDILV	0.0076	20167786	dbPTM
Q9Y3M8	STARD13	BLCA	Acetylation	1	-------MFSQVPRT	-------MFSEVPRT	0.0012	22814378	dbPTM
Q8WUF5	PPP1R13L	BLCA	Acetylation	1	-------MDSEAFQS	-------MDSKAFQS	0.0024	22814378	dbPTM
P98170	XIAP	BLCA	Acetylation	206	QCFCCGGKLKNWEPC	HCFCCGGKLKNWEPC	0.0096	25953088	dbPTM
P48066	SLC6A11	BLCA	Acetylation	583	TEGTLPEKLQKLTTP	TEGTLPEKLQKMTTP	0.0076	7975533	dbPTM
P49815	TSC2	BLCA	Acetylation	69	GQICEVAKTKKFEEH	GQICEVTKTKKFEEH	0.009	30593117	dbPTM
Q9Y2L1-2	DIS3	BLCA	Acetylation	892	SSNLQHQKIRMSLVE	LSNLQHQKIRMSLVE	0.006	19608861	dbPTM
A4D275	ARPC1B	BLCA	Acetylation	44	KSGAKWTKVHELKEH	KSGAKWTKVHKLKEH	0.007	19608861	dbPTM
Q02388	COL7A1	BLCA	Acetylation	2682	KEGLIGPKGDRGFDG	KEGLIGPKGDQGFDG	0.009	8273277	dbPTM
Q96JN8	NEURL4	BLCA	Acetylation	1414	LEAGTLTKKWHMAYH	LEAGTLTNKWHMAYH	0.0064	25953088	dbPTM
Q8N4X5	AFAP1L2	BLCA	Acetylation	697	RKEKRELKETLLKCT	RKEKWELKETLLKCT	0.0086	18527893	dbPTM
Q14055	COL9A2	BLCA	Acetylation	279	PPGRAGEKGDEGSPG	PPGRAGEKGEEGSPG	0.0094	7479779	dbPTM
P35251-2	RFC1	BLCA	Acetylation	633	KKHAKFGKFSGKDDG	KKHAKFGKFFGKDDG	0.0098	19608861	dbPTM
Q8NFJ5	GPRC5A	BLCA	Acetylation	285	PVEDAFCKPQLVKKS	AVEDAFCKPQLVKKS	0.0052	26051181;27452117	dbPTM
Q08209	PPP3CA	BLCA	Acetylation	2	------MSEPKAIDP	------MSKPKAIDP	0.009	22814378	dbPTM
O60238	BNIP3L	BLCA	Acetylation	176	MRKSGAMKKGGIFSA	IRKSGAMKKGGIFSA	0.0046	12431203	dbPTM
O00716	E2F3	BLCA	Acetylation	176	TPKSPSEKTRYDTSL	TPKSPSEKTRYDASL	0.0064	60559	dbPTM
P51805	PLXNA3	BLCA	Acetylation	1557	TKIECDWKRLNSLAH	TNIECDWKRLNSLAH	0.0024	19413330	dbPTM
P31314	TLX1	BLCA	Acetylation	236	AERAALAKALKMTDA	AKRAALAKALKMTDA	0.0066	19608861	dbPTM
Q495G0	MYBL1	BLCA	Acetylation	393	PIKSTPVKLMRIQHN	PIKSTPVKLMRIEHN	0.005	19608861	dbPTM
Q9NR96	TLR9	BLCA	Acetylation	738	NLSANALKTVDHSWF	TLSANALKTVDHSWF	0.0054	24884251	dbPTM
O60610-3	DIAPH1	BLCA	Acetylation	1094	DAQEQYNKLRMMHSN	DAPEQYNKLRMMHSN	0.007	19608861	dbPTM
A8K7B7	PPP2R1A	BLCA	Acetylation	280	AVGPEITKTDLVPAF	AVGPEITKTHLVPAF	0.0086	19608861	dbPTM
A2RUM7	RPL5	BLCA	Acetylation	5	---MGFVKVVKNKAY	---MGCVKVVKNKAY	0.0078	19608861	dbPTM
Q9NWV8	BABAM1	BLCA	Acetylation	1	-------MEVAEPSS	-------MEVAQPSS	0.0044	19413330;20068231;21406692	dbPTM
A0A0S2Z3Y8	LCK	BLCA	Acetylation	179	QNQGEVVKHYKIRNL	QNQGEVVKHYKICNL	0.0066	19608861	dbPTM
P51532	SMARCA4	BLCA	Ubiquitination	471	QERKRRQKHQEYLNS	QERKRRQKHQKYLNS	0.0068	21890473;21906983	dbPTM
P51532	SMARCA4	BLCA	Ubiquitination	471	QERKRRQKHQEYLNS	QERKRRQKHQKYLNS	0.0068	21890473	dbPTM
P51532	SMARCA4	BLCA	Ubiquitination	711	RHIIENAKQDVDDEY	RHIIQNAKQDVDDEY	0.0068	21890473;21906983	dbPTM
P51532	SMARCA4	BLCA	Ubiquitination	1081	DLYRASGKFELLDRI	DLYRASGKFKLLDRI	0.0068	21890473;21906983	dbPTM
P51532	SMARCA4	BLCA	Ubiquitination	1081	DLYRASGKFELLDRI	DLYRASGKFKLLDRI	0.0068	21890473	dbPTM
P51532	SMARCA4	BLCA	Ubiquitination	1131	LRLDGTTKAEDRGML	LRLDGTTKAEDWGML	0.0068	21890473;21906983	dbPTM
P42224-2	STAT1	BLCA	Ubiquitination	652	PDIIRNYKVMAAENI	PDIIHNYKVMAAENI	0.004	21906983;21890473	dbPTM
P42224-2	STAT1	BLCA	Ubiquitination	511	WQFSSVTKRGLNVDQ	WQFSSVTERG[V/F]NVDQ	0.004	21906983;21890473	dbPTM
P42224-2	STAT1	BLCA	Ubiquitination	410	EFRHLQLKEQKNAGT	KFRHLQLKEQKNAGT	0.004	21906983;21890473	dbPTM
Q9HBD4	SMARCA4	BLCA	Ubiquitination	471	QERKRRQKHQEYLNS	QERKRRQKHQKYLNS	0.0098	21890473;21906983	dbPTM
Q9HBD4	SMARCA4	BLCA	Ubiquitination	711	RHIIENAKQDVDDEY	RHIIQNAKQDVDDEY	0.0098	21890473;21906983	dbPTM
Q9HBD4	SMARCA4	BLCA	Ubiquitination	1081	DLYRASGKFELLDRI	DLYRASGKFKLLDRI	0.0098	21906983	dbPTM
Q9HBD4	SMARCA4	BLCA	Ubiquitination	1131	LRLDGTTKAEDRGML	LRLDGTTKAEDWGML	0.0098	21906983	dbPTM
P42224	STAT1	BLCA	Ubiquitination	652	PDIIRNYKVMAAENI	PDIIHNYKVMAAENI	0.0088	21906983	dbPTM
P42224	STAT1	BLCA	Ubiquitination	652	PDIIRNYKVMAAENI	PDIIHNYKVMAAENI	0.0088	21906983;21890473	dbPTM
P42224	STAT1	BLCA	Ubiquitination	511	WQFSSVTKRGLNVDQ	WQFSSVTERG[V/F]NVDQ	0.0088	21906983	dbPTM
P42224	STAT1	BLCA	Ubiquitination	511	WQFSSVTKRGLNVDQ	WQFSSVTERG[V/F]NVDQ	0.0088	21906983;21890473	dbPTM
P42224	STAT1	BLCA	Ubiquitination	410	EFRHLQLKEQKNAGT	KFRHLQLKEQKNAGT	0.0088	21906983	dbPTM
P42224	STAT1	BLCA	Ubiquitination	410	EFRHLQLKEQKNAGT	KFRHLQLKEQKNAGT	0.0088	21906983;21890473	dbPTM
A7E2E1	SMARCA4	BLCA	Ubiquitination	471	QERKRRQKHQEYLNS	QERKRRQKHQKYLNS	0.01	21890473	dbPTM
A7E2E1	SMARCA4	BLCA	Ubiquitination	711	RHIIENAKQDVDDEY	RHIIQNAKQDVDDEY	0.01	21890473;21906983	dbPTM
A7E2E1	SMARCA4	BLCA	Ubiquitination	1081	DLYRASGKFELLDRI	DLYRASGKFKLLDRI	0.01	21890473;21906983	dbPTM
A7E2E1	SMARCA4	BLCA	Ubiquitination	1131	LRLDGTTKAEDRGML	LRLDGTTKAEDWGML	0.01	21906983	dbPTM
Q9H1A4	ANAPC1	BLCA	Ubiquitination	1066	DHEFIEEKENRLLQL	VHEFIEEKENRLLQL	0.0058	21906983;21890473	dbPTM
Q9H1A4	ANAPC1	BLCA	Ubiquitination	477	SVTNIPAKDAAPVEK	LVTNIPAKDAAPVEK	0.0058	21906983;21890473	dbPTM
Q9H1A4	ANAPC1	BLCA	Ubiquitination	275	VWTLRRVKSEEENVV	VWTVRRVKSEEENVV	0.0058	21906983	dbPTM
Q9H1A4	ANAPC1	BLCA	Ubiquitination	140	ISQDKSEKAYSSNEV	ISQDKSEKAYSSNQV	0.0058	21906983	dbPTM
Q16666-2	IFI16	BLCA	Ubiquitination	83	EDLAETLKKEKLKVK	EDLPETVKKQKLKVK	0.0048	21906983	dbPTM
Q16666-2	IFI16	BLCA	Ubiquitination	128	EATPGAQKRKKSTKE	QATPGAQKRKKSTKE	0.0048	21906983	dbPTM
Q5JWF2	GNAS	BLCA	Ubiquitination	701	SGKSTIVKQMRILHV	FGKSTIVKQIRILHV	0.0062	21890473;21906983	dbPTM
Q5JWF2	GNAS	BLCA	Ubiquitination	696	LGAGESGKSTIVKQM	LGAGEFGKSTIVKQM	0.0062	21890473;21906983	dbPTM
Q5JWF2	GNAS	BLCA	Ubiquitination	696	LGAGESGKSTIVKQM	LGAGEFGKSTIVKQM	0.0062	21139048;21906983	dbPTM
Q5JWF2	GNAS	BLCA	Ubiquitination	829	LDKIDVIKQADYVPS	LDNIDVIKQADYVPS	0.0062	21890473;21906983	dbPTM
Q5JWF2	GNAS	BLCA	Ubiquitination	824	CAQYFLDKIDVIKQA	CAQYFLDNIDVIKQA	0.0062	21890473;21906983	dbPTM
Q5JWF2	GNAS	BLCA	Ubiquitination	943	KQDLLAEKVLAGKSK	KQDLLAKKVLAGKSK	0.0062	21139048	dbPTM
Q5JWF2	GNAS	BLCA	Ubiquitination	943	KQDLLAEKVLAGKSK	KQDLLAKKVLAGKSK	0.0062	21890473;21906983	dbPTM
Q5JWF2	GNAS	BLCA	Ubiquitination	948	AEKVLAGKSKIEDYF	AKKVLAGKSKIEDYF	0.0062	21890473;21906983	dbPTM
Q5JWF2	GNAS	BLCA	Ubiquitination	936	SVILFLNKQDLLAEK	SVILFLNKQDLLAKK	0.0062	21139048;21906983	dbPTM
Q5JWF2	GNAS	BLCA	Ubiquitination	936	SVILFLNKQDLLAEK	SVILFLNKQDLLAKK	0.0062	21890473;21906983	dbPTM
P52701	MSH6	BLCA	Ubiquitination	813	SEVVELLKKLPDLER	SEVVKLLKKLPDLER	0.0096	21906983	dbPTM
P52701	MSH6	BLCA	Ubiquitination	813	SEVVELLKKLPDLER	SEVVKLLKKLPDLER	0.0096	21906983;21890473	dbPTM
P52701	MSH6	BLCA	Ubiquitination	833	HNVGSPLKSQNHPDS	NNVGSPLKSQNHPDS	0.0096	21906983	dbPTM
P52701	MSH6	BLCA	Ubiquitination	833	HNVGSPLKSQNHPDS	NNVGSPLKSQNHPDS	0.0096	21906983;21890473	dbPTM
P52701	MSH6	BLCA	Ubiquitination	824	DLERLLSKIHNVGSP	DLERLLSKINNVGSP	0.0096	21890473	dbPTM
P52701	MSH6	BLCA	Ubiquitination	824	DLERLLSKIHNVGSP	DLERLLSKINNVGSP	0.0096	21906983;21890473	dbPTM
P52701	MSH6	BLCA	Ubiquitination	883	EEVADGFKSKILKQV	EEVAYGFKSKILKQV	0.0096	21906983	dbPTM
P52701	MSH6	BLCA	Ubiquitination	883	EEVADGFKSKILKQV	EEVAYGFKSKILKQV	0.0096	21906983;21890473	dbPTM
P52701	MSH6	BLCA	Ubiquitination	1352	VDAEAVHKLLTLIKE	VDAEAVHKLLALIKE	0.0096	21890473	dbPTM
P52701	MSH6	BLCA	Ubiquitination	1352	VDAEAVHKLLTLIKE	VDAEAVHKLLALIKE	0.0096	2189047	dbPTM
P52701	MSH6	BLCA	Ubiquitination	1352	VDAEAVHKLLTLIKE	VDAEAVHKLLALIKE	0.0096	21906983;21890473	dbPTM
O14757	CHEK1	BLCA	Ubiquitination	292	ESPSGFSKHIQSNLD	ESPSVFSKHIESNLD	0.0002	21906983;21890473;17370265;19716789	dbPTM
O14757	CHEK1	BLCA	Ubiquitination	313	ASSEENVKYSSSQPE	ASSKENVKYSSSQPE	0.0002	21906983	dbPTM
O14757	CHEK1	BLCA	Ubiquitination	436	NLLEMDDKILVDFRL	NLLKMDDKILVDFRL	0.0002	17370265	dbPTM
Q8IYI6	EXOC8	BLCA	Ubiquitination	29	FEARLYVKQLSQQSD	F[Q/K]ARLYVKQLWQQSD	0.0004	21890473	dbPTM
B2R5B6	HIST1H2AD	BLCA	Ubiquitination	120	QAVLLPKKTESHHKA	QPVLLPKKT[Q/K]SHHKA	0.0026	21890473	dbPTM
P61073	CXCR4	BLCA	Ubiquitination	310	AFLGAKFKTSAQHAL	AFLGAKF[R/E]TAAQHAL	0.0018	21890473	dbPTM
Q16665-2	HIF1A	BLCA	Ubiquitination	71	ISYLRVRKLLDAGDL	ISYLPVRKLLDAGDL	0.009	21906983;21890473	dbPTM
Q16665-2	HIF1A	BLCA	Ubiquitination	185	RGRTMNIKSATWKVL	RVRTMNIKSATWKVL	0.009	21906983;21890473	dbPTM
Q16665-2	HIF1A	BLCA	Ubiquitination	709	PEEELNPKILALQNA	TEEELNPKILALQNA	0.009	21906983;21890473	dbPTM
Q96JN8-2	NEURL4	BLCA	Ubiquitination	1413	EAGTLTKKWHMAYHG	EAGTLTNKWHMAYHG	0	21890473;21906983	dbPTM
Q96JN8-2	NEURL4	BLCA	Ubiquitination	964	KVEELDEKWAGSLRL	KVEELDEKWAGFLRL	0	21890473;21906983	dbPTM
Q16665	HIF1A	BLCA	Ubiquitination	71	ISYLRVRKLLDAGDL	ISYLPVRKLLDAGDL	0.0094	21906983	dbPTM
Q16665	HIF1A	BLCA	Ubiquitination	71	ISYLRVRKLLDAGDL	ISYLPVRKLLDAGDL	0.0094	21906983;21890473	dbPTM
Q16665	HIF1A	BLCA	Ubiquitination	185	RGRTMNIKSATWKVL	RVRTMNIKSATWKVL	0.0094	21906983	dbPTM
Q16665	HIF1A	BLCA	Ubiquitination	185	RGRTMNIKSATWKVL	RVRTMNIKSATWKVL	0.0094	21906983;21890473	dbPTM
Q16665	HIF1A	BLCA	Ubiquitination	709	PEEELNPKILALQNA	TEEELNPKILALQNA	0.0094	2190698	dbPTM
Q16665	HIF1A	BLCA	Ubiquitination	709	PEEELNPKILALQNA	TEEELNPKILALQNA	0.0094	21906983;21890473	dbPTM
Q76L83	ASXL2	BLCA	Ubiquitination	370	EKKVEPWKEQFFESY	EKKVEPWKEQFFKSY	0.0078	21890473	dbPTM
Q76L83	ASXL2	BLCA	Ubiquitination	370	EKKVEPWKEQFFESY	EKKVEPWKEQFFKSY	0.0078	21890473;21906983	dbPTM
Q76L83	ASXL2	BLCA	Ubiquitination	365	QEIEKEKKVEPWKEQ	QKIQKEKKVEPWKEQ	0.0078	21906983	dbPTM
Q76L83	ASXL2	BLCA	Ubiquitination	365	QEIEKEKKVEPWKEQ	QKIQKEKKVEPWKEQ	0.0078	21890473;21906983	dbPTM
Q96JN8	NEURL4	BLCA	Ubiquitination	1415	EAGTLTKKWHMAYHG	EAGTLTNKWHMAYHG	0.0004	2189047	dbPTM
Q96JN8	NEURL4	BLCA	Ubiquitination	1415	EAGTLTKKWHMAYHG	EAGTLTNKWHMAYHG	0.0004	21890473;21906983	dbPTM
Q96JN8	NEURL4	BLCA	Ubiquitination	966	KVEELDEKWAGSLRL	KVEELDEKWAGFLRL	0.0004	21906983	dbPTM
Q96JN8	NEURL4	BLCA	Ubiquitination	966	KVEELDEKWAGSLRL	KVEELDEKWAGFLRL	0.0004	21890473;21906983	dbPTM
P05181	CYP2E1	BLCA	Ubiquitination	251	EYVSERVKEHHQSLD	VYVSERVKEHHQSLD	0.0076	21209460	dbPTM
P05181	CYP2E1	BLCA	Ubiquitination	434	FKPFSTGKRVCAGEG	LKPFSTGKRVCAVEG	0.0076	21209460	dbPTM
P05181	CYP2E1	BLCA	Ubiquitination	422	LNENGKFKYSDYFKP	LNENGKFKYSDYLKP	0.0076	21209460	dbPTM
P05181	CYP2E1	BLCA	Ubiquitination	428	FKYSDYFKPFSTGKR	FKYSDYLKPFSTGKR	0.0076	21209460	dbPTM
P21579	SYT1	BLCA	Ubiquitination	120	TMKDQALKDDDAETG	TMKDQALKDNDAETG	0.0016	21906983	dbPTM
P21579	SYT1	BLCA	Ubiquitination	134	GLTDGEEKEEPKEEE	GLTDGEEKEEPKEKE	0.0016	21906983	dbPTM
P21579	SYT1	BLCA	Ubiquitination	333	KKKTTIKKNTLNPYY	NKKTTIKKNTLNPYY	0.0016	21906983	dbPTM
O75534-3	CSDE1	BLCA	Ubiquitination	773	DRLVNRLKNITLDDA	NRLVNPLKNITLDDA	0.0056	21890473;22053931	dbPTM
O75534-3	CSDE1	BLCA	Ubiquitination	379	RDGFGFIKCVDRDVR	KDGFGFIKCVDRDVR	0.0056	21890473;22053931	dbPTM
Q9UM47	NOTCH3	BLCA	Ubiquitination	1684	PEGFSLHKDVASGHK	PEGFSLHKDVACGYK	0.0004	2189047	dbPTM
Q9UM11-2	FZR1	BLCA	Ubiquitination	156	SLSPVSNKSQKLLRS	SLSTVSNKSQKLLRS	0.0078	21906983;21890473	dbPTM
Q9UM11-2	FZR1	BLCA	Ubiquitination	480	FSKTRSTKESVSVLN	FSKTCSTKESVSVLN	0.0078	21906983;21890473	dbPTM
Q12816-5	TRO	BLCA	Ubiquitination	220	RSYHETSKMKVLKFA	RSYHETSKIKILKFA	0.007	21906983;21890473	dbPTM
Q92945	KHSRP	BLCA	Ubiquitination	251	KAGLVIGKGGETIKQ	KAVLVFGKGGETIKQ	0.0094	21906983	dbPTM
Q92945	KHSRP	BLCA	Ubiquitination	251	KAGLVIGKGGETIKQ	KAVLVFGKGGETIKQ	0.0094	21890473;21906983	dbPTM
Q9UMX1	SUFU	BLCA	Ubiquitination	257	HLQERVDKGIETDGS	HLQERVDKGIETHGS	0.0096	18997815	dbPTM
Q9UMX1	SUFU	BLCA	Ubiquitination	257	HLQERVDKGIETDGS	HLQERVDKGIETHGS	0.0096	21906983;21890473	dbPTM
Q9UMX1	SUFU	BLCA	Ubiquitination	457	LTSPEEFKLPKEYSW	LTSPEEFKLPKQYSW	0.0096	2190698	dbPTM
Q9UMX1	SUFU	BLCA	Ubiquitination	457	LTSPEEFKLPKEYSW	LTSPEEFKLPKQYSW	0.0096	21906983;21890473	dbPTM
Q9NRA2	SLC17A5	BLCA	Ubiquitination	278	RNQLSSQKSVPWVPI	TNELSSQKSVPWVPI	0.0058	21890473	dbPTM
P61073-2	CXCR4	BLCA	Ubiquitination	314	AFLGAKFKTSAQHAL	AFLGAKFETAAQHAL	0.009	21890473	dbPTM
P15121	AKR1B1	BLCA	Ubiquitination	86	LWCTYHEKGLVKGAC	LWCTYH[K/D]KGLVKGAC	0.0022	21890473;21906983;21139048	dbPTM
Q6DHZ8	ADNP	BLCA	Ubiquitination	829	VLLGFNMKELNKVKH	LLLGFNMKELNKVKH	0.0024	21890473	dbPTM
Q6DHZ8	ADNP	BLCA	Ubiquitination	773	ARKSFLTKYFNKQPY	ASKSFLTKYFNKQPY	0.0024	21890473	dbPTM
Q12816	TRO	BLCA	Ubiquitination	617	RSYHETSKMKVLKFA	RSYHETSKIKILKFA	0.0004	21890473;21906983	dbPTM
P51948	MNAT1	BLCA	Ubiquitination	167	QRRLFIQKEEQLQQI	QRILFIQKEKQLQQI	0	21890473	dbPTM
Q9Y2L1-2	DIS3	BLCA	Ubiquitination	892	SSNLQHQKIRMSLVE	LSNLQHQKIRMSLVE	0.01	19608861	dbPTM
Q9Y2L1-2	DIS3	BLCA	Ubiquitination	892	SSNLQHQKIRMSLVE	LSNLQHQKIRMSLVE	0.01	21890473	dbPTM
Q9Y2L1-2	DIS3	BLCA	Ubiquitination	876	TVFHVFDKVKVKIML	TVLHVFDKVKVKIML	0.01	21890473	dbPTM
Q9BZK7	TBL1XR1	BLCA	Ubiquitination	379	TLKIWSMKQDNCVHD	TLKILSMKQDNCVHD	0.0024	21906983;21890473	dbPTM
Q9BZK7	TBL1XR1	BLCA	Ubiquitination	102	RQQAYRDKLAQQQAA	RQEAYRDKLAQQQAA	0.0024	21906983	dbPTM
Q9H2P0	ADNP	BLCA	Ubiquitination	829	VLLGFNMKELNKVKH	LLLGFNMKELNKVKH	0.0024	21890473	dbPTM
Q9H2P0	ADNP	BLCA	Ubiquitination	773	ARKSFLTKYFNKQPY	ASKSFLTKYFNKQPY	0.0024	21890473	dbPTM
A0A024R7A8	AKR1B1	BLCA	Ubiquitination	86	LWCTYHEKGLVKGAC	LWCTYH[K/D]KGLVKGAC	0.0014	19608861	dbPTM
Q9UMY1	NOL7	BLCA	Ubiquitination	210	TNRTTVNKFLSLANK	TSRTTVNKFLSFANK	0	2189047	dbPTM
Q9UMY1	NOL7	BLCA	Ubiquitination	210	TNRTTVNKFLSLANK	TSRTTVNKFLSFANK	0	21890473	dbPTM
O60518	RANBP6	BLCA	Ubiquitination	16	VPATVSEKQEFYQLL	VPATVSEKQQFYQLL	0.0004	21890473	dbPTM
B4DK08	TRO	BLCA	Ubiquitination	148	RSYHETSKMKVLKFA	RSYHETSKIKILKFA	0.0002	21890473;21906983	dbPTM
Q9BX90	TRO	BLCA	Ubiquitination	617	RSYHETSKMKVLKFA	RSYHETSKIKILKFA	0.0016	21890473;21906983	dbPTM
P11532-8	DMD	BLCA	Ubiquitination	482	AELIAEAKLLRQHKG	AELIAQAKLLRQHKG	0.003	21890473	dbPTM
Q13464	ROCK1	BLCA	Ubiquitination	200	GFIHRDVKPDNMLLD	GFIYRDVKPDNMLLD	0.0022	2190698	dbPTM
P49841	GSK3B	BLCA	Ubiquitination	292	NPNYTEFKFPQIKAH	NPNYTEFKFPEIKAH	0.0068	2189047	dbPTM
P49841	GSK3B	BLCA	Ubiquitination	297	EFKFPQIKAHPWTKV	EFKFPEIKAHPWTKV	0.0068	21890473	dbPTM
P49841	GSK3B	BLCA	Ubiquitination	292	NPNYTEFKFPQIKAH	NPNYTEFKFPEIKAH	0.0068	21890473	dbPTM
Q5M775-4	SPECC1	BLCA	Ubiquitination	816	LPLSDILKGRTETLK	LPLLDILKGRTETLK	0.0064	21906983	dbPTM
P46937-3	YAP1	BLCA	Ubiquitination	447	LAATKLDKESFLTWL	LAATKLDKESFFTWL	0.0074	21906983	dbPTM
Q9ULD9	ZNF608	BLCA	Ubiquitination	1250	HHYVYQPKYLDQQKS	HHYVYQPKYVDQQKS	0.0094	2189047	dbPTM
Q9ULD9	ZNF608	BLCA	Ubiquitination	1250	HHYVYQPKYLDQQKS	HHYVYQPKYVDQQKS	0.0094	21890473	dbPTM
Q9UPN9-2	TRIM33	BLCA	Ubiquitination	394	VTKERQMKLLQQQND	LTKERQMKLLQQQND	0.0014	21890473	dbPTM
Q6U841-2	SLC4A10	BLCA	Ubiquitination	1013	DDLMPESKKKKLEDA	HDLMPESKKKKLEDA	0.0058	21906983	dbPTM
Q8NC56	LEMD2	BLCA	Ubiquitination	494	MLVWRWTKPSSFSDS	MLVCRWTKPSSFSDS	0.0008	21890473	dbPTM
Q8NC56-2	LEMD2	BLCA	Ubiquitination	192	MLVWRWTKPSSFSDS	MLVCRWTKPSSFSDS	0.0044	21890473	dbPTM
O75081	CBFA2T3	BLCA	Ubiquitination	535	ERALAEAKRQASEDA	ERALAEAKRQASQDA	0.0092	17203973	dbPTM
Q96PU8	QKI	BLCA	Ubiquitination	111	GPRGLTAKQLEAETG	GPTGLTAKQLEAETG	0.008	2190698	dbPTM
Q96PU8	QKI	BLCA	Ubiquitination	111	GPRGLTAKQLEAETG	GPTGLTAKQLEAETG	0.008	21906983;21890473	dbPTM
Q5T2E6	ARMH3	BLCA	Ubiquitination	657	HKEAAFFKELVRSIS	HKKAAFFKELVRSIS	0.0074	2190698	dbPTM
Q5T2E6	ARMH3	BLCA	Ubiquitination	657	HKEAAFFKELVRSIS	HKKAAFFKELVRSIS	0.0074	21906983	dbPTM
Q9NS23-4	RASSF1	BLCA	Ubiquitination	162	VIEALLRKFLVVDDP	VIEALLRKFLMVDDP	0.0084	21890473	dbPTM
C9JE98	NCOR2	BLCA	Ubiquitination	1200	VPGGSITKGIPSTRV	VPGGSITKGISSTRV	0.0048	19608861	dbPTM
P42229	STAT5A	BLCA	Ubiquitination	207	RETALQQKQVSLEAW	RETALQHKQVSLEAW	0.0012	22053931;21890473	dbPTM
Q9H307	PNN	BLCA	Ubiquitination	137	QDQNMDEKGKQRNRR	QDQNMDKKGKQRNRR	0.0068	2190698	dbPTM
Q9H307	PNN	BLCA	Ubiquitination	137	QDQNMDEKGKQRNRR	QDQNMDKKGKQRNRR	0.0068	21906983	dbPTM
P11532-7	DMD	BLCA	Ubiquitination	495	AELIAEAKLLRQHKG	AELIAQAKLLRQHKG	0.0024	21890473	dbPTM
Q9HAZ2-2	PRDM16	BLCA	Ubiquitination	778	CPFDLTTKPKDVKPI	CPFDLTTKPKDVEPI	0.0092	21906983	dbPTM
Q6FI27	GSK3B	BLCA	Ubiquitination	297	EFKFPQIKAHPWTKV	EFKFPEIKAHPWTKV	0.007	2189047	dbPTM
Q6FI27	GSK3B	BLCA	Ubiquitination	292	NPNYTEFKFPQIKAH	NPNYTEFKFPEIKAH	0.007	21890473	dbPTM
P46937	YAP1	BLCA	Ubiquitination	497	LAATKLDKESFLTWL	LAATKLDKESFFTWL	0.0074	2190698	dbPTM
Q7L2E3	DHX30	BLCA	Ubiquitination	48	RASRDLLKEFPQPKN	RASRDLLKQFPQPKN	0.005	2189047	dbPTM
Q7L2E3	DHX30	BLCA	Ubiquitination	48	RASRDLLKEFPQPKN	RASRDLLKQFPQPKN	0.005	21890473	dbPTM
Q6ZT12	UBR3	BLCA	Ubiquitination	1733	ERHAEQGKALLIQES	ERHAEQGKALLIQQS	0.0056	2190698	dbPTM
Q6ZT12	UBR3	BLCA	Ubiquitination	1733	ERHAEQGKALLIQES	ERHAEQGKALLIQQS	0.0056	21906983;21890473	dbPTM
C9J0Q5	NCOR2	BLCA	Ubiquitination	1200	VPGGSITKGIPSTRV	VPGGSITKGISSTRV	0.006	19608861	dbPTM
P17706-2	PTPN2	BLCA	Ubiquitination	245	KGDDINIKQVLLNMR	KGNDINIKQVLLNMR	0.004	21906983	dbPTM
P11532-5	DMD	BLCA	Ubiquitination	482	AELIAEAKLLRQHKG	AELIAQAKLLRQHKG	0.0064	21890473;21906983	dbPTM
P11532-5	DMD	BLCA	Ubiquitination	482	AELIAEAKLLRQHKG	AELIAQAKLLRQHKG	0.0064	21890473	dbPTM
Q9UJV9	DDX41	BLCA	Ubiquitination	49	RRQLLLQKLLQRRRK	RRQLLLQKLLQQRRK	0.0042	21890473	dbPTM
P11532-12	DMD	BLCA	Ubiquitination	1103	AELIAEAKLLRQHKG	AELIAQAKLLRQHKG	0.0052	21906983;21890473	dbPTM
P11473	VDR	BLCA	Ubiquitination	302	YRVSDVTKAGHSLEL	YHVSDVTKAGHSLEL	0.001	21906983	dbPTM
Q9NS23-2	RASSF1	BLCA	Ubiquitination	232	VIEALLRKFLVVDDP	VIEALLRKFLMVDDP	0.0054	21890473	dbPTM
K7EQG9	PTPN2	BLCA	Ubiquitination	216	KGDDINIKQVLLNMR	KGNDINIKQVLLNMR	0.0074	21906983	dbPTM
Q13153-2	PAK1	BLCA	Ubiquitination	420	QITPEQSKRSTMVGT	QITPQQSKRSTMVGT	0.002	21906983	dbPTM
Q63HN8	RNF213	BLCA	Ubiquitination	2136	KVTCRPPKEVIDMEL	KVTCRPPKEVIDMKL	0.004	2190698	dbPTM
Q9UPN9	TRIM33	BLCA	Ubiquitination	394	VTKERQMKLLQQQND	LTKERQMKLLQQQND	0.0052	2189047	dbPTM
Q9UPN9	TRIM33	BLCA	Ubiquitination	394	VTKERQMKLLQQQND	LTKERQMKLLQQQND	0.0052	21890473	dbPTM
O94885	SASH1	BLCA	Ubiquitination	452	ASRISLGKKVKSVKE	ASRISVGKKVKSVKE	0.0064	21906983	dbPTM
Q9UL03	INTS6	BLCA	Ubiquitination	159	LPGSELTKEPFRWDQ	LPGSELNKEPFRWDQ	0.0042	2190698	dbPTM
Q9UL03	INTS6	BLCA	Ubiquitination	159	LPGSELTKEPFRWDQ	LPGSELNKEPFRWDQ	0.0042	21906983	dbPTM
Q9NS23	RASSF1	BLCA	Ubiquitination	236	VIEALLRKFLVVDDP	VIEALLRKFLMVDDP	0.0042	2189047	dbPTM
Q9NS23	RASSF1	BLCA	Ubiquitination	236	VIEALLRKFLVVDDP	VIEALLRKFLMVDDP	0.0042	21890473	dbPTM
Q96PU8-8	QKI	BLCA	Ubiquitination	111	GPRGLTAKQLEAETG	GPTGLTAKQLEAETG	0.0086	21906983;21890473	dbPTM
Q7L2E3-3	DHX30	BLCA	Ubiquitination	9	AASRDLLKEFPQPKN	AASRDLLKQFPQPKN	0.0076	21890473	dbPTM
P11532-6	DMD	BLCA	Ubiquitination	495	AELIAEAKLLRQHKG	AELIAQAKLLRQHKG	0.0054	21890473	dbPTM
C9J167	PMS2	BLCA	Ubiquitination	40	HNGKIIQKTPYPRPR	YNGKIIQKTPYPRPR	0.0038	21890473	dbPTM
Q04206-4	RELA	BLCA	Ubiquitination	307	KRTYETFKSIMKKSP	KRTYETLKSIMKKSP	0.0062	12456660,15171256,19608861	dbPTM
Q96PU8-6	QKI	BLCA	Ubiquitination	111	GPRGLTAKQLEAETG	GPTGLTAKQLEAETG	0.0078	21906983;21890473	dbPTM
Q6U841	SLC4A10	BLCA	Ubiquitination	1043	DDLMPESKKKKLEDA	HDLMPESKKKKLEDA	0.007	21906983	dbPTM
Q05923	DUSP2	BLCA	Ubiquitination	288	DEAFDFVKQRRGVIS	DEAFDFVKQCRGVIS	0.0098	21906983	dbPTM
Q9UK59	DBR1	BLCA	Ubiquitination	492	STIDREGKPGGTVES	STIHREGKPGGTVES	0.0056	2190698	dbPTM
Q9UK59	DBR1	BLCA	Ubiquitination	492	STIDREGKPGGTVES	STIHREGKPGGTVES	0.0056	21906983	dbPTM
Q13153	PAK1	BLCA	Ubiquitination	420	QITPEQSKRSTMVGT	QITPQQSKRSTMVGT	0.0026	2190698	dbPTM
Q13153	PAK1	BLCA	Ubiquitination	420	QITPEQSKRSTMVGT	QITPQQSKRSTMVGT	0.0026	21906983	dbPTM
P56545-2	CTBP2	BLCA	Ubiquitination	826	KALAQALKEGRIRGA	KALAQALKEGRIPGA	0.0086	21906983;21890473	dbPTM
O14920	IKBKB	BLCA	Ubiquitination	163	GEQRLIHKIIDLGYA	GKQRLIHKIIDLGYA	0.01	16267042	dbPTM
Q9H165	BCL11A	BLCA	Ubiquitination	130	KQEHIADKLLHWRGL	KQEHIADKFLHWRGL	0.0088	2189047	dbPTM
Q9H165	BCL11A	BLCA	Ubiquitination	130	KQEHIADKLLHWRGL	KQEHIADKFLHWRGL	0.0088	21890473	dbPTM
P46937-8	YAP1	BLCA	Ubiquitination	485	LAATKLDKESFLTWL	LAATKLDKESFFTWL	0.003	21906983	dbPTM
Q96RT7	TUBGCP6	BLCA	Ubiquitination	137	RDYFLNNKHVGRNVP	QDYFLNNKHVGRNVP	0.002	2190698	dbPTM
Q96RT7	TUBGCP6	BLCA	Ubiquitination	137	RDYFLNNKHVGRNVP	QDYFLNNKHVGRNVP	0.002	21906983	dbPTM
Q9NZN3	EHD3	BLCA	Ubiquitination	220	KMRVVLNKADQIETQ	KMRVVLNKADQIEMQ	0.002	21906983	dbPTM
P16671	CD36	BLCA	Ubiquitination	472	ACRSKTIK-------	ACRLKTIK-------	0.002	18353783;21610069	dbPTM
P16671	CD36	BLCA	Ubiquitination	469	SYCACRSKTIK----	SYCACRLKTIK----	0.002	PubMed:18353783, ECO:0000269;PubMed:21610069	dbPTM
P06401	PGR	BLCA	Ubiquitination	388	QPPALKIKEEEEGAE	QPLALKIKEEEEGAE	0.0088	17347654	dbPTM
Q96PU8-3	QKI	BLCA	Ubiquitination	111	GPRGLTAKQLEAETG	GPTGLTAKQLEAETG	0.0088	21906983;21890473	dbPTM
Q9UPY3	DICER1	BLCA	Ubiquitination	1465	MGSGAFVKKISLSPF	MGSGAFVKKMSLSPF	0.0088	21890473	dbPTM
A0A0S2Z3Y8	LCK	BLCA	Ubiquitination	179	QNQGEVVKHYKIRNL	QNQGEVVKHYKICNL	0.007	19608861	dbPTM
Q01844-5	EWSR1	BLCA	Methylation	306	SMSGPDNRGRGRGGF	SMSGPHNRGRGRGGF	0.0002	11278906	dbPTM
Q01844-5	EWSR1	BLCA	Methylation	310	PDNRGRGRGGFDRGG	PHNRGRGRGGFNRGG	0.0002	11278906	dbPTM
Q01844-5	EWSR1	BLCA	Methylation	308	SGPDNRGRGRGGFDR	SGPHNRGRGRGGFNR	0.0002	11278906	dbPTM
Q01844-5	EWSR1	BLCA	Methylation	320	FDRGGMSRGGRGGGR	FNRGGMSRGGRGGGR	0.0002	11278906,15782174	dbPTM
Q01844-5	EWSR1	BLCA	Methylation	315	RGRGGFDRGGMSRGG	RGRGGFNRGGMSRGG	0.0002	11278906	dbPTM
Q01844-5	EWSR1	BLCA	Methylation	476	RGMPPPLRGGPGGPG	TGMPPPLRGGPGGPG	0.0002	11278906,15782174	dbPTM
Q01844-5	EWSR1	BLCA	Methylation	511	PRGPRGSRGNPSGGG	PRGPWGSRGNPSGGG	0.0002	1127890,11278906,15782174	dbPTM
Q01844-5	EWSR1	BLCA	Methylation	508	GFPPRGPRGSRGNPS	GFPPRGPWGSRGNPS	0.0002	1127890,15782174	dbPTM
Q01844-5	EWSR1	BLCA	Methylation	570	PPGGDRGRGGPGGMR	PPGGDCGRGGPGGMR	0.0002	1127890,11278906,15782174	dbPTM
Q01844-5	EWSR1	BLCA	Methylation	568	FPPPGGDRGRGGPGG	FPPPGGDCGRGGPGG	0.0002	1127890,11278906	dbPTM
Q01844-6	EWSR1	BLCA	Methylation	244	SMSGPDNRGRGRGGF	SMSGPHNRGRGRGGF	0	11278906	dbPTM
Q01844-6	EWSR1	BLCA	Methylation	246	SGPDNRGRGRGGFDR	SGPHNRGRGRGGFNR	0	11278906	dbPTM
Q01844-6	EWSR1	BLCA	Methylation	248	PDNRGRGRGGFDRGG	PHNRGRGRGGFNRGG	0	11278906	dbPTM
Q01844-6	EWSR1	BLCA	Methylation	253	RGRGGFDRGGMSRGG	RGRGGFNRGGMSRGG	0	11278906	dbPTM
Q01844-6	EWSR1	BLCA	Methylation	258	FDRGGMSRGGRGGGR	FNRGGMSRGGRGGGR	0	11278906,15782174	dbPTM
Q01844-6	EWSR1	BLCA	Methylation	415	RGMPPPLRGGPGGPG	TGMPPPLRGGPGGPG	0	11278906,15782174	dbPTM
Q01844-6	EWSR1	BLCA	Methylation	447	GFPPRGPRGSRGNPS	GFPPRGPWGSRGNPS	0	1127890,15782174	dbPTM
Q01844-6	EWSR1	BLCA	Methylation	450	PRGPRGSRGNPSGGG	PRGPWGSRGNPSGGG	0	1127890,11278906,15782174	dbPTM
Q01844-6	EWSR1	BLCA	Methylation	444	DRGGFPPRGPRGSRG	DRGGFPPRGPWGSRG	0	1127890,11278906	dbPTM
Q01844-6	EWSR1	BLCA	Methylation	507	FPPPGGDRGRGGPGG	FPPPGGDCGRGGPGG	0	1127890,11278906	dbPTM
Q01844-6	EWSR1	BLCA	Methylation	509	PPGGDRGRGGPGGMR	PPGGDCGRGGPGGMR	0	1127890,11278906,15782174	dbPTM
Q01844	EWSR1	BLCA	Methylation	302	SGPDNRGRGRGGFDR	SGPHNRGRGRGGFNR	0.0004	11278906	dbPTM
Q01844	EWSR1	BLCA	Methylation	300	SMSGPDNRGRGRGGF	SMSGPHNRGRGRGGF	0.0004	11278906	dbPTM
Q01844	EWSR1	BLCA	Methylation	304	PDNRGRGRGGFDRGG	PHNRGRGRGGFNRGG	0.0004	11278906	dbPTM
Q01844	EWSR1	BLCA	Methylation	309	RGRGGFDRGGMSRGG	RGRGGFNRGGMSRGG	0.0004	11278906	dbPTM
Q01844	EWSR1	BLCA	Methylation	314	FDRGGMSRGGRGGGR	FNRGGMSRGGRGGGR	0.0004	11278906	dbPTM
Q01844	EWSR1	BLCA	Methylation	471	RGMPPPLRGGPGGPG	TGMPPPLRGGPGGPG	0.0004	11278906	dbPTM
Q01844	EWSR1	BLCA	Methylation	464	GLPPREGRGMPPPLR	GLPPREGTGMPPPLR	0.0004	11278906	dbPTM
Q01844	EWSR1	BLCA	Methylation	503	GFPPRGPRGSRGNPS	GFPPRGPWGSRGNPS	0.0004	11278906	dbPTM
Q01844	EWSR1	BLCA	Methylation	506	PRGPRGSRGNPSGGG	PRGPWGSRGNPSGGG	0.0004	11278906	dbPTM
Q01844	EWSR1	BLCA	Methylation	500	DRGGFPPRGPRGSRG	DRGGFPPRGPWGSRG	0.0004	11278906	dbPTM
Q01844	EWSR1	BLCA	Methylation	565	PPGGDRGRGGPGGMR	PPGGDCGRGGPGGMR	0.0004	11278906	dbPTM
Q01844	EWSR1	BLCA	Methylation	563	FPPPGGDRGRGGPGG	FPPPGGDCGRGGPGG	0.0004	11278906	dbPTM
Q92560	BAP1	BLCA	Methylation	659	EEVEKRKKFKIDDQR	EEVENRKKFKI[H/N]DQR	0.0002	25514926	dbPTM
Q92560	BAP1	BLCA	Methylation	658	KEEVEKRKKFKIDDQ	KEEVENRKKFKI[H/N]DQ	0.0002	25514926	dbPTM
Q92560	BAP1	BLCA	Methylation	656	CLKEEVEKRKKFKID	CLKEEVENRKKFKID	0.0002	25514926	dbPTM
P78347	GTF2I	BLCA	Methylation	219	GGSCGPIKVKTEPTE	GGSCGPMKVKTEPTE	0.0004	23583077	dbPTM
P78347	GTF2I	BLCA	Methylation	456	DKPASGVKEEWYARI	HKPALGVKEEWYARI	0.0004	24129315;25514926	dbPTM
Q9UJY1	HSPB8	BLCA	Methylation	78	RGPTATARFGVPAEG	RGPTATARFGVPAKG	0.0016	26494667	dbPTM
Q96DT5	DNAH11	BLCA	Methylation	3357	RLTASFEKATAEKVR	RLTASFQKATAKKVR	0.001	25514926	dbPTM
Q96DT5	DNAH11	BLCA	Methylation	3362	FEKATAEKVRCQEEV	FQKATAKKVRCQEEV	0.001	25514926	dbPTM
P23497	SP100	BLCA	Methylation	733	IFAKEKGKFEDMAKA	IFAKEKGKFKHMAKA	0.0002	22641281	dbPTM
Q96AE4	FUBP1	BLCA	Methylation	363	PGGRGRGRGQGNWNM	PGGQGRGRGQGNWNM	0.0002	24129315	dbPTM
Q96AE4	FUBP1	BLCA	Methylation	359	GGPGPGGRGRGRGQG	GGPVPGGQGRGRGQG	0.0002	24129315	dbPTM
Q96AE4	FUBP1	BLCA	Methylation	361	PGPGGRGRGRGQGNW	PVPGGQGRGRGQGNW	0.0002	24129315	dbPTM
P41134	ID1	BLCA	Methylation	2	------MKVASGSTA	------IKVASGSIA	0.0068	115971335	dbPTM
A0A087X0W8	RELA	BLCA	Methylation	310	KRTYETFKSIMKKSP	KRTYETLKSIMKKSP	0.0034	12456660,15171256,19608861	dbPTM
A0A087X0W8	RELA	BLCA	Methylation	218	EIFLLCDKVQKEDIE	QIFLLCDKVQKEDIE	0.0034	12456660,15171256	dbPTM
Q8N0X7	SPART	BLCA	Methylation	382	GNKDVRHKGKRGKRA	GNKDVRHKGKRGKKA	0.003	25514926	dbPTM
Q8N0X7	SPART	BLCA	Methylation	370	EASGTDVKQLDQGNK	EACGTDVKQLDQGNK	0.003	25514926	dbPTM
Q8N0X7	SPART	BLCA	Methylation	362	RPSSDQLKEASGTDV	RPSSDQLKEACGTDV	0.003	25514926	dbPTM
P25685	DNAJB1	BLCA	Methylation	13	YQTLGLARGASDEEI	YQTLGLARGASD[Q/K]EI	0.0034	115479707	dbPTM
Q04206-4	RELA	BLCA	Methylation	307	KRTYETFKSIMKKSP	KRTYETLKSIMKKSP	0.0012	12456660,15171256,19608861	dbPTM
Q04206-4	RELA	BLCA	Methylation	215	EIFLLCDKVQKEDIE	QIFLLCDKVQKEDIE	0.0012	12456660,15171256	dbPTM
Q16576	RBBP7	BLCA	Methylation	130	EGEVNRARYMPQNPH	EGEVNRARYMPKNPH	0.0088	115490431	dbPTM
Q16576	RBBP7	BLCA	Methylation	14	FEDTVEERVINEEYK	FQDTVEERVINEEYK	0.0088	115490439	dbPTM
Q14974	KPNB1	BLCA	Methylation	15	EKTVSPDRLELEAAQ	EKTVSPDGLELQAAQ	0.0004	115481407	dbPTM
P26038	MSN	BLCA	Methylation	71	KVTAQDVRKESPLLF	KVTAQNVRKESPLLF	0.0026	115483605	dbPTM
Q9UHR4	BAIAP2L1	BLCA	Methylation	505	RPTVTNDRSAPIIR-	RPTVTNDRSAPITR-	0.0078	115480623	dbPTM
P11047	LAMC1	BLCA	Methylation	1102	VDQNLMDRLQRVNNT	VDQNLMDRLHRVNNT	0.0064	115481557	dbPTM
Q8NFD5	ARID1B	BLCA	Methylation	557	YGPPGPQRYPIGIQG	YGPSGPQRYPIGIQG	0.0082	24129315	dbPTM
Q38SD2	LRRK1	BLCA	Methylation	1054	FENKKNTKSRNRKVT	FENKKNTKSRNKKVT	0.0074	16214643	dbPTM
Q7Z628	NET1	BLCA	Methylation	453	VRMGGSFRGAFSNSE	VRMGGCFRGAFSNSE	0.0082	115484829	dbPTM
Q9Y3M8	STARD13	BLCA	Methylation	267	LKRMETLRGKGAHGR	LKRMKTLRGKGAHGR	0.0038	83108439	dbPTM
Q13470	TNK1	BLCA	Methylation	475	SIDGDRKKANLWDAP	SIDGDRNKANLWDAP	0.0024	115979821	dbPTM
Q00610	CLTC	BLCA	Methylation	619	HIAQLCEKAGLLQRA	HIAKLCEKAGLLQRA	0.0094	24129315;25514926	dbPTM
Q8IZQ1	WDFY3	BLCA	Methylation	3472	VRFSLTERRHHCRNC	VRFSLTETRHHCRNC	0.0094	54560511	dbPTM
P46937	YAP1	BLCA	Methylation	497	LAATKLDKESFLTWL	LAATKLDKESFFTWL	0.0064	25514926	dbPTM
O75122	CLASP2	BLCA	Methylation	1078	NERVEERKIALYELM	NQRVEERKIALYELM	0.0088	23644510;25514926	dbPTM
A6NHR9	SMCHD1	BLCA	Methylation	26	DGGGVGHRTVYLFDR	DGGGVSHRTVYLFDR	0.0066	115383241	dbPTM
Q9P2D7	DNAH1	BLCA	Methylation	1164	AIEQALDKMEKEWST	AIQQALDKMEKEWST	0.0016	23644510;25514926	dbPTM
Q9Y6N7	ROBO1	BLCA	Methylation	1237	LEEEEDERGPTPPVR	LEEEEDEQGPTPPVR	0.009	115491483	dbPTM
Q06587	RING1	BLCA	Methylation	202	APGPAPKRPRGGGAG	APGPAPKRPLGGGAG	0.0034	24394741	dbPTM
Q8IUG5	MYO18B	BLCA	Methylation	730	LDFNATGRITAAQLQ	LDFNATGRITAAELQ	0.006	115387543	dbPTM
P37275	ZEB1	BLCA	Sumoylation	186	YKRFTSLKEHIKYRH	YKRFTSLKQHIKYRH	0.0042	28112733	dbPTM
P37275	ZEB1	BLCA	Sumoylation	195	HIKYRHEKNEDNFSC	HIKYRHKKNEDNFSC	0.0042	28112733	dbPTM
P37275	ZEB1	BLCA	Sumoylation	335	IRQKIENKPLQEQLS	IRQNIQNKPLQEQLS	0.0042	28112733	dbPTM
P37275	ZEB1	BLCA	Sumoylation	331	TRPQIRQKIENKPLQ	TRPQIRQNIQNKPLQ	0.0042	28112733	dbPTM
P37275	ZEB1	BLCA	Sumoylation	515	LPEDLTVKSEKDKSF	LPKDLTVKSEKDKSF	0.0042	25218447;25755297;25772364;28112733	dbPTM
P37275	ZEB1	BLCA	Sumoylation	504	PVATNSCKSEKLPED	PVATNSCKSEKLPKD	0.0042	25218447;25755297;25772364;28112733	dbPTM
Q49A26	GLYR1	BLCA	Sumoylation	269	SITPTDKKIGFLGLG	SITPTDKKIAFLGLG	0.0088	25755297;25772364;28112733	dbPTM
Q49A26	GLYR1	BLCA	Sumoylation	227	FLLSQTEKPAVCYQA	FLLSQTKKPAVCYQA	0.0088	25755297;28112733	dbPTM
Q49A26	GLYR1	BLCA	Sumoylation	201	AGPMAAFKWQPTASE	AGPMAVFKWQPTASE	0.0088	28112733	dbPTM
Q8IX12	CCAR1	BLCA	Sumoylation	1135	VLKKDNVKNEDKDQK	VLNKDNVNNEDKDQK	0.01	25218447;25755297	dbPTM
P41161	ETV5	BLCA	Sumoylation	350	ERLEGKVKQEPTMYR	QRLEGKVKQQPTMYR	0.0002	25755297;28112733	dbPTM
P18583	SON	BLCA	Sumoylation	2092	PPPTIEEKVAKKSGG	PPPTIQEKVAKKSGG	0.0026	28112733	dbPTM
P18583	SON	BLCA	Sumoylation	2149	PFKLSEPKPIFFNLN	PFKLSEPTPIFFNLN	0.0026	25755297;28112733	dbPTM
Q9HC78	ZBTB20	BLCA	Sumoylation	723	VCSVCPAKFDQIEQF	VWSVCPAKFDQIEQF	0.0006	28112733	dbPTM
Q9HC78	ZBTB20	BLCA	Sumoylation	371	EGTESEPKGESFDSG	KGTESEPKGESFDSG	0.0006	28112733	dbPTM
P17035	ZNF28	BLCA	Sumoylation	89	IGDFCFQKIEKDIHG	IGDFCFQKIQKDIYG	0.0024	28112733	dbPTM
Q96K83	ZNF521	BLCA	Sumoylation	1146	RCSSCNVKFESESEL	RCSSCNVKF[Q/K]SESEL	0.0004	28112733	dbPTM
P39880	CUX1	BLCA	Sumoylation	811	QGVLRQVKNEVGRSG	QGVLRQVNNEVGHSG	0.0094	25772364;28112733	dbPTM
Q9C0J9	BHLHE41	BLCA	Sumoylation	31	YSSLYMCKPKRSMKR	YSFLYMCKPKRSIKR	0.0068	28112733	dbPTM
Q96N64	PWWP2A	BLCA	Sumoylation	208	IPVTVFPKREYKDKP	ILVTVFPKREYKDKP	0.004	25755297;28112733	dbPTM
Q03164	KMT2A	BLCA	Sumoylation	2528	KVTLTPLKMENESQS	KVTLTPLKMENDSQS	0.0094	28112733	dbPTM
Q13642	FHL1	BLCA	Sumoylation	86	TFVAKDNKILCNKCT	TFVAKDNKILRNKCT	0.0082	25218447	dbPTM
O43795	MYO1B	BLCA	Sumoylation	287	KLGNIEFKPESRVNG	KLGNIKFKPESRVNG	0.0038	25114211	dbPTM
Q05397	PTK2	BLCA	Sumoylation	131	LRIRYLPKGFLNQFT	LRIRYLPKGFVNQFT	0.0068	14500712	dbPTM
P19174-2	PLCG1	KICH	Phosphorylation	977	IGTERACYRDMSSFP	IGTERACCRDMSSFP	0.0058	18083107,19901323	iPTMnet
Q38SD2	LRRK1	KICH	Phosphorylation	1855	PPRQAARSPSSLPSS	PPRQVARSPSSLPSS	0.0084	22135298	dbPTM
Q38SD2	LRRK1	KICH	Phosphorylation	1858	QAARSPSSLPSSPAS	QVARSPSSLPSSPAS	0.0084	22135298	dbPTM
Q9ULD2-2	MTUS1	KICH	Phosphorylation	1210	RNSGSFPSPSISPR-	RNLGSFPSPSISPR-	0.0074	17081983	dbPTM
Q9ULD2-2	MTUS1	KICH	Phosphorylation	1212	SGSFPSPSISPR---	LGSFPSPSISPR---	0.0074	18767875,20068231	iPTMnet
O00555	CACNA1A	KICH	Phosphorylation	211	KLVSGIPSLQVVLKS	KLVSGIPSLQVILKS	0	22135298	dbPTM
O60333-3	KIF1B	KICH	Phosphorylation	1141	PRMRRQFSAPNLKAG	PLMRRQFSAPNLKAG	0.0022	19651622,20068231	iPTMnet
Q9ULD2-3	MTUS1	KICH	Phosphorylation	430	RNSGSFPSPSISPR-	RNLGSFPSPSISPR-	0.0084	17081983,20068231	iPTMnet
Q9ULD2-3	MTUS1	KICH	Phosphorylation	432	SGSFPSPSISPR---	LGSFPSPSISPR---	0.0084	18767875,20068231	iPTMnet
Q9ULD2-6	MTUS1	KICH	Phosphorylation	513	SGSFPSPSISPR---	LGSFPSPSISPR---	0.0088	18767875,20068231	iPTMnet
Q9ULD2-6	MTUS1	KICH	Phosphorylation	511	RNSGSFPSPSISPR-	RNLGSFPSPSISPR-	0.0088	17081983,20068231	iPTMnet
Q8TE49	OTUD7A	KICH	Phosphorylation	441	LHSYMNVTWIRIPSE	LHSYMNVMWIRIPSE	0.0072	22135298	dbPTM
P46531	NOTCH1	KICH	Phosphorylation	1900	GGLETGNSEEEEDAP	GGLETGNSEEEEDTP	0.0092	21685388;16381945;23193290;22135298	dbPTM
P40145	ADCY8	KICH	Phosphorylation	500	IRYVRSRTKHDVDMR	IRYVRLRTKHDVDMR	0.0062	101545255	dbPTM
Q6ZNH5	ZNF497	KICH	Phosphorylation	175	GKAFRAHSQLIHHQE	GKAFHAHSQLIHHQE	0.0038	22135298	dbPTM
Q15643	TRIP11	KICH	Acetylation	812	QLTQLINKKEIFIEK	QLTQRINKKEIFIEK	0.0026	25953088	dbPTM
Q7Z3K6	MIER3	KICH	Acetylation	233	SLRTGSEKIMDRISA	SLRTGSENIMDRISA	0.0032	25953088	dbPTM
Q9GZU2	PEG3	KICH	Acetylation	934	SNVREYQKARAKKKY	SNVREYQKAHAKKKY	0.0012	7712407	dbPTM
O95352	ATG7	KICH	Acetylation	2	------MAAATGDPG	------MVAATGDPG	0.002	19413330;22223895	dbPTM
P58107	EPPK1	KICH	Acetylation	1542	RAQLISRKTLDELSQ	RVQLISRKTLDELSQ	0.0014	26051181	dbPTM
P31276	HOXC13	KICH	Acetylation	143	HNVNLQQKPCAYHPG	HNVNLQQKPCTYHPG	0.0028	26051181	dbPTM
O95256	IL18RAP	KICH	Acetylation	543	TVTWRGLKSVPPNSR	TVTWRGLKSDPPNSR	0.0024	7971365	dbPTM
Q96EP1-5	CHFR	KICH	Ubiquitination	214	EETLTCIICQDLLHD	EETLICIICQDLLHD	0.0038	11807090	dbPTM
Q96EP1-3	CHFR	KICH	Ubiquitination	265	EETLTCIICQDLLHD	EETLICIICQDLLHD	0.0022	11807090	dbPTM
Q92974-2	ARHGEF2	KICH	Ubiquitination	335	PSAEQMCKTYSEFCS	PSVEQMCKTYSEFCS	0.0062	21906983	dbPTM
A8K571	BMP7	KICH	Ubiquitination	162	EFRFDLSKIPEGEAV	EFWFDLSKIPEGEAV	0.002	21906983	dbPTM
P18075	BMP7	KICH	Ubiquitination	162	EFRFDLSKIPEGEAV	EFWFDLSKIPEGEAV	0.0004	21906983	dbPTM
Q96EP1-2	CHFR	KICH	Ubiquitination	294	EETLTCIICQDLLHD	EETLICIICQDLLHD	0.0018	11807090	dbPTM
Q92974	ARHGEF2	KICH	Ubiquitination	336	PSAEQMCKTYSEFCS	PSVEQMCKTYSEFCS	0.0062	21906983	dbPTM
Q6ZRS2	SRCAP	KICH	Methylation	2384	GTHRRSKKAKAPERP	GTHWRSKKAKAPERP	0.0014	116253001	dbPTM
Q9Y2L1	DIS3	KICH	Methylation	331	EETERMLKTAVSEKM	EETERMLKTAVSKKM	0.0004	24129315;25514926	dbPTM
Q9Y6Q9	NCOA3	KICH	Methylation	840	GTNSLGLKSSQSVQS	GTNYLGLKSSQSVQS	0.0054	25514926	dbPTM
P12270	TPR	KICH	Methylation	2165	VAGVPRFRFGPPEDM	VAGVPRFQFGPPEDM	0.0096	80702649	dbPTM
P12270	TPR	KICH	Methylation	2163	PQVAGVPRFRFGPPE	PQVAGVPRFQFGPPE	0.0096	24411121	dbPTM
Q04724	TLE1	KICH	Methylation	6	--MFPQSRHPTPHQA	--LFPQSRHPTPHQA	0.004	115918557	dbPTM
Q8N122	RPTOR	KICH	Methylation	718	SPCTPRLRSVSSYGN	SPFTPRLRSVSSYGN	0	115490313	dbPTM
Q9UMN6	KMT2B	KICH	Methylation	222	TPRRSRGRPPGRPAG	TPWRSRGRPPGRPAG	0.0042	24412497	dbPTM
Q6VMQ6	ATF7IP	KICH	Sumoylation	558	FSRRKRSKSEDMDNV	CSRRKRSKSEDMDNV	0.0012	28112733	dbPTM
Q96T58	SPEN	HNSC	Phosphorylation	247	SRSRSPHSSQSRNQS	SRSRSPYSSQSRNQS	0.0096	22135298	dbPTM
Q96T58	SPEN	HNSC	Phosphorylation	244	YQHSRSRSPHSSQSR	YQHSRSRSPYSSQSR	0.0096	22135298	dbPTM
Q96T58	SPEN	HNSC	Phosphorylation	242	RNYQHSRSRSPHSSQ	RNYQHSRSRSPYSSQ	0.0096	22135298	dbPTM
Q96T58	SPEN	HNSC	Phosphorylation	240	PERNYQHSRSRSPHS	PERNYQHSRSRSPYS	0.0096	20068231	dbPTM
Q96T58	SPEN	HNSC	Phosphorylation	633	YNQDRTYYESVRTPG	CNEDRTYYESVRTPG	0.0096	18083107;16381945;23193290;22135298;22817900	dbPTM
Q96T58	SPEN	HNSC	Phosphorylation	631	YDYNQDRTYYESVRT	YDCNEDRTYYESVRT	0.0096	17322306	dbPTM
Q96T58	SPEN	HNSC	Phosphorylation	623	RREERRASYDYNQDR	RREERRASYDCNEDR	0.0096	20068231	dbPTM
Q96T58	SPEN	HNSC	Phosphorylation	624	REERRASYDYNQDRT	REERRASYDCNEDRT	0.0096	18083107;16381945;23193290;22135298;22817900	dbPTM
Q96T58	SPEN	HNSC	Phosphorylation	632	DYNQDRTYYESVRTP	DCNEDRTYYESVRTP	0.0096	18083107;16381945;23193290;22135298;22817900	dbPTM
Q96T58	SPEN	HNSC	Phosphorylation	765	RSSDRSGSCSSLSPP	RSSDRSGNCSSLSPP	0.0096	22135298	dbPTM
Q96T58	SPEN	HNSC	Phosphorylation	770	SGSCSSLSPPRYEKL	SGNCSSLSPPRYEKL	0.0096	23186163	dbPTM
Q96T58	SPEN	HNSC	Phosphorylation	768	DRSGSCSSLSPPRYE	DRSGNCSSLSPPRYE	0.0096	22135298;23663014	dbPTM
Q96T58	SPEN	HNSC	Phosphorylation	1168	IDIDHTQSYRKQMEQ	IDNDHTQSYRKQMEQ	0.0096	23186163	dbPTM
Q96T58	SPEN	HNSC	Phosphorylation	1354	DAGRFDVSFPNSIIK	DAGKFDVSFPNSIIK	0.0096	22135298;25627689	dbPTM
Q96T58	SPEN	HNSC	Phosphorylation	1485	KDKEKVDSAPRPIPS	KDKEKVESAPRPIPS	0.0096	22135298;25627689	dbPTM
Q96T58	SPEN	HNSC	Phosphorylation	1652	VTLESAPSALEKTTG	VTLESAPSALQKTTG	0.0096	23090842	dbPTM
Q96T58	SPEN	HNSC	Phosphorylation	1899	PSLPLSRTRRRNVRS	PSLPLSRTRRWNVRS	0.0096	22135298	dbPTM
Q96T58	SPEN	HNSC	Phosphorylation	1897	PEPSLPLSRTRRRNV	PEPSLPLSRTRRWNV	0.0096	18669648;20068231	dbPTM
Q96T58	SPEN	HNSC	Phosphorylation	1906	TRRRNVRSVYATMGD	TRRWNVRSVYATMGD	0.0096	22135298	dbPTM
Q96T58	SPEN	HNSC	Phosphorylation	1947	EAAAVPTTPRRGRPP	EAAAVLTTLRRGRPP	0.0096	19690332	dbPTM
Q96T58	SPEN	HNSC	Phosphorylation	1946	QEAAAVPTTPRRGRP	QEAAAVLTTLRRGRP	0.0096	22135298;25627689;25003641	dbPTM
Q96T58	SPEN	HNSC	Phosphorylation	2135	QKEDGLSSQLKSDPV	QKEDGLSSQLKSHPV	0.0096	20873877	dbPTM
Q96T58	SPEN	HNSC	Phosphorylation	2134	PQKEDGLSSQLKSDP	PQKEDGLSSQLKSHP	0.0096	22135298;20873877;23663014	dbPTM
Q96T58	SPEN	HNSC	Phosphorylation	2423	SVEERTPTKASVPPD	SVEERTPTKASVSPD	0.0096	19413330	dbPTM
Q96T58	SPEN	HNSC	Phosphorylation	2481	SVTAAKLSPPVASGG	SVTAAKLLPPVASGG	0.0096	23186163;24275569	dbPTM
Q96T58	SPEN	HNSC	Phosphorylation	2486	KLSPPVASGGIPHQS	KLLPPVASGGMPHHS	0.0096	24275569	dbPTM
Q96T58	SPEN	HNSC	Phosphorylation	2493	SGGIPHQSPPTKVTE	SGGMPHHSPPTKVTE	0.0096	23186163	dbPTM
Q96T58	SPEN	HNSC	Phosphorylation	2496	IPHQSPPTKVTEWIT	MPHHSPPTKVTEWMT	0.0096	25850435;20068231	dbPTM
Q96T58	SPEN	HNSC	Phosphorylation	2896	TAQTYNASPVISSVK	TAQTYNASAVISSVK	0.0096	22135298;25627689	dbPTM
A4D1E1	ZNF804B	HNSC	Phosphorylation	99	EFARNVASKSWKDEK	EFARNAASKSWKDEK	0	22135298	dbPTM
A4D1E1	ZNF804B	HNSC	Phosphorylation	101	ARNVASKSWKDEKKQ	ARNAASKSWKDEKKQ	0	22135298	dbPTM
A4D1E1	ZNF804B	HNSC	Phosphorylation	284	KEKEVNISPSHLESV	KEKAVNISPSHLESV	0	22135298	dbPTM
A4D1E1	ZNF804B	HNSC	Phosphorylation	459	HTTLQWPTELLLFTK	HNTLQSLMELLLFTK	0	22135298	dbPTM
A4D1E1	ZNF804B	HNSC	Phosphorylation	557	RKYNLDYSDSEPNKS	RKCNLDYRDSEPSKS	0	22135298	dbPTM
A4D1E1	ZNF804B	HNSC	Phosphorylation	556	QRKYNLDYSDSEPNK	QRKCNLDYRDSEPSK	0	22135298	dbPTM
A4D1E1	ZNF804B	HNSC	Phosphorylation	552	WEKFQRKYNLDYSDS	WEKFQRKCNLDYRDS	0	22135298	dbPTM
A4D1E1	ZNF804B	HNSC	Phosphorylation	874	KSKRNQESLGSPHIC	ESKRNQKSLGSPHIC	0	20230923;16381945;23193290;18988627;22199227;24260401	dbPTM
A4D1E1	ZNF804B	HNSC	Phosphorylation	877	RNQESLGSPHICDLG	RNQKSLGSPHICDLG	0	17081983	dbPTM
Q8WWQ0	PHIP	HNSC	Phosphorylation	1775	TRNQGRRTAFYNEDD	TRNQGQRTAFYNEDD	0.0062	23836654	dbPTM
Q8WWQ0	PHIP	HNSC	Phosphorylation	1778	QGRRTAFYNEDDSEE	QGQRTAFYNEDDSEE	0.0062	18669648	dbPTM
Q8WWQ0	PHIP	HNSC	Phosphorylation	1598	SSVLPKASTLSKSSA	SSVLPKASTLSTSSA	0.0062	20068231	dbPTM
Q8WWQ0	PHIP	HNSC	Phosphorylation	1525	TEQPSTSSAAKTFIT	TDQPSTSSAAKTFIT	0.0062	20068231;23186163	dbPTM
Q8WWQ0	PHIP	HNSC	Phosphorylation	1522	PVVTEQPSTSSAAKT	PVVTDQPSTSSAAKT	0.0062	18669648	dbPTM
Q8WWQ0	PHIP	HNSC	Phosphorylation	1523	VVTEQPSTSSAAKTF	VVTDQPSTSSAAKTF	0.0062	25627689	dbPTM
Q8WWQ0	PHIP	HNSC	Phosphorylation	1524	VTEQPSTSSAAKTFI	VTDQPSTSSAAKTFI	0.0062	19007248	dbPTM
Q8WWQ0	PHIP	HNSC	Phosphorylation	1498	AAQINGKTESSSVVR	AAEINGKTESSSVVR	0.0062	22135298	dbPTM
Q8WWQ0	PHIP	HNSC	Phosphorylation	1500	QINGKTESSSVVRTR	EINGKTESSSVVRTR	0.0062	22817900	dbPTM
Q8WWQ0	PHIP	HNSC	Phosphorylation	1425	ISSVLSDYKSALRFH	ISSVLSDYKSAVRFH	0.0062	18083107;16381945;23193290;22135298;22817900	dbPTM
Q8WWQ0	PHIP	HNSC	Phosphorylation	659	QEQDLRRSGEAVISN	QEQGLRRSGEAVISN	0.0062	20068231	dbPTM
Q8WWQ0	PHIP	HNSC	Phosphorylation	641	QQANQEISPLDSMIQ	QQANQDISPLDSMIQ	0.0062	20068231	dbPTM
Q8WWQ0	PHIP	HNSC	Phosphorylation	633	SGLNQVLSQQANQEI	SGLNQVLSQQANQDI	0.0062	18077418	dbPTM
Q8WWQ0	PHIP	HNSC	Phosphorylation	107	LLGAGRQSLLRTNKS	LLGAGRQSLLSTNKS	0.0062	20068231	dbPTM
P22607	FGFR3	HNSC	Phosphorylation	249	TLDVLERSPHRPILQ	TLDVLECCSHRPILQ	0.0032	31316618	iPTMnet
P22607	FGFR3	HNSC	Phosphorylation	760	TVTSTDEYLDLSAPF	TVTSTDEYLHLSAPF	0.0032	19286672	dbPTM
P22607	FGFR3	HNSC	Phosphorylation	787	SSSSGDDSVFAHDLL	SSSSGDNSVFAHDLL	0.0032	22135298	dbPTM
Q9ULT8	HECTD1	HNSC	Phosphorylation	1800	LEIPPPGTPHSELLE	LQIPPPGTPHSELLE	0.0046	21659604;16381945;23193290;22135298;25627689	dbPTM
Q9ULT8	HECTD1	HNSC	Phosphorylation	1711	VMILRRPSLQRRAGS	VMILRRPSLQRRAVS	0.0046	20166139	dbPTM
Q9ULT8	HECTD1	HNSC	Phosphorylation	1718	SLQRRAGSRSDVTHH	SLQRRAVSRSDVTHH	0.0046	23898821	dbPTM
Q9ULT8	HECTD1	HNSC	Phosphorylation	858	MPRGVVVTLRNIATQ	MPCGVVVTLRNIATQ	0.0046	22135298	dbPTM
Q9ULT8	HECTD1	HNSC	Phosphorylation	631	VSTLAGPSSDDENEE	VSTLAGPSSDDETEE	0.0046	21406692	dbPTM
Q9ULT8	HECTD1	HNSC	Phosphorylation	640	DDENEEESKPEKEDE	DDETEEESKPEKEDE	0.0046	23090842;20873877;26074081	dbPTM
Q9ULT8	HECTD1	HNSC	Phosphorylation	632	STLAGPSSDDENEEE	STLAGPSSDDETEEE	0.0046	19413330	dbPTM
Q9ULT8	HECTD1	HNSC	Phosphorylation	481	EVVAILQSPGDWMCP	EVVAILQSPGDCMCP	0.0046	22135298;25627689	dbPTM
Q9ULT8	HECTD1	HNSC	Phosphorylation	259	SACKPGRSTTGAPST	SACKPGCSTTGAPST	0.0046	22135298	dbPTM
Q9ULT8	HECTD1	HNSC	Phosphorylation	260	ACKPGRSTTGAPSTT	ACKPGCSTTGAPSTT	0.0046	22135298	dbPTM
Q9ULT8	HECTD1	HNSC	Phosphorylation	252	GTVSGPSSACKPGRS	GTVSGPSSACKPGCS	0.0046	18669648	dbPTM
Q9ULT8	HECTD1	HNSC	Phosphorylation	182	GKMEPQDSSLEICVE	GKMEPQNSSLEICVE	0.0046	22135298	dbPTM
A7KAX9	ARHGAP32	HNSC	Phosphorylation	2061	PHPQSRTYATALGQG	PHPHSRTYVTALGQG	0.0098	22135298	dbPTM
A7KAX9	ARHGAP32	HNSC	Phosphorylation	2060	FPHPQSRTYATALGQ	FPHPHSRTYVTALGQ	0.0098	22135298	dbPTM
A7KAX9	ARHGAP32	HNSC	Phosphorylation	1920	DTSEPVSYHNSGVKY	DTFEPVSYHNSGVKY	0.0098	22135298	dbPTM
A7KAX9	ARHGAP32	HNSC	Phosphorylation	1828	PEGEDRFYRRHPEAE	PKGEDRFYRRHPEAE	0.0098	22135298	dbPTM
A7KAX9	ARHGAP32	HNSC	Phosphorylation	1820	RHAAKAISPEGEDRF	RHAAKAISPKGEDRF	0.0098	22135298;25627689;23898821	dbPTM
A7KAX9	ARHGAP32	HNSC	Phosphorylation	871	PFFTLDLSPTEDKSS	SFFTLDLSPTEDKSS	0.0098	19413330;16381945;23193290;18452278;18988627;19060867;22135298;25850435;26074081;25849741;24961811	dbPTM
A7KAX9	ARHGAP32	HNSC	Phosphorylation	867	EKLSPFFTLDLSPTE	EKLSSFFTLDLSPTE	0.0098	24961811	dbPTM
A7KAX9	ARHGAP32	HNSC	Phosphorylation	863	SPLQEKLSPFFTLDL	SPLQEKLSSFFTLDL	0.0098	22135298	dbPTM
A7KAX9	ARHGAP32	HNSC	Phosphorylation	709	RSAKSEESLTSLHAV	RSAKSQESLTSLHAV	0.0098	22135298;23911959;23898821;19690332;25849741;24961811	dbPTM
A7KAX9	ARHGAP32	HNSC	Phosphorylation	711	AKSEESLTSLHAVDG	AKSQESLTSLHAVDG	0.0098	23090842	dbPTM
A7KAX9	ARHGAP32	HNSC	Phosphorylation	703	RAEGTLRSAKSEESL	RAEGTLRSAKSQESL	0.0098	22135298;23911959;23898821	dbPTM
A7KAX9	ARHGAP32	HNSC	Phosphorylation	712	KSEESLTSLHAVDGD	KSQESLTSLHAVDGD	0.0098	23090842;25849741	dbPTM
A7KAX9	ARHGAP32	HNSC	Phosphorylation	706	GTLRSAKSEESLTSL	GTLRSAKSQESLTSL	0.0098	21406692;23186163	dbPTM
A7KAX9	ARHGAP32	HNSC	Phosphorylation	682	RKLQRNESEPSEMKA	RKLQRNESEPSQMKA	0.0098	22135298;25627689;23898821	dbPTM
Q08211	DHX9	HNSC	Phosphorylation	77	VRINEIKSEEVPAFG	VRVNEIKSEEVPAFG	0.0036	22135298	dbPTM
Q08211	DHX9	HNSC	Phosphorylation	68	AARDFVNYLVRINEI	AARDFVNYLVRVNEI	0.0036	17360941;16381945;23193290;22135298;22817900	dbPTM
Q08211	DHX9	HNSC	Phosphorylation	333	QVGVVPWSPPQSNWN	QVSVVPWSPPQSNWN	0.0036	26074081	dbPTM
Q08211	DHX9	HNSC	Phosphorylation	472	PGKSCGYSVRFESIL	PGKSCGYSVRFKSIL	0.0036	22135298	dbPTM
Q08211	DHX9	HNSC	Phosphorylation	688	YQILPLHSQIPREEQ	YEILPLHSQIPREEQ	0.0036	22135298;23917254	dbPTM
Q08211	DHX9	HNSC	Phosphorylation	1139	LNMIRQISRPSAAGI	LNMIRQISRPLAAGI	0.0036	20068231	dbPTM
Q08211	DHX9	HNSC	Phosphorylation	1142	IRQISRPSAAGINLM	IRQISRPLAAGINLM	0.0036	20068231	dbPTM
Q08211	DHX9	HNSC	Phosphorylation	1173	RYDNGSGYRRGGSSY	RYDNGSGYRRGGCSY	0.0036	22135298	dbPTM
P42695	NCAPD3	HNSC	Phosphorylation	1437	SYIGTPRTPSSAKEK	TYIGTPRTPSSAKEK	0.003	22135298	dbPTM
P42695	NCAPD3	HNSC	Phosphorylation	1434	AGVSYIGTPRTPSSA	AGVTYIGTPRTPSSA	0.003	22135298	dbPTM
P42695	NCAPD3	HNSC	Phosphorylation	1424	EKSISDVTFGAGVSY	EKCISDVTFGAGVTY	0.003	22135298	dbPTM
P42695	NCAPD3	HNSC	Phosphorylation	1419	AISTPEKSISDVTFG	AISTPEKCISDVTFG	0.003	21498573;16381945;23193290;22135298	dbPTM
P42695	NCAPD3	HNSC	Phosphorylation	1415	VTKRAISTPEKSISD	VTKRAISTPEKCISD	0.003	21498573;16381945;23193290;22135298;25627689	dbPTM
P42695	NCAPD3	HNSC	Phosphorylation	1414	HVTKRAISTPEKSIS	HVTKRAISTPEKCIS	0.003	22135298;25627689	dbPTM
P42695	NCAPD3	HNSC	Phosphorylation	1393	EKTCSQVSSYSLEQE	KKTCSQVSSYSLEQE	0.003	15302935	dbPTM
P42695	NCAPD3	HNSC	Phosphorylation	1382	VLPFTLNSGSPEKTC	VLPFTLNSGSPKKTC	0.003	20068231	dbPTM
P42695	NCAPD3	HNSC	Phosphorylation	1384	PFTLNSGSPEKTCSQ	PFTLNSGSPKKTCSQ	0.003	18669648;19690332;20068231;21406692;23186163	dbPTM
P42695	NCAPD3	HNSC	Phosphorylation	1357	STIAILNSVKKAVES	STVAILNSVKKAVES	0.003	18669648;23186163	dbPTM
P42695	NCAPD3	HNSC	Phosphorylation	1350	KARPMSLSTIAILNS	KARPMSLSTVAILNS	0.003	18669648	dbPTM
P42695	NCAPD3	HNSC	Phosphorylation	1351	ARPMSLSTIAILNSV	ARPMSLSTVAILNSV	0.003	20068231	dbPTM
P42695	NCAPD3	HNSC	Phosphorylation	1348	LPKARPMSLSTIAIL	LPKARPMSLSTVAIL	0.003	18669648;23186163	dbPTM
P42695	NCAPD3	HNSC	Phosphorylation	517	FSYQRQTSNRSEPSG	FPYQRQTSSRSEPSG	0.003	22135298;25627689;23917254	dbPTM
P42695	NCAPD3	HNSC	Phosphorylation	523	TSNRSEPSGEINIDS	TSSRSEPSGEINIDS	0.003	25627689;23186163	dbPTM
P42695	NCAPD3	HNSC	Phosphorylation	512	RNSSAFSYQRQTSNR	RNSSAFPYQRQTSSR	0.003	18083107;16381945;23193290;22135298	dbPTM
P42695	NCAPD3	HNSC	Phosphorylation	516	AFSYQRQTSNRSEPS	AFPYQRQTSSRSEPS	0.003	22135298;23917254	dbPTM
P42695	NCAPD3	HNSC	Phosphorylation	520	QRQTSNRSEPSGEIN	QRQTSSRSEPSGEIN	0.003	25627689;23917254	dbPTM
P42695	NCAPD3	HNSC	Phosphorylation	507	PGTLLRNSSAFSYQR	PGTLLRNSSAFPYQR	0.003	19007248	dbPTM
P42695	NCAPD3	HNSC	Phosphorylation	511	LRNSSAFSYQRQTSN	LRNSSAFPYQRQTSN	0.003	22135298	dbPTM
P42695	NCAPD3	HNSC	Phosphorylation	508	GTLLRNSSAFSYQRQ	GTLLRNSSAFPYQRQ	0.003	19007248	dbPTM
O60494	CUBN	HNSC	Phosphorylation	3495	RFKSDSVTSDRGYEI	RFKSDSVTFDHGYEI	0.0032	22135298	dbPTM
O60494	CUBN	HNSC	Phosphorylation	3493	YLRFKSDSVTSDRGY	YLRFKSDSVTFDHGY	0.0032	22135298	dbPTM
O60494	CUBN	HNSC	Phosphorylation	3500	SVTSDRGYEIIWTSS	SVTFDHGYEIIWTSS	0.0032	22135298	dbPTM
O60494	CUBN	HNSC	Phosphorylation	3491	ELYLRFKSDSVTSDR	ELYLRFKSDSVTFDR	0.0032	22135298	dbPTM
O60494	CUBN	HNSC	Phosphorylation	1350	GPRQMGRYCGVDLPP	GPRQMGRYCEVDLPP	0.0032	22135298	dbPTM
O60494	CUBN	HNSC	Phosphorylation	669	GKFCTTFSVPPLQTT	GKFCTTFSVPPLLTT	0.0032	22135298	dbPTM
O60494	CUBN	HNSC	Phosphorylation	115	SQIYQLNSKLVDLER	SQIYQLNSKLVD[I/V]ER	0.0032	22135298	dbPTM
P54296	MYOM2	HNSC	Phosphorylation	296	RREGETVTLKCTMLV	RREGEMVTLKCTMLV	0.0008	22135298	dbPTM
P54296	MYOM2	HNSC	Phosphorylation	462	FRVRAVNSAGISRPS	LRVRAVNSAGISRPS	0.0008	22135298	dbPTM
P54296	MYOM2	HNSC	Phosphorylation	613	QDVTVVPSAPGRVLA	QDVTVAPSAPGRVLA	0.0008	22135298	dbPTM
P54296	MYOM2	HNSC	Phosphorylation	737	GWKVPKFSGGSPILG	GWKVPKFSGGLPILG	0.0008	22135298;20833797	dbPTM
P54296	MYOM2	HNSC	Phosphorylation	968	VGDHSKLYLKNPDKE	LGYHSKLYLKNPDKE	0.0008	22135298	dbPTM
O95373	IPO7	HNSC	Phosphorylation	59	VRQAGVIYLKNMITQ	VRQAGVIYLKNIITQ	0.0046	22135298	dbPTM
O95373	IPO7	HNSC	Phosphorylation	903	DETEELGSDEDDIDE	DETKELGSDKDNIDE	0.0046	18669648	dbPTM
O95373	IPO7	HNSC	Phosphorylation	898	EAEDDDETEELGSDE	EAEDDDETKELGSDE	0.0046	18669648	dbPTM
O95373	IPO7	HNSC	Phosphorylation	1017	MIEKHGGYKFSAPVV	MIEKHAGYKFSAPVV	0.0046	22135298	dbPTM
O95373	IPO7	HNSC	Phosphorylation	1020	KHGGYKFSAPVVPSS	KHAGYKFSAPVVPSS	0.0046	23090842	dbPTM
A6NMZ7	COL6A6	HNSC	Phosphorylation	247	GSEENFDYLKGFLEE	GSEENSDYLKGFLEE	0.01	22135298	dbPTM
A6NMZ7	COL6A6	HNSC	Phosphorylation	513	IRQMGGNTNTGAALN	IRQMGGNTNTGTALN	0.01	22135298	dbPTM
A6NMZ7	COL6A6	HNSC	Phosphorylation	515	QMGGNTNTGAALNFT	QMGGNTNTGTALNFT	0.01	18491316;16381945;23193290;22135298;22817900	dbPTM
A6NMZ7	COL6A6	HNSC	Phosphorylation	1369	IGMRELGSRLSKQLV	IGMRELGSQLSKQLV	0.01	22135298	dbPTM
A6NMZ7	COL6A6	HNSC	Phosphorylation	1489	GEKGDEGSQGSPGKR	GEKGDEGSQRSPGKR	0.01	17494752;16381945;23193290;22135298;22817900	dbPTM
A6NMZ7	COL6A6	HNSC	Phosphorylation	1492	GDEGSQGSPGKRGTP	GDEGSQRSPGKRGTP	0.01	17494752;16381945;23193290;22135298;22817900	dbPTM
A6NMZ7	COL6A6	HNSC	Phosphorylation	1833	REIETIPYERSSASR	REIETISYERSSASR	0.01	22135298	dbPTM
Q9NRE2	TSHZ2	HNSC	Phosphorylation	639	DSFRKSETPPEAKKT	DSSRKSKTPPEAKKT	0.0092	22135298	dbPTM
Q9NRE2	TSHZ2	HNSC	Phosphorylation	1025	SKSPEHHSQFVTDVD	SKSPEHHSQFVTHMD	0.0092	22135298	dbPTM
Q15306	IRF4	HNSC	Phosphorylation	428	SGHFLRGYDLPEHIS	SGHFLRGYNLPEHIS	0.002	20090780;16381945;23193290;22135298	dbPTM
Q15306	IRF4	HNSC	Phosphorylation	440	HISNPEDYHRSIRHS	HINNPEDYHRSIHHS	0.002	20090780;16381945;23193290;22135298	dbPTM
Q15306	IRF4	HNSC	Phosphorylation	447	YHRSIRHSSIQE---	YHRSIHHYSIQE---	0.002	22135298	dbPTM
Q15306	IRF4	HNSC	Phosphorylation	448	HRSIRHSSIQE----	HRSIHHYSIQE----	0.002	20697158	iPTMnet
Q9P2N4	ADAMTS9	HNSC	Phosphorylation	1841	LTSMQIITTDLQFAR	LASMQIITTDLQFTR	0.0016	46159415	dbPTM
Q9P2N4	ADAMTS9	HNSC	Phosphorylation	1819	DCQCRKDYTAAGFSS	DCQCRKDYMASGFSS	0.0016	10815327	dbPTM
Q8IYB1	MB21D2	HNSC	Phosphorylation	305	LKKCISSSLMQAYQA	LKKCISSSLMQAYEA	0.0026	19413330	dbPTM
Q8IYB1	MB21D2	HNSC	Phosphorylation	310	SSSLMQAYQACKAII	SSSLMQAYEACKAII	0.0026	22135298	dbPTM
O60381	HBP1	HNSC	Phosphorylation	135	CSFYNRSSPVHIIAT	CSFYNRSCPVHIIAT	0.0048	23917254;20873877;25849741	dbPTM
O60381	HBP1	HNSC	Phosphorylation	134	QCSFYNRSSPVHIIA	QCSFYNRSCPVHIIA	0.0048	25849741	dbPTM
O60381	HBP1	HNSC	Phosphorylation	157	ARPPPVSSSSKSEPA	AHPPPVSSFSKSEPA	0.0048	22135298	dbPTM
O60381	HBP1	HNSC	Phosphorylation	158	RPPPVSSSSKSEPAF	HPPPVSSFSKSEPAF	0.0048	22135298	dbPTM
O60381	HBP1	HNSC	Phosphorylation	156	YARPPPVSSSSKSEP	YAHPPPVSSFSKSEP	0.0048	22135298	dbPTM
O60381	HBP1	HNSC	Phosphorylation	159	PPPVSSSSKSEPAFP	PPPVSSFSKSEPAFP	0.0048	22135298	dbPTM
O60381	HBP1	HNSC	Phosphorylation	380	MARQRRASLSCGGPG	VARQRRASLSCGGPG	0.0048	19276368;20736484;16381945;23193290;22135298;25850435;23898821;22817900;25849741	dbPTM
O15534	PER1	HNSC	Phosphorylation	1262	QGGAKASSSQDLAME	[H/L]GGAKASSSQDLAME	0.0074	17525332	dbPTM
O15534	PER1	HNSC	Phosphorylation	1186	RELGAVHSWVRKGQL	RELGAVHSWVQKGQL	0.0074	18491316	dbPTM
O15534	PER1	HNSC	Phosphorylation	167	GTLATLQYALACVKQ	GTLATLQYTLACVKQ	0.0074	19835603;16381945;23193290;22135298;22817900	dbPTM
O15534	PER1	HNSC	Phosphorylation	164	GRSGTLATLQYALAC	GRSGTLATLQYTLAC	0.0074	20068231	dbPTM
P14373	TRIM27	HNSC	Phosphorylation	511	NHGHSMETSP-----	NHGHSMESSP-----	0.0026	19060867;25627689;23898821	dbPTM
P14373	TRIM27	HNSC	Phosphorylation	508	HVGNHGHSMETSP--	HVGNHGHSMESSP--	0.0026	25627689;23898821	dbPTM
P14373	TRIM27	HNSC	Phosphorylation	512	HGHSMETSP------	HGHSMESSP------	0.0026	19060867;25627689;23836654	dbPTM
P14373	TRIM27	HNSC	Phosphorylation	493	PLIICPMSGIDGFSG	SVIICPMSGIDGFSG	0.0026	20068231;16381945;23193290;18988627;22135298;23898821	dbPTM
P14373	TRIM27	HNSC	Phosphorylation	483	LSYSGGKSAAPLIIC	LSYSGGKSAASVIIC	0.0026	20068231;16381945;23193290;18988627	dbPTM
P14373	TRIM27	HNSC	Phosphorylation	341	NLRQVRYSYLQQDLP	NLWQVRYSYLQQDLP	0.0026	19691289;16381945;23193290;18988627;22135298;22817900	dbPTM
Q9UNA1	ARHGAP26	HNSC	Phosphorylation	327	KSCTRRKTDSIEKRF	KSCTRRKTDSIENRF	0.0054	22135298	dbPTM
Q9UNA1	ARHGAP26	HNSC	Phosphorylation	570	NHEKIFNTVPDMPLT	NHEKIFNTVPDIPLT	0.0054	22135298	dbPTM
Q9UNA1	ARHGAP26	HNSC	Phosphorylation	597	DSKPPSCSERPLTLF	DSKPPSCSKRPLTLF	0.0054	22135298	dbPTM
O96028-5	NSD2	HNSC	Phosphorylation	115	IGTPPNTTPIKNGSP	IWTPPNTTPIKNGSP	0.0058	18669648,19413330,19651622,20068231	iPTMnet
O96028-5	NSD2	HNSC	Phosphorylation	114	GIGTPPNTTPIKNGS	GIWTPPNTTPIKNGS	0.0058	19413330,20068231	iPTMnet
O96028-5	NSD2	HNSC	Phosphorylation	110	QEMKGIGTPPNTTPI	QEMKGIWTPPNTTPI	0.0058	18669648,19413330,19651622,20068231	iPTMnet
O96028-5	NSD2	HNSC	Phosphorylation	175	NRKRSIKYDSLLEQG	NRKRCIKYDSLLEQG	0.0058	18669648,20068231	iPTMnet
O96028-5	NSD2	HNSC	Phosphorylation	177	KRSIKYDSLLEQGLV	KRCIKYDSLLEQGLV	0.0058	18669648	iPTMnet
O96028-5	NSD2	HNSC	Phosphorylation	172	ARRNRKRSIKYDSLL	ARRNRKRCIKYDSLL	0.0058	18669648,20068231	iPTMnet
O96028-5	NSD2	HNSC	Phosphorylation	544	EDAEAEDTPRKRLRT	EDAEAEVTPRKRLRT	0.0058	17081983,18452278,18669648,19007248,19413330,19691289,20068231	iPTMnet
Q13017-2	ARHGAP5	HNSC	Phosphorylation	968	SEDVFLPSPRDCFPY	SDDVFLPSPRDCFPY	0.0064	18669648	iPTMnet
Q13017-2	ARHGAP5	HNSC	Phosphorylation	1195	RKGRHRGSEEDPLLS	RKGRHRESEEDPLLS	0.0064	18452278,18669648	iPTMnet
Q13017-2	ARHGAP5	HNSC	Phosphorylation	1217	GIDNPAITSDQELDD	GIDNPAITSNQELDD	0.0064	18691976	iPTMnet
Q13017-2	ARHGAP5	HNSC	Phosphorylation	1218	IDNPAITSDQELDDK	IDNPAITSNQELDDK	0.0064	17322306,18452278,18669648,18691976,18767875,19413330,20058876,20068231	iPTMnet
O96028-3	NSD2	HNSC	Phosphorylation	115	IGTPPNTTPIKNGSP	IWTPPNTTPIKNGSP	0.0034	18669648,19413330,19651622,20068231	iPTMnet
O96028-3	NSD2	HNSC	Phosphorylation	114	GIGTPPNTTPIKNGS	GIWTPPNTTPIKNGS	0.0034	19413330,20068231	iPTMnet
O96028-3	NSD2	HNSC	Phosphorylation	110	QEMKGIGTPPNTTPI	QEMKGIWTPPNTTPI	0.0034	18669648,19413330,19651622,20068231	iPTMnet
O96028-3	NSD2	HNSC	Phosphorylation	175	NRKRSIKYDSLLEQG	NRKRCIKYDSLLEQG	0.0034	18669648,20068231	iPTMnet
O96028-3	NSD2	HNSC	Phosphorylation	177	KRSIKYDSLLEQGLV	KRCIKYDSLLEQGLV	0.0034	18669648	iPTMnet
O96028-3	NSD2	HNSC	Phosphorylation	172	ARRNRKRSIKYDSLL	ARRNRKRCIKYDSLL	0.0034	18669648,20068231	iPTMnet
O96028-3	NSD2	HNSC	Phosphorylation	544	EDAEAEDTPRKRLRT	EDAEAEVTPRKRLRT	0.0034	17081983,18452278,18669648,19007248,19413330,19691289,20068231	iPTMnet
Q86VV8	RTTN	HNSC	Phosphorylation	773	VKKPSVRSLALKLLA	VKKPSVRLLALKLLA	0.0018	22135298	dbPTM
Q86VV8	RTTN	HNSC	Phosphorylation	770	LLLVKKPSVRSLALK	LLLVKKPSVRLLALK	0.0018	22135298	dbPTM
Q86VV8	RTTN	HNSC	Phosphorylation	334	GQDWDAASSSGSSSH	DQDWDAASSSGSSSH	0.0018	22135298	dbPTM
Q86VV8	RTTN	HNSC	Phosphorylation	305	THHSQNPSPGSSSPR	THHFQNPSPGSSSPR	0.0018	20873877	dbPTM
Q86VV8	RTTN	HNSC	Phosphorylation	308	SQNPSPGSSSPRPSV	FQNPSPGSSSPRPSV	0.0018	20873877	dbPTM
Q9Y5F3	PCDHB1	HNSC	Phosphorylation	331	GGGLSAHSKVLVEVV	GGVLSAHSKVLVEVV	0	22135298	dbPTM
Q9Y5F3	PCDHB1	HNSC	Phosphorylation	328	ATDGGGLSAHSKVLV	ATDGGVLSAHSKVLV	0	22135298	dbPTM
Q9Y5F3	PCDHB1	HNSC	Phosphorylation	457	PIFREDSYILTVREN	PLFREDSYILTVRAN	0	25219547	dbPTM
Q8TDI0	CHD5	HNSC	Phosphorylation	1658	LELSLIHSRGDSSEL	LEVSLIHIRGDSSEL	0.0044	20068231	dbPTM
Q8TDI0	CHD5	HNSC	Phosphorylation	1654	ILDKLELSLIHSRGD	ILDKLEVSLIHIRGD	0.0044	20068231	dbPTM
Q8TDI0	CHD5	HNSC	Phosphorylation	1217	SQGQRPVTPIPDVQS	SQGQRPVTPFPDVQS	0.0044	25849741	dbPTM
O43916	CHST1	HNSC	Phosphorylation	398	EEELKNPSVSLVEER	EEELKNPSISLVEER	0.0022	19664994	dbPTM
O43916	CHST1	HNSC	Phosphorylation	356	TVRNSAATAEKWRFR	TVRKSAATAEKWRFR	0.0022	22135298	dbPTM
O43916	CHST1	HNSC	Phosphorylation	297	PPWLKGKYMLVRYED	PPWLKGKYMLVRYKD	0.0022	20230923	dbPTM
Q9UBC3-2	DNMT3B	HNSC	Phosphorylation	82	DGEDGDGSDTPVMPK	DGKDGDGSDTPVMPK	0.0062	19664995	iPTMnet
Q9UBC3-2	DNMT3B	HNSC	Phosphorylation	136	GRNHVDESPVEFPAT	GRNRVDESPVEFPAT	0.0062	19651622,19664995,20068231	iPTMnet
Q9UBC3-2	DNMT3B	HNSC	Phosphorylation	202	SQQGGMESPQVEADS	SHQGGMESPQVEADS	0.0062	19664995	iPTMnet
Q9UBC3-3	DNMT3B	HNSC	Phosphorylation	82	DGEDGDGSDTPVMPK	DGKDGDGSDTPVMPK	0.0066	19664995	iPTMnet
Q9UBC3-3	DNMT3B	HNSC	Phosphorylation	136	GRNHVDESPVEFPAT	GRNRVDESPVEFPAT	0.0066	19651622,19664995,20068231	iPTMnet
Q9UBC3-3	DNMT3B	HNSC	Phosphorylation	202	SQQGGMESPQVEADS	SHQGGMESPQVEADS	0.0066	19664995	iPTMnet
Q9UBC3-6	DNMT3B	HNSC	Phosphorylation	94	DGEDGDGSDTPVMPK	DGKDGDGSDTPVMPK	0.005	19664995	iPTMnet
Q9UBC3-6	DNMT3B	HNSC	Phosphorylation	148	GRNHVDESPVEFPAT	GRNRVDESPVEFPAT	0.005	19651622,19664995,20068231	iPTMnet
Q9UBC3-6	DNMT3B	HNSC	Phosphorylation	214	SQQGGMESPQVEADS	SHQGGMESPQVEADS	0.005	19664995	iPTMnet
Q8NFZ8	CADM4	HNSC	Phosphorylation	377	REAFLNGSDGHKRKE	REAFLNGSDGHNRKE	0.0028	25850435	dbPTM
Q8NFZ8	CADM4	HNSC	Phosphorylation	361	SYLTHEASGLDEQGE	SNLTHEASGLDEQGE	0.0028	18510355	dbPTM
Q8NFZ8	CADM4	HNSC	Phosphorylation	69	QTLFFNGTRALKDER	QTLFFNGTHALKDER	0.0028	22135298	dbPTM
B1ANS9	WDR64	HNSC	Phosphorylation	294	SALNCFGSCSLDSNH	LALNCFGSCSLDSNH	0	22135298	dbPTM
B1ANS9	WDR64	HNSC	Phosphorylation	962	WRKMSSVSLLFKRTP	WRKMSSVSVLFKRTP	0	22135298	dbPTM
B1ANS9	WDR64	HNSC	Phosphorylation	993	SSPKIRRYPLEGFVT	SSPKIRTYPLEGFVT	0	22135298	dbPTM
B1ANS9	WDR64	HNSC	Phosphorylation	986	FKFFKSLSSPKIRRY	FKFFKSLSSPKIRTY	0	22135298	dbPTM
Q8IZY2	ABCA7	HNSC	Phosphorylation	804	EEAPPGLSPGVSVRS	EEAPPSLSPGVSVRS	0.002	25627689	dbPTM
Q8IZY2	ABCA7	HNSC	Phosphorylation	958	AIAFVGGSQVVILDE	AIAFVGGSQVVILYE	0.002	10411833	dbPTM
Q8IZY2	ABCA7	HNSC	Phosphorylation	1748	GPLFLLFTLLLQHRS	GPLFFLFTLLLQHRS	0.002	50558493	dbPTM
O94898	LRIG2	HNSC	Phosphorylation	295	MLQQLYVSQNAIERI	MLQQLYVSQNAIQRI	0.0098	22135298	dbPTM
O94898	LRIG2	HNSC	Phosphorylation	906	RVICSDCYDNANIYS	RVIYSECYDNANIYS	0.0098	15592455;16381945;23193290;22135298	dbPTM
P43026	GDF5	HNSC	Phosphorylation	249	LRKKPSDTAKPAAPG	LRKKPSDTAKPVAPG	0.0036	22135298	dbPTM
P43026	GDF5	HNSC	Phosphorylation	227	QRYVFDISALEKDGL	HRYVFDISALEKDGL	0.0036	22135298;23186163	dbPTM
P63092-3	GNAS	HNSC	Phosphorylation	334	RDEFLRISTASGDGR	RDKFLRISTASGDGR	0	20068231	iPTMnet
P63092-3	GNAS	HNSC	Phosphorylation	337	FLRISTASGDGRHYC	FLRISTASGDGCHYC	0	20068231	iPTMnet
P08195-2	SLC3A2	HNSC	Phosphorylation	506	QPGREEGSPLELERL	QPGREEGSPVELECL	0.0062	20068231	iPTMnet
Q9H0Z9	RBM38	HNSC	Phosphorylation	195	DQYPYAASPATAASF	DQYPCAALPATAASF	0.0072	22135298	dbPTM
P63092	GNAS	HNSC	Phosphorylation	349	RDEFLRISTASGDGR	RDKFLRISTASGDGR	0	20068231	dbPTM
P63092	GNAS	HNSC	Phosphorylation	352	FLRISTASGDGRHYC	FLRISTASGDGCHYC	0	20068231	dbPTM
Q8IUC8	GALNT13	HNSC	Phosphorylation	381	DEFKDFFYIISPGVV	DEFKDFFYFISSGVV	0.005	22135298	dbPTM
Q8IUC8	GALNT13	HNSC	Phosphorylation	392	PGVVKVDYGDVSVRK	SGVVKVDYGDVSVRK	0.005	22135298	dbPTM
P63092-2	GNAS	HNSC	Phosphorylation	335	RDEFLRISTASGDGR	RDKFLRISTASGDGR	0	20068231	iPTMnet
P63092-2	GNAS	HNSC	Phosphorylation	338	FLRISTASGDGRHYC	FLRISTASGDGCHYC	0	20068231	iPTMnet
Q8IWV2-4	CNTN4	HNSC	Phosphorylation	527	ENARKIRTVGNQTST	[A/D]NARKIRTVGNQTST	0.005	19651622	iPTMnet
P63092-4	GNAS	HNSC	Phosphorylation	350	RDEFLRISTASGDGR	RDKFLRISTASGDGR	0	20068231	iPTMnet
P63092-4	GNAS	HNSC	Phosphorylation	353	FLRISTASGDGRHYC	FLRISTASGDGCHYC	0	20068231	iPTMnet
P31271	HOXA13	HNSC	Phosphorylation	358	KRRRISATTNLSERQ	KRRRISATTNLSKLQ	0.002	22135298	dbPTM
P31271	HOXA13	HNSC	Phosphorylation	362	ISATTNLSERQVTIW	ISATTNLSKLQVTIW	0.002	22135298	dbPTM
P48060	GLIPR1	HNSC	Phosphorylation	191	WPYKRGATCSACPNN	WPYKRRATCSACPNN	0.0058	22135298	dbPTM
P48060	GLIPR1	HNSC	Phosphorylation	218	RDQVKRYYSVVYPGW	QDQVKRYYSVVYPGW	0.0058	22135298	dbPTM
Q9UBL6	CPNE7	HNSC	Phosphorylation	427	VGEICQDYDSDKRFS	VGEICQDYNSDKRFS	0.01	18452278	dbPTM
Q9UBL6	CPNE7	HNSC	Phosphorylation	429	EICQDYDSDKRFSAL	EICQDYNSDKRFSAL	0.01	18452278	dbPTM
Q9UBL6	CPNE7	HNSC	Phosphorylation	553	GVGNADFTDMQVLDG	GVGNADFTDMHVLDG	0.01	18669648	dbPTM
O00411	POLRMT	HNSC	Phosphorylation	1004	VVYGVTRYGGRLQIE	VVYGVTRCGGRLHIE	0.0068	22135298	dbPTM
O00411	POLRMT	HNSC	Phosphorylation	999	QTVMTVVYGVTRYGG	QTVMTVVYGVTRCGG	0.0068	22135298	dbPTM
Q05GC8	TRERF1	HNSC	Phosphorylation	634	VLVRMTLSPPHSPQG	VLVRMTLSPPYSPQG	0.0034	22135298;25627689;23090842;20873877	dbPTM
Q05GC8	TRERF1	HNSC	Phosphorylation	638	MTLSPPHSPQGAAPR	MTLSPPYSPQGAAPR	0.0034	22135298;25627689;23090842;20873877	dbPTM
Q05GC8	TRERF1	HNSC	Phosphorylation	632	MPVLVRMTLSPPHSP	MPVLVRMTLSPPYSP	0.0034	23090842	dbPTM
Q05GC8	TRERF1	HNSC	Phosphorylation	619	ARDKPASSMSDDEMP	ARDKPASSMSYDEMP	0.0034	25003641;25849741	dbPTM
Q05GC8	TRERF1	HNSC	Phosphorylation	621	DKPASSMSDDEMPVL	DKPASSMSYDEMPVL	0.0034	25627689;23090842	dbPTM
O43324	EEF1E1	HNSC	Phosphorylation	8	MAAAAELSLLEKSLG	MAAAVQLSLLEKSLG	0.0014	20068231	dbPTM
Q9HBW1	LRRC4	HNSC	Phosphorylation	186	GELKKLEYISEGAFE	GELKKLEYICEGAFE	0.007	22135298	dbPTM
Q9HBW1	LRRC4	HNSC	Phosphorylation	172	YAFNRVPSLMRLDLG	YAFNRVPFLMRLDLG	0.007	22135298	dbPTM
Q86XN7	PROSER1	HNSC	Phosphorylation	615	KTEPTSPTPSAFKGP	KTEPTIPTPSAFKGP	0.001	22135298;23917254	dbPTM
Q86XN7	PROSER1	HNSC	Phosphorylation	609	TLPVMIKTEPTSPTP	TLPVMIKTEPTIPTP	0.001	22135298	dbPTM
Q86XN7	PROSER1	HNSC	Phosphorylation	613	MIKTEPTSPTPSAFK	MIKTEPTIPTPSAFK	0.001	19413330	dbPTM
Q86XN7	PROSER1	HNSC	Phosphorylation	612	VMIKTEPTSPTPSAF	VMIKTEPTIPTPSAF	0.001	22135298;22817900;24961811	dbPTM
Q86XN7	PROSER1	HNSC	Phosphorylation	273	QLFSPHGSNPSTPAA	QLFSAHGSNPSTPAA	0.001	25627689	dbPTM
Q86XN7	PROSER1	HNSC	Phosphorylation	269	TPASQLFSPHGSNPS	TPASQLFSAHGSNPS	0.001	25627689	dbPTM
Q96C12-4	ARMC5	HNSC	Phosphorylation	341	RRDPNGASPTSQQPL	RRDPNGASLTSQQPL	0.0004	20068231	iPTMnet
Q96C12-4	ARMC5	HNSC	Phosphorylation	344	PNGASPTSQQPLVRA	PNGASLTSQQPLVRA	0.0004	20068231	iPTMnet
O43502	RAD51C	HNSC	Phosphorylation	20	DLVSFPLSPAVRVKL	DLVSFRLSPAVRVKL	0.0044	23186163	dbPTM
Q12955-5	ANK3	HNSC	Phosphorylation	1444	EKTDRRQSFASLALR	QKTDRRQSFASLALR	0.0012	18220336	dbPTM
O75177	SS18L1	HNSC	Phosphorylation	391	YGYEQGQYGNYQQ--	YSYEQGQYGNYQQ--	0.0042	22135298	dbPTM
Q9H1J7	WNT5B	HNSC	Phosphorylation	249	GDRLKEKYDSAAAMR	WDRLKEKYDSAAAMR	0.0064	18083107;16381945;23193290;22135298;22817900	dbPTM
P08236	GUSB	HNSC	Phosphorylation	274	NKVVANGTGTQGQLK	NKVMANGTGTQGQLK	0.0082	8505339	dbPTM
P28324-2	ELK4	HNSC	Phosphorylation	215	ISIGPSISPSSEETI	ISIGPSISPSSQETI	0.0046	18452278	iPTMnet
P06213-2	INSR	HNSC	Phosphorylation	1173	FGMTRDIYETDYYRK	FGMTGDIYETDYYRK	0.009	15951569,16497976	iPTMnet
P06213-2	INSR	HNSC	Phosphorylation	1177	RDIYETDYYRKGGKG	GDIYETDYYRKGGKG	0.009	15951569,16497976,19901323	iPTMnet
Q4G0P3-5	HYDIN	HNSC	Phosphorylation	382	REHLSVLSRTFANQR	REHLSVLSRTFANHR	0.0016	18767875	iPTMnet
P41235-5	HNF4A	HNSC	Phosphorylation	145	VLSRQITSPVSGING	VLSRQITSPVCGING	0.0096	16351573	iPTMnet
Q9Y3M8-3	STARD13	HNSC	Phosphorylation	271	SRMHEFHSQENLVVH	SRMHEFHSLENLVVH	0.01	18077418	iPTMnet
G5E975	SMARCB1	HNSC	Phosphorylation	67	RKKIVASSHDHGYTT	RKKIVASSHDQGYTT	0.002	22135298	dbPTM
O00587	MFNG	HNSC	Phosphorylation	63	VFIAVKTTRAFHRLR	IFIAVKTTRAFHRLR	0.0078	22135298	dbPTM
P04201	MAS1	HNSC	Phosphorylation	227	ASHSSKLYIVIMVTI	AAHSSKLYIVIMVTI	0.008	22135298	dbPTM
E7EQR6	TCP1	HNSC	Phosphorylation	396	SYEDAVHSGALND--	SYEDAVHFGALND--	0.0018	18452278,19651622,20068231	iPTMnet
P41235-7	HNF4A	HNSC	Phosphorylation	145	VLSRQITSPVSGING	VLSRQITSPVCGING	0.0076	16351573	iPTMnet
Q5VY43	PEAR1	HNSC	Phosphorylation	976	QPQPQRDSGTYEQPS	QPQPQRNSGTYEQPS	0.01	24961811	dbPTM
P50539	MXI1	HNSC	Phosphorylation	166	DSIGSTISSDRSDSE	DSIGSTISLDRSDSE	0.007	22135298	dbPTM
Q8IXJ6-2	SIRT2	HNSC	Phosphorylation	329	GVPNPSTSASPKKSP	GVPNPSTLASPKKSP	0.0038	20068231	iPTMnet
Q8IXJ6-2	SIRT2	HNSC	Phosphorylation	331	PNPSTSASPKKSPPP	PNPSTLASPKKSPPP	0.0038	17081983,18510355,18669648,19413330	iPTMnet
Q8IXJ6-2	SIRT2	HNSC	Phosphorylation	328	AGVPNPSTSASPKKS	AGVPNPSTLASPKKS	0.0038	18669648	iPTMnet
P19256	CD58	HNSC	Phosphorylation	209	LTTCIPSSGHSRHRY	LTTCIPSSCHSRHRY	0.004	22135298	dbPTM
Q8IW75	SERPINA12	HNSC	Phosphorylation	24	VKGLLKPSFSPRNYK	VKGLLKQSFSPRNYK	0.0056	22135298	dbPTM
P43088	PTGFR	HNSC	Phosphorylation	177	PILGHRDYKIQASRT	PILGYRDYKIQASRT	0.001	18083107;16381945;23193290;22135298;22817900	dbPTM
P63000	RAC1	HNSC	Acetylation	123	KLDLRDDKDTIEKLK	NLDLRDDKDTIEKLK	0.0006	72664873	dbPTM
P63000	RAC1	HNSC	Acetylation	153	AKEIGAVKYLECSAL	AKEIGAVKYLECSVL	0.0006	25953088;26051181;27452117	dbPTM
O75179	ANKRD17	HNSC	Acetylation	1670	ERKSVSGKASIKLSE	QRKSVSGKASIQLSE	0.0016	25953088	dbPTM
O75179	ANKRD17	HNSC	Acetylation	1665	TFPKEERKSVSGKAS	TFPKEQRKSVSGKAS	0.0016	25953088	dbPTM
O75179	ANKRD17	HNSC	Acetylation	1480	RRLALAAKREKRKEK	RRLALTAKREKRKEK	0.0016	25953088	dbPTM
O75179	ANKRD17	HNSC	Acetylation	1396	PLMAAFRKGHVKVVR	PLMPAFRKGHVKVVR	0.0016	30586923	dbPTM
Q9Y6Q9	NCOA3	HNSC	Acetylation	35	GLTCSGEKRRREQES	GLTCSGEKWRREQES	0.0026	25953088;26051181	dbPTM
Q9Y6Q9	NCOA3	HNSC	Acetylation	73	PDKCAILKETVRQIR	PDKCAILMETVRQIR	0.0026	26051181	dbPTM
Q9Y6Q9	NCOA3	HNSC	Acetylation	87	RQIKEQGKTISNDDD	RQIKEQGKTISNDND	0.0026	25953088;26051181	dbPTM
Q9Y6Q9	NCOA3	HNSC	Acetylation	871	VGSSPPVKNISAFPM	VGSSPPVKNISAFLM	0.0026	25953088;26051181	dbPTM
Q14865	ARID5B	HNSC	Acetylation	1027	DLVIAGKKARAVSPL	DLAIAGKKARAVS[S/L]L	0.0012	20167786	dbPTM
Q14865	ARID5B	HNSC	Acetylation	1026	LDLVIAGKKARAVSP	LDLAIAGKKARAVSP	0.0012	25953088	dbPTM
P34931	HSPA1L	HNSC	Acetylation	599	DEFDHKRKELEQMCN	DEFDHKRKELEHMCN	0.0086	25038526	dbPTM
P34931	HSPA1L	HNSC	Acetylation	332	DAKMDKAKIHDIVLV	DAKIDKAKIHDIVLV	0.0086	25038526	dbPTM
P34931	HSPA1L	HNSC	Acetylation	321	GTLEPVEKALRDAKM	GTLEPVKKALRDAKM	0.0086	19608861	dbPTM
Q92466	DDB2	HNSC	Acetylation	278	DLRQVRGKASFLYSL	DLCQVRGKASFLYSL	0.0004	19608861;22424773;26051181	dbPTM
Q92466	DDB2	HNSC	Acetylation	309	RLLTTDQKSEIRVYS	QLLTTDQKSEIRVYS	0.0004	23954790;25953088;26051181	dbPTM
Q92466	DDB2	HNSC	Acetylation	362	RYPDPNFKSCTPYEL	QYPDPNFKSCTPYEL	0.0004	26051181	dbPTM
Q8WVM7	STAG1	HNSC	Acetylation	621	DALLKQIKFVVEKHV	DALLKRIKFVVEKHV	0.0066	22649355	dbPTM
Q8WVM7	STAG1	HNSC	Acetylation	626	QIKFVVEKHVESDVL	RIKFVVEKHVESDVL	0.0066	26051181	dbPTM
Q8WVM7	STAG1	HNSC	Acetylation	453	QAEEALAKRRGRNSP	QAEEALAKGRGRNSP	0.0066	25953088;26051181	dbPTM
Q14524	SCN5A	HNSC	Acetylation	343	PEGYRCLKAGENPDH	PEGYRCLKAGKNTDH	0.0008	18530527	dbPTM
Q9Y566	SHANK1	HNSC	Acetylation	169	KQTNLDEKQLAKLHT	KKTNLDKKQLAKLHT	0.0004	20167786	dbPTM
Q6GMR7	FAAH2	HNSC	Acetylation	106	EAHAVDQKLAEKQED	EAHAVVQKLAEKHED	0.0024	12439255	dbPTM
Q8WWZ4	ABCA10	HNSC	Acetylation	1139	VIRCLEMKYGNEIMN	VIRCVEMKYGNEIMN	0.0004	11789947	dbPTM
Q8WWZ4	ABCA10	HNSC	Acetylation	533	KKLSGGQKRKLTLGI	KKLSCGQKRKLTLGI	0.0004	130769	dbPTM
Q8WWZ4	ABCA10	HNSC	Acetylation	527	IQDIIAKKLSGGQKR	IQDIIAKKLSCGQKR	0.0004	130767	dbPTM
Q6ZV29	PNPLA7	HNSC	Acetylation	632	IRKDDGKKRLAGEYG	IRKDDGKKRLA[R/E]EYG	0.0016	30591425	dbPTM
Q9C0K0	BCL11B	HNSC	Acetylation	838	YACAQSSKLTRHMKT	YACAQSSKLMRHMKT	0.003	25953088	dbPTM
Q9C0K0	BCL11B	HNSC	Acetylation	591	AKALADEKALVLGKV	AKALADEKALVLDKV	0.003	25953088	dbPTM
O15327	INPP4B	HNSC	Acetylation	448	DSLKNSLKMLSEKTE	DSLKNSFKMLLEKTE	0.0002	20167786	dbPTM
P51692	STAT5B	HNSC	Acetylation	681	PKDEVYSKYYTPVPC	PKDEVYFKYYTPVPC	0.0058	124968639	dbPTM
P51692	STAT5B	HNSC	Acetylation	384	QQAKSLLKNENTRND	KQAKSLLKNENTRND	0.0058	7365059	dbPTM
P28749	RBL1	HNSC	Acetylation	970	LSPFPHIKQQPGSPR	LS[S/L]FPHIKQQPGSPR	0.0026	19413330	dbPTM
Q9UPR3	SMG5	HNSC	Acetylation	273	LKKCETRKLSPGKKR	LKKCKTRKLSPGKKR	0.004	20167786	dbPTM
Q9UPR3	SMG5	HNSC	Acetylation	267	AKMYHQLKKCETRKL	AKMYHQLKKCKTRKL	0.004	20167786	dbPTM
Q12824	SMARCB1	HNSC	Acetylation	77	KKTKPNTKDHGYTTL	KKTKPNTKDQGYTTL	0.005	23749302;23954790;26051181	dbPTM
P12821	ACE	HNSC	Acetylation	804	AILQFYPKYVELINQ	AILQFYQKYVELINQ	0.0082	25038526	dbPTM
Q9NRE2	TSHZ2	HNSC	Acetylation	645	ETPPEAKKTELGPLK	KTPPEAKKTELGPLK	0.007	18586661	dbPTM
Q9NRE2	TSHZ2	HNSC	Acetylation	644	SETPPEAKKTELGPL	SKTPPEAKKTELGPL	0.007	18586655	dbPTM
O14654	IRS4	HNSC	Acetylation	671	TKECKEAKEVKDAEI	MKECKEAKEVKDAEI	0.0096	20167786	dbPTM
P29590	PML	HNSC	Acetylation	515	QPRPSTSKAVSPPHL	QPRPSTSKAVLPPHL	0.0086	18621739	dbPTM
Q13492	PICALM	HNSC	Acetylation	28	AVSKTVCKATTHEIM	AVSQTVCKATTHEIM	0.007	11793985	dbPTM
Q13492	PICALM	HNSC	Acetylation	24	VTGSAVSKTVCKATT	VTGSAVSQTVCKATT	0.007	25953088;26051181;27452117	dbPTM
B4DJU9	AFF1	HNSC	Acetylation	319	SSLPAPSKALSGPEP	SSLPAPSKAVSGPEP	0.009	19608861	dbPTM
Q8TBA6	GOLGA5	HNSC	Acetylation	2	------MSWFVDLAG	------MSWFVDPAG	0.0008	22223895	dbPTM
O14827	RASGRF2	HNSC	Acetylation	207	EDEDPDIKKIKKVQS	EDEDPDIKNIKKVQS	0.0048	20167786	dbPTM
P29692-4	EEF1D	HNSC	Acetylation	98	ARLNVLEKSSPGHRA	ARLNVLQKSSPGHRA	0.0074	19608861	dbPTM
O75182	SIN3B	HNSC	Acetylation	284	PVSAPAKKKMKLRGT	PVSAPAKKKMKLSGT	0.0052	7851831	dbPTM
Q9C0J9	BHLHE41	HNSC	Acetylation	42	SMKRDDTKDTYKLPH	STKRDDTKDTYKLPH	0.0008	11794097	dbPTM
Q9UNQ0	ABCG2	HNSC	Acetylation	172	IQELGLDKVADSKVG	IEELGLDKVADSKVG	0.0032	26051181	dbPTM
Q10571	MN1	HNSC	Acetylation	1012	LTSPSWGKGAELLLG	LTSPSCGKGAELLLG	0.0044	22424773;23236377;23954790;26051181	dbPTM
Q9NYK1	TLR7	HNSC	Acetylation	684	LKNLSLAKNGLKSFS	LKSLSLAKNGLKSFS	0.0032	25953088	dbPTM
Q8IZS8	CACNA2D3	HNSC	Acetylation	119	AAEEAHLKHEFDADL	AAEDAHLKHEFDADL	0.0022	20167786	dbPTM
Q92985	IRF7	HNSC	Acetylation	92	TAERAGWKTNFRCAL	TAERAGCKTNFRCAL	0.0056	12374802	dbPTM
P16157	ANK1	HNSC	Acetylation	1102	FPENAVTKRVKLALQ	FPENVVTKRVKLALQ	0.0052	30586887	dbPTM
A0A0S2Z5A5	SEPT9	HNSC	Acetylation	334	ITHDIEEKGVRMKLT	ITHDTEEKGVRMKLT	0.0028	19608861	dbPTM
Q9NR99	MXRA5	HNSC	Acetylation	1336	DVATNVDKHKSDILV	DAATNVDKHKSDILV	0.0026	20167786	dbPTM
Q14674	ESPL1	HNSC	Acetylation	1322	RSGRGRQKLASAPLR	RSGRGRQKLAFAPLR	0.0074	26822725;27178108	dbPTM
Q92985-4	IRF7	HNSC	Acetylation	105	TAERAGWKTNFRCAL	TAERAGCKTNFRCAL	0.0032	12374802	dbPTM
Q5TAG4	NBPF12	HNSC	Acetylation	161	LAQQLVQKLSPENDE	LTQQLVQKLSPENDE	0.006	30585431	dbPTM
Q92989	CLP1	HNSC	Acetylation	267	ERLYNELKRDLPHFV	ERLYNELKRDLSHFV	0.0056	25953088	dbPTM
P51825-2	AFF1	HNSC	Acetylation	688	SSLPAPSKALSGPEP	SSLPAPSKAVSGPEP	0.0078	19608861	dbPTM
O14497-2	ARID1A	HNSC	Acetylation	1688	PPDGPPEKRITATMD	PPHGPPEKRITATMD	0.0086	19608861	dbPTM
Q96RG2	PASK	HNSC	Acetylation	218	IPVSVWMKRMRQERR	IPVSVWMKRMRQEHR	0.01	7481485	dbPTM
O43909	EXTL3	HNSC	Acetylation	125	KKSIENAKQDLLQLK	KNSIENAKQDLLQLK	0.006	6570289	dbPTM
O43909	EXTL3	HNSC	Acetylation	118	NLKIEACKKSIENAK	NLKIEACKNSIENAK	0.006	6570381	dbPTM
P08235	NR3C2	HNSC	Acetylation	464	YFSFMDDKDYYSLSG	YFSYMDDKDYYSLSG	0.0036	68537	dbPTM
A0A1W1GSK9	ERCC4	HNSC	Acetylation	289	KSLVQDLKILRTLLQ	KSLVQNLKILRTLLQ	0.0026	19608861	dbPTM
Q00653	NFKB2	HNSC	Acetylation	741	LDLTCSTKVKTLLLN	LNLTCSTKVKTLLLN	0.0086	25953088	dbPTM
P30154	PPP2R1B	HNSC	Acetylation	200	VRRAAASKLGEFAKV	VPRAAASKLGEFAKV	0.009	72664351	dbPTM
Q6ZN30	BNC2	HNSC	Acetylation	849	FKSSYSVKLHYRNVH	FKSSYSVKLYYRNVH	0.0092	15606039	dbPTM
Q92823	NRCAM	HNSC	Acetylation	872	HWDPVPLKSIRGHLQ	HWDPVPLKSIQGHLQ	0.0044	19825007	dbPTM
P07996	THBS1	HNSC	Acetylation	1130	VVMYEGKKIMADSGP	VVIYEGKKIMADSGP	0.0042	21339330	dbPTM
P37275	ZEB1	HNSC	Acetylation	1108	QASSLGQKVGESSEQ	QSSSLGQKVGESSEQ	0.0028	26051181	dbPTM
P20226	TBP	HNSC	Acetylation	181	LGCKLDLKTIALRAR	LGCKLDLKTIALCAR	0.009	25953088;26051181	dbPTM
Q8N4C6	NIN	HNSC	Acetylation	463	EQEIEKAKTEENYIR	EQEIQKAKTEENYIR	0.0072	18526149	dbPTM
Q8TE60	ADAMTS18	HNSC	Acetylation	330	NMVSGLFKDGTIGSD	NMVSGLFKDGTLGSD	0.0098	19829061	dbPTM
Q9Y5Z9	UBIAD1	HNSC	Acetylation	2	------MAASQVLGE	------MAASEVLGE	0.0016	19413330;22223895	dbPTM
P21453	S1PR1	HNSC	Acetylation	330	IRIMSCCKCPSGDSA	IRIMSCCKCQSGDSA	0.009	7427797	dbPTM
A0A024RCA2	IRF7	HNSC	Acetylation	92	TAERAGWKTNFRCAL	TAERAGCKTNFRCAL	0.0046	12374802	dbPTM
P80188	LCN2	HNSC	Acetylation	154	SQNREYFKITLYGRT	SQNREYFQITLYGRT	0.006	25038526	dbPTM
A7KAX9	ARHGAP32	HNSC	Acetylation	688	ESEPSEMKAMALKGG	ESEPSQMKAMALKGG	0.0076	20167786	dbPTM
P51674	GPM6A	HNSC	Acetylation	1	-------MEENMEEG	-------MEKNMEEG	0.0098	22223895	dbPTM
A0A024R9C1	PABPC1	HNSC	Acetylation	512	VRTVPQYKYAAGVRN	VRTFPQYKYAAGVRN	0.0092	19608861	dbPTM
O75830	SERPINI2	HNSC	Acetylation	76	QQIRQTLKQQETSAG	QQIRQTLKQKETSAG	0.0048	7683043	dbPTM
Q9H2G4	TSPYL2	HNSC	Acetylation	414	KQEMKKRKTRGRCEV	KQEMKKRKTWGRCEV	0.002	30593129	dbPTM
Q8TC71	SPATA18	HNSC	Acetylation	20	TLRTLQEKLDFWLKE	SLRTLQEKLDFWLKE	0.0074	25038526	dbPTM
Q6ZVM7-2	TOM1L2	HNSC	Ubiquitination	419	KFLEERAKAAEMVPD	KFLEKRAKAAEMVPD	0.0004	21906983;21890473	dbPTM
Q6ZVM7-2	TOM1L2	HNSC	Ubiquitination	412	VTSEEFDKFLEERAK	VTSEEFDKFLEKRAK	0.0004	21906983;21890473	dbPTM
Q6ZVM7-2	TOM1L2	HNSC	Ubiquitination	186	DVVRGNTKVMSEMLT	DVVQGNTKVMSQMLT	0.0004	21906983;21890473	dbPTM
Q6ZVM7-2	TOM1L2	HNSC	Ubiquitination	95	VHIYEELKRKGVEFP	VHIYVELKRKGVEFP	0.0004	21906983;21890473	dbPTM
Q6ZVM7	TOM1L2	HNSC	Ubiquitination	469	KFLEERAKAAEMVPD	KFLEKRAKAAEMVPD	0.0006	2190698	dbPTM
Q6ZVM7	TOM1L2	HNSC	Ubiquitination	469	KFLEERAKAAEMVPD	KFLEKRAKAAEMVPD	0.0006	21890473;21906983	dbPTM
Q6ZVM7	TOM1L2	HNSC	Ubiquitination	462	VTSEEFDKFLEERAK	VTSEEFDKFLEKRAK	0.0006	21890473	dbPTM
Q6ZVM7	TOM1L2	HNSC	Ubiquitination	462	VTSEEFDKFLEERAK	VTSEEFDKFLEKRAK	0.0006	21890473;21906983	dbPTM
Q6ZVM7	TOM1L2	HNSC	Ubiquitination	236	DVVRGNTKVMSEMLT	DVVQGNTKVMSQMLT	0.0006	21906983	dbPTM
Q6ZVM7	TOM1L2	HNSC	Ubiquitination	236	DVVRGNTKVMSEMLT	DVVQGNTKVMSQMLT	0.0006	21890473;21906983	dbPTM
Q6ZVM7	TOM1L2	HNSC	Ubiquitination	145	VHIYEELKRKGVEFP	VHIYVELKRKGVEFP	0.0006	21890473	dbPTM
Q6ZVM7	TOM1L2	HNSC	Ubiquitination	145	VHIYEELKRKGVEFP	VHIYVELKRKGVEFP	0.0006	21890473;21906983	dbPTM
Q6ZVM7	TOM1L2	HNSC	Ubiquitination	147	IYEELKRKGVEFPMA	IYVELKRKGVEFPMA	0.0006	21890473;21906983	dbPTM
Q6ZVM7	TOM1L2	HNSC	Ubiquitination	147	IYEELKRKGVEFPMA	IYVELKRKGVEFPMA	0.0006	21890473	dbPTM
P01106-2	MYC	HNSC	Ubiquitination	163	AAKLVSEKLASYQAA	AAKLVLEKLASYQAA	0.0074	21906983	dbPTM
P01106-2	MYC	HNSC	Ubiquitination	163	AAKLVSEKLASYQAA	AAKLVLEKLASYQAA	0.0074	20972266;21890473	dbPTM
P01106-2	MYC	HNSC	Ubiquitination	404	PELENNEKAPKVVIL	PELENNENAPKVVIL	0.0074	21906983	dbPTM
P08195	SLC3A2	HNSC	Ubiquitination	329	QVDTVATKVKDALEF	QVDTVATKVKDALKF	0.0076	21906983	dbPTM
P08195	SLC3A2	HNSC	Ubiquitination	615	PLELERLKLEPHEGL	PVELECLKLEPHEGL	0.0076	2190698	dbPTM
Q9UHB6	LIMA1	HNSC	Ubiquitination	462	GFGHRPHKDLWASKN	SFGHRPHKDLWASKN	0.0012	21906983;21890473	dbPTM
Q9UHB6	LIMA1	HNSC	Ubiquitination	462	GFGHRPHKDLWASKN	SFGHRPHKDLWASKN	0.0012	21890473	dbPTM
Q9UHB6	LIMA1	HNSC	Ubiquitination	462	GFGHRPHKDLWASKN	SFGHRPHKDLWASKN	0.0012	2189047	dbPTM
Q9UHB6	LIMA1	HNSC	Ubiquitination	292	TNYTNELKASGGEIK	TNYTNELKASGGGTK	0.0012	21906983	dbPTM
Q9UHB6	LIMA1	HNSC	Ubiquitination	292	TNYTNELKASGGEIK	TNYTNELKASGGGTK	0.0012	21906983;21890473	dbPTM
B7Z671	TOM1L2	HNSC	Ubiquitination	350	KFLEERAKAAEMVPD	KFLEKRAKAAEMVPD	0.0004	21906983;21890473	dbPTM
B7Z671	TOM1L2	HNSC	Ubiquitination	88	DVVRGNTKVMSEMLT	DVVQGNTKVMSQMLT	0.0004	21906983;21890473	dbPTM
Q6ZVM7-3	TOM1L2	HNSC	Ubiquitination	417	VTSEEFDKFLEERAK	VTSEEFDKFLEKRAK	0.0016	21906983;21890473	dbPTM
Q6ZVM7-3	TOM1L2	HNSC	Ubiquitination	424	KFLEERAKAAEMVPD	KFLEKRAKAAEMVPD	0.0016	21906983;21890473	dbPTM
Q6ZVM7-3	TOM1L2	HNSC	Ubiquitination	191	DVVRGNTKVMSEMLT	DVVQGNTKVMSQMLT	0.0016	21906983;21890473	dbPTM
B7Z2U2	TOM1L2	HNSC	Ubiquitination	344	VTSEEFDKFLEERAK	VTSEEFDKFLEKRAK	0.001	2189047	dbPTM
B7Z2U2	TOM1L2	HNSC	Ubiquitination	138	DVVRGNTKVMSEMLT	DVVQGNTKVMSQMLT	0.001	21906983;21890473	dbPTM
Q92466	DDB2	HNSC	Ubiquitination	278	DLRQVRGKASFLYSL	DLCQVRGKASFLYSL	0.0076	21890473	dbPTM
Q92466	DDB2	HNSC	Ubiquitination	278	DLRQVRGKASFLYSL	DLCQVRGKASFLYSL	0.0076	21890473;21906983	dbPTM
Q92466	DDB2	HNSC	Ubiquitination	309	RLLTTDQKSEIRVYS	QLLTTDQKSEIRVYS	0.0076	21906983	dbPTM
Q92466	DDB2	HNSC	Ubiquitination	309	RLLTTDQKSEIRVYS	QLLTTDQKSEIRVYS	0.0076	21890473;21906983	dbPTM
Q92466	DDB2	HNSC	Ubiquitination	362	RYPDPNFKSCTPYEL	QYPDPNFKSCTPYEL	0.0076	2189047	dbPTM
Q92466	DDB2	HNSC	Ubiquitination	362	RYPDPNFKSCTPYEL	QYPDPNFKSCTPYEL	0.0076	21890473;21906983	dbPTM
Q6ZVM7-5	TOM1L2	HNSC	Ubiquitination	445	KFLEERAKAAEMVPD	KFLEKRAKAAEMVPD	0.0008	21890473;21906983	dbPTM
Q6ZVM7-5	TOM1L2	HNSC	Ubiquitination	438	VTSEEFDKFLEERAK	VTSEEFDKFLEKRAK	0.0008	21890473;21906983	dbPTM
Q6ZVM7-5	TOM1L2	HNSC	Ubiquitination	183	DVVRGNTKVMSEMLT	DVVQGNTKVMSQMLT	0.0008	21890473;21906983	dbPTM
P10242-4	MYB	HNSC	Ubiquitination	84	QCQHRWQKVLNPELI	QCQHQWQKVLNPELI	0.004	21890473	dbPTM
P10242-4	MYB	HNSC	Ubiquitination	592	PRTPTPFKHALAAQE	PRTPTPLKHALAAQE	0.004	10656693,19608861	dbPTM
P10914	IRF1	HNSC	Ubiquitination	299	QRVFTDLKNMDATWL	QRVFTNLKNMDATWL	0.0098	PubMed:17942705PubMed:17942705	dbPTM
P10914	IRF1	HNSC	Ubiquitination	275	VYGDFSCKEEPEIDS	VYGDFSCKEEPEIHS	0.0098	PubMed:17942705	dbPTM
P10242-2	MYB	HNSC	Ubiquitination	84	QCQHRWQKVLNPELI	QCQHQWQKVLNPELI	0.0026	21890473	dbPTM
P10242-2	MYB	HNSC	Ubiquitination	468	PRTPTPFKHALAAQE	PRTPTPLKHALAAQE	0.0026	10656693,19608861	dbPTM
P10242	MYB	HNSC	Ubiquitination	84	QCQHRWQKVLNPELI	QCQHQWQKVLNPELI	0.0024	21890473	dbPTM
P10242	MYB	HNSC	Ubiquitination	471	PRTPTPFKHALAAQE	PRTPTPLKHALAAQE	0.0024	10656693,19608861	dbPTM
Q13114	TRAF3	HNSC	Ubiquitination	351	WEEADSMKSSVESLQ	WEEADSMKSSVEFLQ	0.0028	21906983	dbPTM
Q13114	TRAF3	HNSC	Ubiquitination	369	TELESVDKSAGQVAR	TELESVDKSSGQVAR	0.0028	21890473;21906983	dbPTM
P60484	PTEN	HNSC	Ubiquitination	13	KEIVSRNKRRYQEDG	KEIVSRNKSTYQEDG	0.0072	18716620	dbPTM
P13569	CFTR	HNSC	Ubiquitination	688	ETKKQSFKQTGEFGE	DTKKQSFKQTGEFGE	0.0076	22119790	dbPTM
P10242-7	MYB	HNSC	Ubiquitination	589	PRTPTPFKHALAAQE	PRTPTPLKHALAAQE	0.0098	10656693,19608861	dbPTM
O60603	TLR2	HNSC	Ubiquitination	754	QRFCKLRKIMNTKTY	QHFCKLRKIMNTKTY	0.0002	PubMed:27805901	dbPTM
O14896	IRF6	HNSC	Ubiquitination	66	AWAVETGKYQEGVDD	AWAIETGKYQEGVDD	0.0086	21906983	dbPTM
A6NHG8	TRAF3	HNSC	Ubiquitination	344	TELESVDKSAGQVAR	TELESVDKSSGQVAR	0.0052	21890473	dbPTM
P29590	PML	HNSC	Ubiquitination	518	PSTSKAVSPPHLDGP	PSTSKAVLPPHLDGP	0.0096	PubMed:21840486	dbPTM
Q9H900-2	ZWILCH	HNSC	Ubiquitination	212	DTEVETLKHDTAAVD	DTEVETLKHDTAVVD	0.0042	21906983	dbPTM
Q15878-3	CACNA1E	HNSC	Ubiquitination	1454	IDFAISAKPLTRYMP	IDFAISAKPLTCYMP	0.0074	21906983	dbPTM
P29692-4	EEF1D	HNSC	Ubiquitination	98	ARLNVLEKSSPGHRA	ARLNVLQKSSPGHRA	0.0086	19608861	dbPTM
Q01844-6	EWSR1	HNSC	Ubiquitination	377	AVEWFDGKDFQGSKL	AVEWFDGKHFQGSKL	0.004	21890473	dbPTM
Q86VZ6	JAZF1	HNSC	Ubiquitination	47	TDPRVLEKQELQQPT	SDPRVLEKQELQQPT	0.0044	2189047	dbPTM
Q86VZ6	JAZF1	HNSC	Ubiquitination	47	TDPRVLEKQELQQPT	SDPRVLEKQELQQPT	0.0044	21890473	dbPTM
P04275	VWF	HNSC	Ubiquitination	1720	FAKAFISKANIGPRL	FAKAFISKANIGPCL	0.004	17370265	dbPTM
Q13627-2	DYRK1A	HNSC	Ubiquitination	444	VADYLKFKDLILRML	VADYLKFKHLILRML	0.0068	21890473	dbPTM
O95251-3	KAT7	HNSC	Ubiquitination	169	TEGSNMIKTIAFGRY	TEGSNMIKTITFGRY	0.0098	21890473	dbPTM
Q9H900	ZWILCH	HNSC	Ubiquitination	326	DTEVETLKHDTAAVD	DTEVETLKHDTAVVD	0.001	2190698	dbPTM
Q9H900	ZWILCH	HNSC	Ubiquitination	326	DTEVETLKHDTAAVD	DTEVETLKHDTAVVD	0.001	21906983	dbPTM
Q9NS23-4	RASSF1	HNSC	Ubiquitination	162	VIEALLRKFLVVDDP	VIEALLQKFLVVDDP	0.0034	21890473	dbPTM
A0A0S2Z5A5	SEPT9	HNSC	Ubiquitination	334	ITHDIEEKGVRMKLT	ITHDTEEKGVRMKLT	0.0016	19608861	dbPTM
Q9NS23-3	RASSF1	HNSC	Ubiquitination	81	VIEALLRKFLVVDDP	VIEALLQKFLVVDDP	0.0048	21890473	dbPTM
P98198-4	ATP8B2	HNSC	Ubiquitination	210	PPNNKLDKFSGTLYW	SPNNKLDKFSGTLYW	0.0048	21890473	dbPTM
P13611-2	VCAN	HNSC	Ubiquitination	98	IKIGQDYKGRVSVPT	IKIGQDFKGRVSVPT	0.007	21906983	dbPTM
O95251-4	KAT7	HNSC	Ubiquitination	308	TEGSNMIKTIAFGRY	TEGSNMIKTITFGRY	0.0072	21890473	dbPTM
Q13627	DYRK1A	HNSC	Ubiquitination	453	VADYLKFKDLILRML	VADYLKFKHLILRML	0.0074	21890473	dbPTM
Q14865	ARID5B	HNSC	Ubiquitination	1026	LDLVIAGKKARAVSP	LDLAIAGKKARAVSP	0.009	2190698	dbPTM
Q14865	ARID5B	HNSC	Ubiquitination	1026	LDLVIAGKKARAVSP	LDLAIAGKKARAVSP	0.009	21906983	dbPTM
Q13323	BIK	HNSC	Ubiquitination	115	MDGFTTLKENIMRFW	IDGFTTLKENIMRFW	0.0086	21906983	dbPTM
Q9UHB6-4	LIMA1	HNSC	Ubiquitination	463	GFGHRPHKDLWASKN	SFGHRPHKDLWASKN	0.0034	21890473	dbPTM
Q9NS23-2	RASSF1	HNSC	Ubiquitination	232	VIEALLRKFLVVDDP	VIEALLQKFLVVDDP	0.002	21890473	dbPTM
Q14DR2	TRPM2	HNSC	Ubiquitination	703	KDEERAQKLLTRVSE	KDEERAQKLLTCVSE	0.01	21890473	dbPTM
Q13114-2	TRAF3	HNSC	Ubiquitination	286	TELESVDKSAGQVAR	TELESVDKSSGQVAR	0.005	21890473	dbPTM
Q8NFG4	FLCN	HNSC	Ubiquitination	206	ELQGKALKVFEAEQF	ELQSKALKVFEAEQF	0.0064	21890473	dbPTM
Q12955	ANK3	HNSC	Ubiquitination	4338	RTSPADGKPRLSLHE	RTSPADGKPRLSLNE	0.0026	17370265	dbPTM
P41743	PRKCI	HNSC	Ubiquitination	380	GIIYRDLKLDNVLLD	GIIYRDLKLDIVLLD	0.004	2190698	dbPTM
Q9GZP1	NRSN2	HNSC	Ubiquitination	21	GPSVEDGKWYGVRSY	CPSVEDGKWYGVRSY	0.0052	2189047	dbPTM
Q6URC4	DIAPH1	HNSC	Ubiquitination	774	LTPKKLYKPEVQLRR	LTPKKLYKPEVQFRR	0.0026	21890473	dbPTM
Q9BVK8	TMEM147	HNSC	Ubiquitination	94	VMSRNAGKGEYKIMV	VMSRNAGKGEYNIMV	0.0046	2190698	dbPTM
Q9NS23	RASSF1	HNSC	Ubiquitination	236	VIEALLRKFLVVDDP	VIEALLQKFLVVDDP	0.0022	2189047	dbPTM
Q9NS23	RASSF1	HNSC	Ubiquitination	236	VIEALLRKFLVVDDP	VIEALLQKFLVVDDP	0.0022	21890473	dbPTM
O14924	RGS12	HNSC	Ubiquitination	1115	RGKASADKQKGVPVK	TGKASADKQKGVPVK	0.003	17370265	dbPTM
A0A024R7A8	AKR1B1	HNSC	Ubiquitination	86	LWCTYHEKGLVKGAC	LWCTYHERGLVKGAC	0.0088	19608861	dbPTM
Q99650	OSMR	HNSC	Ubiquitination	834	LTETELTKPNYLYLL	LTETELTKPNYLYFL	0.0048	2190698	dbPTM
Q99650	OSMR	HNSC	Ubiquitination	834	LTETELTKPNYLYLL	LTETELTKPNYLYFL	0.0048	21906983;21890473	dbPTM
Q01844-5	EWSR1	HNSC	Ubiquitination	438	AVEWFDGKDFQGSKL	AVEWFDGKHFQGSKL	0.008	21139048;21890473	dbPTM
A8K9T9	PFAS	HNSC	Ubiquitination	900	SITQGLLKDRLLCSG	SITQGLLTDRLLCSG	0.0058	21890473	dbPTM
Q15878	CACNA1E	HNSC	Ubiquitination	1454	IDFAISAKPLTRYMP	IDFAISAKPLTCYMP	0.006	2190698	dbPTM
Q15878	CACNA1E	HNSC	Ubiquitination	1454	IDFAISAKPLTRYMP	IDFAISAKPLTCYMP	0.006	21906983	dbPTM
Q01844	EWSR1	HNSC	Ubiquitination	433	AVEWFDGKDFQGSKL	AVEWFDGKHFQGSKL	0.0056	2189047	dbPTM
Q01844	EWSR1	HNSC	Ubiquitination	433	AVEWFDGKDFQGSKL	AVEWFDGKHFQGSKL	0.0056	21906983;22053931;21890473	dbPTM
Q9Y5Z9-2	UBIAD1	HNSC	Ubiquitination	10	ASQVLGEKINILSGE	ASEVLGEKINILSGE	0.0054	21890473	dbPTM
Q9Y5Z9	UBIAD1	HNSC	Ubiquitination	10	ASQVLGEKINILSGE	ASEVLGEKINILSGE	0.0056	2189047	dbPTM
Q9Y5Z9	UBIAD1	HNSC	Ubiquitination	10	ASQVLGEKINILSGE	ASEVLGEKINILSGE	0.0056	21890473	dbPTM
B4DHE8	MSI2	HNSC	Ubiquitination	123	DAMLMFDKTTNRHRG	DAMLMFDKTTSRHRG	0.009	21906983;21890473	dbPTM
O00410	IPO5	HNSC	Ubiquitination	548	IVENAVQKELRLLRG	IVKNAVQKELRLLRG	0.0014	2189047	dbPTM
O00410	IPO5	HNSC	Ubiquitination	548	IVENAVQKELRLLRG	IVKNAVQKELRLLRG	0.0014	21890473	dbPTM
P13611	VCAN	HNSC	Ubiquitination	98	IKIGQDYKGRVSVPT	IKIGQDFKGRVSVPT	0.0076	2190698	dbPTM
P13611	VCAN	HNSC	Ubiquitination	98	IKIGQDYKGRVSVPT	IKIGQDFKGRVSVPT	0.0076	21906983	dbPTM
Q13627-5	DYRK1A	HNSC	Ubiquitination	453	VADYLKFKDLILRML	VADYLKFKHLILRML	0.01	21890473	dbPTM
Q05923	DUSP2	HNSC	Ubiquitination	288	DEAFDFVKQRRGVIS	DEAFNFVKQRRGVIS	0.0016	21906983	dbPTM
P10242-9	MYB	HNSC	Ubiquitination	436	PRTPTPFKHALAAQE	PRTPTPLKHALAAQE	0.0096	10656693,19608861	dbPTM
Q13627-3	DYRK1A	HNSC	Ubiquitination	453	VADYLKFKDLILRML	VADYLKFKHLILRML	0.0074	21890473	dbPTM
Q9H3E2	SNX25	HNSC	Ubiquitination	197	NSDVEFLKQLRYQIV	NFDVEFLKQLRYQIV	0.01	21890473	dbPTM
Q15878-2	CACNA1E	HNSC	Ubiquitination	1435	IDFAISAKPLTRYMP	IDFAISAKPLTCYMP	0.0068	21906983	dbPTM
Q9UHB6-3	LIMA1	HNSC	Ubiquitination	160	GFGHRPHKDLWASKN	SFGHRPHKDLWASKN	0.0008	21890473	dbPTM
A8MU58	AIMP2	HNSC	Ubiquitination	239	APFNTALKLLK----	APFNMALKLLK----	0.0058	21890473	dbPTM
O14744-5	PRMT5	HNSC	Ubiquitination	196	TSIFLTNKKGFPVLS	TSIFLTNKKGFPVFS	0.0062	21890473	dbPTM
P24394	IL4R	HNSC	Ubiquitination	192	RIAASTLKSGISYRA	CIAASTLKSGISYRA	0.0056	2190698	dbPTM
P24394	IL4R	HNSC	Ubiquitination	192	RIAASTLKSGISYRA	CIAASTLKSGISYRA	0.0056	21906983	dbPTM
Q13761-2	RUNX3	HNSC	Ubiquitination	143	RNASAVMKNQVARFN	CNASAVMKNQVARFN	0.009	21906983	dbPTM
O95251-2	KAT7	HNSC	Ubiquitination	228	TEGSNMIKTIAFGRY	TEGSNMIKTITFGRY	0.0074	21890473	dbPTM
Q01844-3	EWSR1	HNSC	Ubiquitination	432	AVEWFDGKDFQGSKL	AVEWFDGKHFQGSKL	0.0028	21890473	dbPTM
Q96DH6	MSI2	HNSC	Ubiquitination	145	DAMLMFDKTTNRHRG	DAMLMFDKTTSRHRG	0.0086	21890473	dbPTM
Q96DH6	MSI2	HNSC	Ubiquitination	145	DAMLMFDKTTNRHRG	DAMLMFDKTTSRHRG	0.0086	21890473;21906983	dbPTM
A0A024R9C1	PABPC1	HNSC	Ubiquitination	512	VRTVPQYKYAAGVRN	VRTFPQYKYAAGVRN	0.01	19608861	dbPTM
Q8N8A6	DDX51	HNSC	Ubiquitination	211	DVHPDLQKQLRAHGI	DVHPHLQKQLRAHGI	0.0038	2190698	dbPTM
Q8NFG4-2	FLCN	HNSC	Ubiquitination	206	ELQGKALKVFEAEQF	ELQSKALKVFEAEQF	0.0024	21890473	dbPTM
Q15149	PLEC	HNSC	Methylation	4631	AGSRTGSRTGSRAGS	AGSRTGSRTGSRVGS	0.0042	30762883	dbPTM
Q15149	PLEC	HNSC	Methylation	4640	GSRAGSRRGSFDATG	GSRVGSRRGSFDATG	0.0042	24129315	dbPTM
Q15149	PLEC	HNSC	Methylation	3514	SIYEAMRRGLLRATT	SIYEAMHRGLLRATT	0.0042	30760707	dbPTM
Q15149	PLEC	HNSC	Methylation	1812	EAEREARRRGKAEEQ	EAQRKARRRGKAEEQ	0.0042	24381447	dbPTM
Q15149	PLEC	HNSC	Methylation	1088	GGFGPEDRLMAEREY	GGFGPKDRLMAEREY	0.0042	115487799	dbPTM
Q15149	PLEC	HNSC	Methylation	651	TLQSVQRRPELEDST	TLQSVQRRPELENST	0.0042	115487783	dbPTM
Q15149	PLEC	HNSC	Methylation	650	VTLQSVQRRPELEDS	VTLQSVQRRPELENS	0.0042	115372717	dbPTM
P25092	GUCY2C	HNSC	Methylation	1054	PRRVASYKKGTLEYL	PRWVASYKIGNLEYL	0	25514926	dbPTM
O95071	UBR5	HNSC	Methylation	167	VIRTGRDRGSGLLGS	VIQSGRDRGSGLLGS	0.0046	115383913	dbPTM
O95071	UBR5	HNSC	Methylation	146	SGGGSSGRSSAGARD	SGGESSGRSSAGARD	0.0046	115919461	dbPTM
Q96JM2	ZNF462	HNSC	Methylation	1698	EGKNNLFKCALCAYT	EGKNNLFKCALCAFT	0.0078	115978191	dbPTM
Q96JM2	ZNF462	HNSC	Methylation	2131	HSHHSSQKATPAEEV	HSHHSSQKATAAEEV	0.0078	115978215	dbPTM
Q9NTG7	SIRT3	HNSC	Methylation	276	RADVMADRVPRCPVC	RADVMADRVPRCSVC	0.0074	115916993	dbPTM
Q9NTG7	SIRT3	HNSC	Methylation	57	LRGSHGARGEPLDPA	LRGSLGARGEPLDPA	0.0074	24411435	dbPTM
Q9NTG7	SIRT3	HNSC	Methylation	51	DDVSAGLRGSHGARG	DDVSAGLRGSLGARG	0.0074	24411429	dbPTM
P63104	YWHAZ	HNSC	Methylation	212	TLSEESYKDSTLIMQ	TLIEELYKDSTLIMQ	0.0008	25514926	dbPTM
Q07283	TCHH	HNSC	Methylation	1619	QLRQERDRKFREDEQ	QLRQERDTKFLEDEQ	0	30763323	dbPTM
Q01813	PFKP	HNSC	Methylation	737	QPVAELKKQTDFEHR	QPVAGLKKQTDFQHR	0.0068	115974847	dbPTM
Q01813	PFKP	HNSC	Methylation	736	FQPVAELKKQTDFEH	FQPVAGLKKQTDFQH	0.0068	30584247	dbPTM
Q9P289	STK26	HNSC	Methylation	290	YLTELIDRFKRWKAE	YLTELIDRFKRWKTE	0.0078	115483897	dbPTM
Q2M1P5	KIF7	HNSC	Methylation	1221	VNAVGHSRGGEKRSL	VNAVGNSRGGEKRSL	0.0064	115481297	dbPTM
Q9UHR4	BAIAP2L1	HNSC	Methylation	505	RPTVTNDRSAPIIR-	RPTVTNDRWAPIIR-	0.0056	115480623	dbPTM
Q58A45	PAN3	HNSC	Methylation	496	PPPNRIQKSSNFGYI	PPPNRIQKSSIFGYI	0.0014	30788607	dbPTM
P62829	RPL23	HNSC	Methylation	6	--MSKRGRGGSSGAK	--MSKPGRGGSSGAK	0.0072	26494289	dbPTM
P62829	RPL23	HNSC	Methylation	4	----MSKRGRGGSSG	----MSKPGRGGSSG	0.0072	83436611	dbPTM
P35251	RFC1	HNSC	Methylation	645	KDDGSSFKAALLSGP	KDDVSSFKAALLSGP	0.0046	42366681	dbPTM
Q92570	NR4A3	HNSC	Methylation	187	VPTVAGARFPLFHFK	VPTVADARFPLFHFK	0.0038	52718201	dbPTM
O75626	PRDM1	HNSC	Methylation	371	GPGSQEHRDSYAYLN	GPGSQEHRDSYVYLN	0.0042	115383793	dbPTM
Q13470	TNK1	HNSC	Methylation	475	SIDGDRKKANLWDAP	SIDGDRKKAKLWDAP	0.0036	115979821	dbPTM
Q9HBE5	IL21R	HNSC	Methylation	201	SSYELQVRAGPMPGS	SSYELQVWAGPMPGS	0.0096	115480237	dbPTM
Q92733	PRCC	HNSC	Methylation	225	SRLASKTKTSSLAPV	SRLASKTKTFSLAPV	0.0064	100290781	dbPTM
O43815	STRN	HNSC	Methylation	686	SITAHEDRHIKFYDN	SITAHKDRHIKFYDN	0.0024	115917989	dbPTM
O60885	BRD4	HNSC	Methylation	406	DMSTIKSKLEAREYR	DMSTIKSKLEACEYR	0.004	25514926	dbPTM
O60885	BRD4	HNSC	Methylation	404	PMDMSTIKSKLEARE	PMDMSTIKSKLEACE	0.004	25514926	dbPTM
O15197	EPHB6	HNSC	Methylation	154	WHLKRWTKVDTIAAD	WHLKHWTKVDTIAAD	0.0022	25514926	dbPTM
Q8IZT6	ASPM	HNSC	Methylation	2260	KKARRHLKMMHIAAT	KKASRHLKMMHIAAT	0.0098	23644510;25514926	dbPTM
Q8NFP9	NBEA	HNSC	Methylation	2015	AQYAADRREEEKMCD	AQYATDRREEEKMCD	0.0076	30762673	dbPTM
Q8NFP9	NBEA	HNSC	Methylation	2014	CAQYAADRREEEKMC	CAQYATDRREEEKMC	0.0076	30760477	dbPTM
Q96RI1	NR1H4	HNSC	Methylation	220	TEIQCKSKRLRKNVK	TEIQCKPKRLRKNVK	0.0038	22345554	iPTMnet
Q9Y5A9	YTHDF2	HNSC	Methylation	357	RWVAPRNRGSGFGHN	RWVAPWNRGSGFGHN	0.0098	115920233	dbPTM
Q9Y5A9	YTHDF2	HNSC	Methylation	350	QQAAQPTRWVAPRNR	QQAAQPTRWVAPWNR	0.0098	115389591	dbPTM
Q8TDI0	CHD5	HNSC	Methylation	958	ELSQMQKKYYKFILT	KLSQMQKKYYKFILT	0.008	25514926	dbPTM
P40425	PBX2	HNSC	Methylation	15	PPPPGGGRGGLGLVS	PPPPGGGRGGLALVS	0.0096	115486571	dbPTM
O43464	HTRA2	HNSC	Methylation	8	MAAPRAGRGAGWSLR	MAAPRAGRGAGCSLR	0.0076	54556843	dbPTM
O14744	PRMT5	HNSC	Methylation	348	IYKCLLDRVPEEEKD	IYKCLLDRVPEQEKD	0.0034	115488847	dbPTM
P51531	SMARCA2	HNSC	Methylation	194	LAYKMLARGQPLPET	LAYKMLARGQLLPET	0.0062	115917169	dbPTM
P53667	LIMK1	HNSC	Methylation	320	SQRKDLGRSESLRVV	SQHKDLGRSESLRVV	0.0036	115385899	dbPTM
O95801	TTC4	HNSC	Methylation	334	VYFEDEDRAELYRVP	VYFEDEDRAELCRVP	0.0044	115919101	dbPTM
O15164	TRIM24	HNSC	Sumoylation	276	IIDTLITKLMEKTKY	IVDTLITKLMEKTKY	0.0022	28112733	dbPTM
O15164	TRIM24	HNSC	Sumoylation	436	ESQPQMPKQNPVVEQ	DCQPQMPKQNPVVEQ	0.0022	28112733	dbPTM
Q8NDX5	PHC3	HNSC	Sumoylation	732	LLIEQPVKKRPLLDN	LLIEQPVKKRPVLDN	0.0004	28112733	dbPTM
Q8NDX5	PHC3	HNSC	Sumoylation	691	SIPSIENKPPQAIVK	SIPSVENKPPQAIVK	0.0004	28112733	dbPTM
Q14676	MDC1	HNSC	Sumoylation	1840	SQKTVIIKEEEEDTA	SQKTVIIKEEEENTA	0.0098	22635276	dbPTM
Q14676	MDC1	HNSC	Sumoylation	1740	LAAPIDHKPCSAPLE	LAAPIDHKPCCAPLE	0.0098	28112733	dbPTM
O14776	TCERG1	HNSC	Sumoylation	503	EEPIKEIKEEPKEEE	EEPVKEIKEKPKEEE	0.0052	25218447;25755297;25772364;28112733	dbPTM
O14776	TCERG1	HNSC	Sumoylation	507	KEIKEEPKEEEMTEE	KEIKEKPKEEEMTEE	0.0052	28112733	dbPTM
P33176	KIF5B	HNSC	Sumoylation	213	SIFLINVKQENTQTE	SIFLINVKQENTETE	0.0008	28112733	dbPTM
Q9UMX1	SUFU	HNSC	Sumoylation	321	RGLEINSKPVLPPIN	RGLEINNKPVLPPIN	0.007	28112733	dbPTM
Q15059	BRD3	HNSC	Sumoylation	414	VFEMRFAKMPDEPVE	VFEMRFARMPDEPVE	0.0036	28112733	dbPTM
P43246	MSH2	HNSC	Sumoylation	430	KHEGKHQKLLLAVFV	KHEGKHQKLLLVVFV	0.005	28112733	dbPTM
P11021	HSPA5	HNSC	Sumoylation	353	LEDSDLKKSDIDEIV	LEDSDLKKSNIDEIV	0.0054	25114211	dbPTM
P11021	HSPA5	HNSC	Sumoylation	352	VLEDSDLKKSDIDEI	VLEDSDLKKSNIDEI	0.0054	25114211;25218447;25755297;28112733	dbPTM
O75626	PRDM1	HNSC	Sumoylation	816	PLVPVKVKQETVEPM	PVVPVKVKQETVEPM	0.0042	22555612	dbPTM
Q9Y6X8	ZHX2	HNSC	Sumoylation	64	ENEVIEVKSMGESQS	ENEVIQVKSMGESQS	0.005	28112733	dbPTM
Q8NHM5	KDM2B	HNSC	Sumoylation	857	TYFQQQLKPGKEDKL	TYFQQQLKPGKKDKL	0.009	28112733	dbPTM
Q8IVF2	AHNAK2	HNSC	Sumoylation	116	EATEVTLKTEVEAGA	KATEVTLKTEVEAGA	0.0054	25755297;25772364;28112733	dbPTM
O75874	IDH1	LGG	Phosphorylation	139	RHAYGDQYRATDFVV	[H/S/C/G]HAYGDQYRATDFVV	0	22135298	dbPTM
O75874	IDH1	LGG	Phosphorylation	135	IIIGRHAYGDQYRAT	IIIG[H/S/C/G]HAYGDQYRAT	0	21253578;16381945;23193290;22135298;22817900	dbPTM
P48735	IDH2	LGG	Phosphorylation	179	RHAHGDQYKATDFVA	[W/M/K/G/S]HAHGDQYKATDFVA	0	22135298	dbPTM
P00533-2	EGFR	LGG	Phosphorylation	290	GKYSFGATCVKKCPR	GKYSFGVTCVKKCPR	0.0004	18452278	iPTMnet
Q86YZ3	HRNR	LGG	Phosphorylation	1915	SRGEQHGSSSGSSSS	SRGEKHGSSSGSSSS	0.0096	22135298	dbPTM
Q86YZ3	HRNR	LGG	Phosphorylation	1907	HGSRSGQSSRGEQHG	HGSRSGQSSRGEKHG	0.0096	22135298	dbPTM
Q86YZ3	HRNR	LGG	Phosphorylation	1908	GSRSGQSSRGEQHGS	GSRSGQSSRGEKHGS	0.0096	22135298	dbPTM
Q86YZ3	HRNR	LGG	Phosphorylation	962	SSYEQHGSRSGQSSR	PSYEQHGSRSGQSSR	0.0096	22135298	dbPTM
Q86YZ3	HRNR	LGG	Phosphorylation	777	SGSGHSPSRVRHGSS	SGSGHSPSRVQHGSS	0.0096	22135298	dbPTM
Q86YZ3	HRNR	LGG	Phosphorylation	775	QGSGSGHSPSRVRHG	QGSGSGHSPSRVQHG	0.0096	22135298;20068231;22817900	dbPTM
Q86YZ3	HRNR	LGG	Phosphorylation	535	LGHSRHGSGSGQSPS	LGHSQHGSGSGQSPS	0.0096	22135298	dbPTM
Q86YZ3	HRNR	LGG	Phosphorylation	537	HSRHGSGSGQSPSPS	HSQHGSGSGQSPSPS	0.0096	20068231;16381945;23193290;21081558;22135298;22817900	dbPTM
Q86YZ3	HRNR	LGG	Phosphorylation	293	HGSGSRQSLGHGRQG	HGSGSRQPLGHGRQG	0.0096	22135298	dbPTM
Q86YZ3	HRNR	LGG	Phosphorylation	290	YGQHGSGSRQSLGHG	YGQHGSGSRQPLGHG	0.0096	22135298	dbPTM
Q86YZ3	HRNR	LGG	Phosphorylation	288	SSYGQHGSGSRQSLG	SSYGQHGSGSRQPLG	0.0096	22135298	dbPTM
P00533-3	EGFR	LGG	Phosphorylation	290	GKYSFGATCVKKCPR	GKYSFGVTCVKKCPR	0.0002	18452278	iPTMnet
P00533-4	EGFR	LGG	Phosphorylation	290	GKYSFGATCVKKCPR	GKYSFGVTCVKKCPR	0.0002	18452278	iPTMnet
P49761	CLK3	LGG	Phosphorylation	163	RSPEPDPYLSYRWKR	HSPEPDPYLSYRWKR	0.0014	22322096;16381945;23193290;22135298	dbPTM
P49761	CLK3	LGG	Phosphorylation	155	TMHHCKRYRSPEPDP	TMHHCKRYHSPEPDP	0.0014	18669648	dbPTM
P49761	CLK3	LGG	Phosphorylation	157	HHCKRYRSPEPDPYL	HHCKRYHSPEPDPYL	0.0014	18669648;19690332;23186163;24275569	dbPTM
P49761	CLK3	LGG	Phosphorylation	265	CHKRRTRSCSSASSR	CHKRHTRSCSSASSR	0.0014	22135298	dbPTM
P49761	CLK3	LGG	Phosphorylation	283	SSKRSSRSVEDDKEG	SSKHSSRSVEDDKEG	0.0014	18691976;23186163	dbPTM
P49761	CLK3	LGG	Phosphorylation	281	QQSSKRSSRSVEDDK	QQSSKHSSRSVEDDK	0.0014	20068231;16381945;23193290;19651622;18988627;22135298;25849741	dbPTM
P49761	CLK3	LGG	Phosphorylation	280	SQQSSKRSSRSVEDD	SQQSSKHSSRSVEDD	0.0014	17192257;16381945;23193290;19651622;20068231;18988627;22135298	dbPTM
Q969H0	FBXW7	LGG	Phosphorylation	692	AVGSRNGTEETKLLV	AVGSWNGTEETKLLV	0.0062	22135298	dbPTM
Q969H0	FBXW7	LGG	Phosphorylation	695	SRNGTEETKLLVLDF	SWNGTEETKLLVLDF	0.0062	22135298	dbPTM
Q969H0	FBXW7	LGG	Phosphorylation	688	KLVCAVGSRNGTEET	KLVCAVGSWNGTEET	0.0062	22135298	dbPTM
Q969H0	FBXW7	LGG	Phosphorylation	678	VVWRIRASNTKLVCA	VVWWIRASNTKLVCA	0.0062	22135298	dbPTM
Q969H0	FBXW7	LGG	Phosphorylation	680	WRIRASNTKLVCAVG	WWIRASNTKLVCAVG	0.0062	22135298	dbPTM
Q969H0	FBXW7	LGG	Phosphorylation	372	WRRGELKSPKVLKGH	SRRGELKSPKVLKGH	0.0062	31371703	iPTMnet
Q9UPN3-2	MACF1	LGG	Phosphorylation	1583	RTTQQDLSALQKNQS	RTTQQDFSALQKNQS	0.0048	20068231	dbPTM
Q9UPN3-2	MACF1	LGG	Phosphorylation	5009	SRSGGRKSLSQPTPP	SCSGGRKSLSQPTPP	0.0048	18077418,18669648,20068231	iPTMnet
Q9UPN3-2	MACF1	LGG	Phosphorylation	5004	PFIEKSRSGGRKSLS	PFIEKSCSGGRKSLS	0.0048	18077418	dbPTM
Q9UPN3-2	MACF1	LGG	Phosphorylation	5323	PTFHSSRTSLAGDTS	PTFPSSRTSLAGDTS	0.0048	20068231	dbPTM
Q9UPN3-2	MACF1	LGG	Phosphorylation	5324	TFHSSRTSLAGDTSN	TFPSSRTSLAGDTSN	0.0048	20068231	dbPTM
P55198	MLLT6	LGG	Phosphorylation	303	RESKGKKSSSHSLSH	RESKGKKSSSYSLSH	0.0096	22135298	dbPTM
P55198	MLLT6	LGG	Phosphorylation	416	FSTTTSSSGRARAPS	FTTTTSSSGRARAPS	0.0096	22135298	dbPTM
P55198	MLLT6	LGG	Phosphorylation	744	QEQILSLTAKKERLQ	QEQILNLTAKKERLQ	0.0096	25627689	dbPTM
Q2M1P5	KIF7	LGG	Phosphorylation	893	AFQRKRRSGSNGSVV	AFQRKRRSGSNSSVV	0.0048	18669648	dbPTM
Q2M1P5	KIF7	LGG	Phosphorylation	898	RRSGSNGSVVSLEQQ	RRSGSNSSVVSLEQQ	0.0048	19690332;16381945;23193290;22135298	dbPTM
Q2M1P5	KIF7	LGG	Phosphorylation	895	QRKRRSGSNGSVVSL	QRKRRSGSNSSVVSL	0.0048	19413330;16381945;23193290;19690332;22135298;23911959;23403867;24961811	dbPTM
Q2M1P5	KIF7	LGG	Phosphorylation	742	QALNRQHSQRIRELE	QALNRQHSQRIWELE	0.0048	22135298	dbPTM
Q96N23	CFAP54	LGG	Phosphorylation	2534	IEFRSSNTKYANPLQ	IEFRSSNTKYTNPLQ	0.0036	22135298	dbPTM
Q96N23	CFAP54	LGG	Phosphorylation	2673	KKPKIKISGSPLTLK	KKPKIKILGSPLTLK	0.0036	22135298	dbPTM
Q96N23	CFAP54	LGG	Phosphorylation	2678	KISGSPLTLKPPLRR	KILGSPLTLKPPLRR	0.0036	22135298	dbPTM
Q96N23	CFAP54	LGG	Phosphorylation	2675	PKIKISGSPLTLKPP	PKIKILGSPLTLKPP	0.0036	22135298	dbPTM
Q86V15	CASZ1	LGG	Phosphorylation	633	DIEKHKSYHIKDDAY	DIENHKSYHIKDDAY	0.0088	22135298	dbPTM
Q86V15	CASZ1	LGG	Phosphorylation	356	LFKPGEGSPDMGGAI	LFKPGGGSPDMGGAI	0.0088	22135298;25627689	dbPTM
Q9ULB1	NRXN1	LGG	Phosphorylation	1441	HVDESRNYISNSAQS	HVDESRNYISNPAQS	0.0082	22135298	dbPTM
Q9ULB1	NRXN1	LGG	Phosphorylation	380	TRNLRQHSGIGHAMV	TRNLCQHSGIGHAMV	0.0082	22817900	dbPTM
P54277	PMS1	LGG	Phosphorylation	280	LKLIRHHYNLKCLKE	LKLIRHHYNLKYLKE	0.005	22135298	dbPTM
P54277	PMS1	LGG	Phosphorylation	507	RGNILKNSVGENIEP	RGNILKNSVGENTEP	0.005	22135298;25627689	dbPTM
O60706	ABCC9	LGG	Phosphorylation	237	WMNTLIISAHKKPID	WMNTLIISAHKKHID	0.0064	46156805	dbPTM
O60706	ABCC9	LGG	Phosphorylation	170	SNLRFCITGMMVILN	SNLHFCITGMMVILN	0.0064	101544821	dbPTM
Q9GZU2	PEG3	LGG	Phosphorylation	841	VIHSLVASKPPRSHN	VIHSLVASKPPRGHN	0.0078	22135298	dbPTM
Q9GZU2	PEG3	LGG	Phosphorylation	196	RMPPRDLSLPVVAKT	RMPLRDLSLPVVAKT	0.0078	22135298	dbPTM
Q9GZU2	PEG3	LGG	Phosphorylation	188	SHTRNPRSRMPPRDL	SHTRNPRSRMPLRDL	0.0078	22135298	dbPTM
P42263	GRIA3	LGG	Phosphorylation	499	GMVGELVYGRADIAV	DMVGELVYGRADIAV	0.0074	22135298;22817900	dbPTM
P42263	GRIA3	LGG	Phosphorylation	877	PATNTQNYATYREGY	PATNTQNYATNREGY	0.0074	19658100;16381945;23193290;22135298;22817900	dbPTM
Q5JPB2	ZNF831	LGG	Phosphorylation	493	HSVPTQLSTTVECVP	HSIPTQLSTTVECVP	0.0082	22135298	dbPTM
Q5JPB2	ZNF831	LGG	Phosphorylation	573	AVEDLPGTPIGDALV	AVDDLPGTPIGDALV	0.0082	22135298	dbPTM
Q5TYW1	ZNF658	LGG	Phosphorylation	653	KAHQRIHTGEKPYEC	KAHQRIHTGEKPYKC	0.0086	22135298	dbPTM
Q6FHW4	TCF7L2	LGG	Phosphorylation	59	SETNQNSSSDSEAER	SETNQNSYSDSEAER	0.0038	11711551,18452278	iPTMnet
Q6FHW4	TCF7L2	LGG	Phosphorylation	58	ESETNQNSSSDSEAE	ESETNQNSYSDSEAE	0.0038	11711551	iPTMnet
Q6FHW4	TCF7L2	LGG	Phosphorylation	60	ETNQNSSSDSEAERR	ETNQNSYSDSEAERR	0.0038	11711551,18452278	iPTMnet
Q9NRW4	DUSP22	LGG	Phosphorylation	58	LCIPAADSPSQNLTR	LCIPAADSSSQNLTR	0.0082	23186163	dbPTM
Q9NRW4	DUSP22	LGG	Phosphorylation	60	IPAADSPSQNLTRHF	IPAADSSSQNLTRHF	0.0082	25627689;25262027	dbPTM
Q9HBE1-3	PATZ1	LGG	Phosphorylation	282	LLDSMFGSPGGLREA	LLDSMFGSPEGLREA	0.007	20068231	iPTMnet
P45984-4	MAPK9	LGG	Phosphorylation	183	ACTNFMMTPYVVTRY	VCTNFMMTPYVVTRY	0.0072	11062067	iPTMnet
P45984-2	MAPK9	LGG	Phosphorylation	183	ACTNFMMTPYVVTRY	VCTNFMMTPYVVTRY	0.002	11062067	iPTMnet
Q99708-3	RBBP8	LGG	Phosphorylation	664	IDPGADLSQYKMDVT	IDPGADLSQYKMDIT	0.0068	10910365,11689934	iPTMnet
Q6GMR7	FAAH2	LGG	Phosphorylation	91	MINGIVKYRFEEAMK	MINGIVKYRFEEVMK	0.0054	22135298	dbPTM
Q9H0I9	TKTL2	LGG	Phosphorylation	313	KMTSPPAYKVGDKIA	KMTSAPAYKVGDKIA	0.0076	18083107;16381945;23193290;22135298;22817900	dbPTM
Q8TC84	FANK1	LGG	Phosphorylation	58	EEDPKMHTYGIIYTG	EEGPKMHTYGIIYTG	0.0036	24260401	dbPTM
Q9H165-2	BCL11A	LGG	Phosphorylation	608	TVNGRGCSPGESASG	TVNGRGCSPGESAPG	0.0024	19413330	iPTMnet
Q9H3D4-2	TP63	LGG	Phosphorylation	397	PQQRNALTPTTIPDG	PQQCNALTPTTIPDG	0.002	21602882	iPTMnet
P32971	TNFSF8	LGG	Phosphorylation	67	LVVQRTDSIPNSPDN	LVIQRTDSIPNSPDN	0.0098	22135298	dbPTM
Q01668-2	CACNA1D	LGG	Phosphorylation	1925	VCYDSRRSPRRRLLP	ICYDSRRSPRRRLLP	0.005	17081983	dbPTM
O75170-4	PPP6R2	LGG	Phosphorylation	289	GTEGLVDSFSQGLER	GTDGLVDSFSQGLER	0.0034	18669648,18691976,19664994,20166139	iPTMnet
Q02297-6	NRG1	LGG	Phosphorylation	533	EDEEYETTQEYEPAQ	EDEEYEMTQEYEPAQ	0.0012	18077418	iPTMnet
Q15276-2	RABEP1	LGG	Phosphorylation	480	ERAIKAMTPEQEETA	ERAIKAMTPEKEETA	0.006	18669648,20068231	iPTMnet
P49802-5	RGS7	LGG	Phosphorylation	434	YKLMKSDSYPRFIRS	YKLMKSDSYPHFIRS	0.0054	12077120	iPTMnet
Q14055	COL9A2	LGG	Phosphorylation	10	AATASPRSLLVLLQV	ATTASPRSLLVLLQV	0.0014	22135298	dbPTM
Q14055	COL9A2	LGG	Phosphorylation	7	-MAAATASPRSLLVL	-MAATTASPRSLLVL	0.0014	22135298	dbPTM
Q02297-7	NRG1	LGG	Phosphorylation	525	EDEEYETTQEYEPAQ	EDEEYEMTQEYEPAQ	0.0008	18077418	iPTMnet
Q9UDY8-2	MALT1	LGG	Phosphorylation	135	KITVNPESKAVLAGQ	KITVNPESKAVLARQ	0.0004	18669648,20068231	iPTMnet
O95980	RECK	LGG	Phosphorylation	848	LDTIAKVTNKKPITV	LDTIAKVTNKKSITV	0.0076	22135298	dbPTM
Q6ZNH5	ZNF497	LGG	Phosphorylation	175	GKAFRAHSQLIHHQE	GKAFRAHLQLIHHQE	0.0054	22135298	dbPTM
O75356	ENTPD5	LGG	Phosphorylation	234	SFEMFNSTYKLYTHS	SFEMFNSTYRLYTHS	0.0022	22135298	dbPTM
Q13114	TRAF3	LGG	Phosphorylation	29	HTDRSAGTPVFVPEQ	HTDRSAGMPVFVPEQ	0.0094	22135298;25627689	dbPTM
P98175-2	RBM10	LGG	Phosphorylation	735	VAAYSGESDSEEEQE	VTAYSGESDSEEEQE	0.0004	15302935	dbPTM
P28566	HTR1E	LGG	Phosphorylation	148	LMILTVWTISIFISM	LMILTIWTISIFISM	0.0076	101544631	dbPTM
Q7Z628-2	NET1	LGG	Phosphorylation	52	TSLANLISPVRNGAV	TSLANLISPVRNGTV	0.0034	18669648	iPTMnet
Q9H2A3	NEUROG2	LGG	Phosphorylation	261	PPPDKHRYAPHLPIA	PPPDKHHYAPHLPIA	0.0036	22135298	dbPTM
Q9HAR2-2	ADGRL3	LGG	Phosphorylation	829	SYSKRTMTGYWSTQG	SYSKCTMTGYWSTQG	0.0046	18077418	dbPTM
Q9HAR2-2	ADGRL3	LGG	Phosphorylation	827	FWSYSKRTMTGYWST	FWSYSKCTMTGYWST	0.0046	18077418	dbPTM
O00463	TRAF5	LGG	Phosphorylation	19	CGFIRQNSGNSISLD	CGFIHQNSGNSISLD	0.0066	22135298;19690332;26074081	dbPTM
O00463	TRAF5	LGG	Phosphorylation	22	IRQNSGNSISLDFEP	IHQNSGNSISLDFEP	0.0066	19690332	dbPTM
Q14209	E2F2	LGG	Phosphorylation	123	PSPKTPKSPGEKTRY	PSPKIPKSPGEKTRY	0.0058	22135298	dbPTM
Q14209	E2F2	LGG	Phosphorylation	117	IRVDGLPSPKTPKSP	IRVDGLPSPKIPKSP	0.0058	19690332;16381945;23193290;22135298;25627689;23898821;22817900;23186163	dbPTM
P45984-3	MAPK9	LGG	Phosphorylation	183	ACTNFMMTPYVVTRY	VCTNFMMTPYVVTRY	0.002	11062067	iPTMnet
O75874	IDH1	LGG	Acetylation	126	RLVSGWVKPIIIGRH	RLVSGWVKPIIIG[H/S/C/G]H	0	23954790;26051181	dbPTM
B4DSZ6	IDH2	LGG	Acetylation	36	RLVPGWTKPITIGRH	RLVPGWTKPITIG[W/M/K/G/S]H	0	19608861	dbPTM
P48735	IDH2	LGG	Acetylation	166	RLVPGWTKPITIGRH	RLVPGWTKPITIG[W/M/K/G/S]H	0.0002	19608861	dbPTM
P48735-2	IDH2	LGG	Acetylation	114	RLVPGWTKPITIGRH	RLVPGWTKPITIG[W/M/K/G/S]H	0	19608861	dbPTM
Q96RK0	CIC	LGG	Acetylation	1510	SKVCLQLKIREVRQK	SKVCLQLKI[H/S/L]EVCQK	0	26051181	dbPTM
P60484	PTEN	LGG	Acetylation	6	--MTAIIKEIVSRNK	--KTAIIKEIVRRNK	0.0006	19608861	dbPTM
P60484	PTEN	LGG	Acetylation	2	------MTAIIKEIV	------KTAIIKEIV	0.0006	22814378	dbPTM
P60484	PTEN	LGG	Acetylation	125	HVAAIHCKAGKGRTG	HVATIHCEAGKGRTG	0.0006	16829519	dbPTM
P60484	PTEN	LGG	Acetylation	128	AIHCKAGKGRTGVMI	TIHCEAGKGRTDVMI	0.0006	16829519	dbPTM
P60484	PTEN	LGG	Acetylation	332	LDKANKDKANRYFSP	LYKANKDKANRYFSP	0.0006	7266279	dbPTM
P60484	PTEN	LGG	Acetylation	164	EVRTRDKKGVTIPSQ	EVRTRDKKGVTIPGQ	0.0006	7666207	dbPTM
P61244-2	MAX	LGG	Acetylation	57	SRAQILDKATEYIQY	SQAQILDKATEYIQY	0.008	17217336	iPTMnet
P10644	PRKAR1A	LGG	Acetylation	261	SILESLDKWERLTVA	SILESLDKWDRLTVA	0.0094	21339330;25953088	dbPTM
P10644	PRKAR1A	LGG	Acetylation	349	RGPLKCVKLDRPRFE	RGPLKCVKLDQPRFE	0.0094	25953088	dbPTM
P08151	GLI1	LGG	Acetylation	365	NEKPYVCKLPGCTKR	NEKSYVCKLPGCTKR	0.0002	88883	dbPTM
P08151	GLI1	LGG	Acetylation	371	CKLPGCTKRYTDPSS	CKLPGCTKHYTDPSS	0.0002	88887	dbPTM
Q12873	CHD3	LGG	Acetylation	820	VVTYTGDKDSRAIIR	VVTYTGDKDSWAIIR	0.0058	26051181	dbPTM
Q12873	CHD3	LGG	Acetylation	894	RLKNNQSKFFRVLNG	RLKNNQSNFFRVLNG	0.0058	19608861;25953088;26051181;27452117	dbPTM
Q92466	DDB2	LGG	Acetylation	278	DLRQVRGKASFLYSL	DLCQVRGKASFLYSL	0.0014	19608861;22424773;26051181	dbPTM
P43699	NKX2-1	LGG	Acetylation	184	ERRFKQQKYLSAPER	ERRFKQQKYLLVPER	0.0004	15449938	dbPTM
P05556	ITGB1	LGG	Acetylation	678	TKVESRDKLPQPVQP	AKVESRDKLPQPVQP	0.0014	26051181	dbPTM
P05556	ITGB1	LGG	Acetylation	619	ICECGVCKCTDPKFQ	ICKCGVCKCTDPKFQ	0.0014	26051181	dbPTM
P38398	BRCA1	LGG	Acetylation	1	-------MDLSALRV	-------MDLSALHV	0.004	22814378	dbPTM
Q86YC2	PALB2	LGG	Acetylation	295	SLEAQGKKMTVSTDN	SLEAQGNKMTVSTDN	0.0044	7492061	dbPTM
Q86YC2	PALB2	LGG	Acetylation	294	VSLEAQGKKMTVSTD	VSLEAQGNKMTVSTD	0.0044	7492053	dbPTM
Q9H4Q3	PRDM13	LGG	Acetylation	580	HLCLYCGKLYSRKYG	HLCLYCGKLYSHKYG	0.0016	20167786	dbPTM
O43149	ZZEF1	LGG	Acetylation	523	VRQNLLLKYGKPLQL	VRQNLLLKYGKPIQL	0.0066	7683213	dbPTM
O43149	ZZEF1	LGG	Acetylation	526	NLLLKYGKPLQLTLQ	NLLLKYGKPIQLTLQ	0.0066	7683223	dbPTM
O95202	LETM1	LGG	Acetylation	284	AAKGSATKDFSVFFQ	AAKGSTTKDFSVFFQ	0.009	164295	dbPTM
Q12830-4	BPTF	LGG	Acetylation	2720	STTSKETKKDTKLYC	STTSKETEKDTKLYC	0	19608861	dbPTM
Q6NWY9-2	PRPF40B	LGG	Acetylation	142	EYKSDTGKPYYYNNQ	EYKSDTCKPYYYNNQ	0.0058	19608861	dbPTM
Q6GMR7	FAAH2	LGG	Acetylation	90	PMINGIVKYRFEEAM	PMINGIVKYRFEEVM	0.0022	19828375	dbPTM
Q15303	ERBB4	LGG	Acetylation	881	EYNADGGKMPIKWMA	EYNADGGKMLIKWMA	0.0052	20167786	dbPTM
P14921-3	ETS1	LGG	Acetylation	349	HKPKGTFKDYVRDRA	HKPKGTFKDYVWDRA	0.0022	19608861	dbPTM
O75762	TRPA1	LGG	Acetylation	403	FMQMQQIKELVMDED	FMQMQQIKELVMNED	0.004	19826671	dbPTM
P20853	CYP2A7	LGG	Acetylation	436	FVPFSIGKRNCFGEG	FAPFSIGKRNCFGEG	0.0006	24889747	dbPTM
Q86V15	CASZ1	LGG	Acetylation	351	VKYLHLFKPGEGSPD	VKYLHLFKPGGGSPD	0.0034	26051181	dbPTM
P16157	ANK1	LGG	Acetylation	380	TPLHIACKKNHVRVM	TPLHITCKKNHVRVM	0.0024	30586893	dbPTM
P08572	COL4A2	LGG	Acetylation	453	DGFLFGLKGAKGRAG	DGFLFGLEGAKGRAG	0.0032	30587807	dbPTM
P08572	COL4A2	LGG	Acetylation	456	LFGLKGAKGRAGFPG	LFGLEGAKGRAGFPG	0.0032	30587813	dbPTM
Q13107	USP4	LGG	Acetylation	167	DTIATIEKEMRKLFN	DTIATIEKEMQKLFN	0.0024	25953088	dbPTM
Q96JK9	MAML3	LGG	Acetylation	272	SFTILQSKDLKQEPL	SFTILQSKDIKQEPL	0.0094	26051181	dbPTM
Q00653	NFKB2	LGG	Acetylation	229	SPGASNLKISRMDKT	SLGASNLKISRMDKT	0.0012	25953088	dbPTM
Q05823	RNASEL	LGG	Acetylation	684	KHKKMKLKIGDPSLY	KHKKMKLKIGDLSLY	0.01	19608861	dbPTM
F8VU11	PRPF40B	LGG	Acetylation	170	EYKSDTGKPYYYNNQ	EYKSDTCKPYYYNNQ	0.0054	19608861	dbPTM
Q9NQX3	GPHN	LGG	Acetylation	666	ARLSCDVKLDPRPEY	ARLSCDVKFDPRPEY	0.0012	25953088	dbPTM
O00329	PIK3CD	LGG	Acetylation	449	WPSVPDEKGELLNPT	WPSVPDENGELLNPT	0.004	25953088	dbPTM
P54764	EPHA4	LGG	Acetylation	693	EGVVTKCKPVMIITE	EGVVTKCKPVMIIKE	0.0078	30588515	dbPTM
O43312	MTSS1	LGG	Acetylation	149	SDTLKLQKKAKKGRG	SDTLKLQKKAKKRRG	0.0064	12656445	dbPTM
O43312	MTSS1	LGG	Acetylation	150	DTLKLQKKAKKGRGD	DTLKLQKKAKKRRGD	0.0064	12656455	dbPTM
P15923	TCF3	LGG	Acetylation	171	GSLDTQPKKVRKVPP	GSLDTQPKKFRKVPP	0.004	30588339	dbPTM
P08F94	PKHD1	LGG	Acetylation	1078	CKVPPRGKDGRIVNV	CKVPPRGKDGRVVNV	0.0022	19817427	dbPTM
Q9C004	SPRY4	LGG	Acetylation	1	-------MEPPIPQS	-------MEPLIPQS	0.0028	22223895	dbPTM
B4DYG5	PI4KA	LGG	Acetylation	988	RIRRVADKYLSGLVD	RIRRVADKYLSVLVD	0.0006	19608861	dbPTM
Q9H3E2	SNX25	LGG	Acetylation	589	PFKSIDQKFMEKSKN	PFKSIDQKFMEKPKN	0.0012	7705955	dbPTM
Q9H3E2	SNX25	LGG	Acetylation	593	IDQKFMEKSKNQLNK	IDQKFMEKPKNQLNK	0.0012	7493333	dbPTM
Q9BZF9	UACA	LGG	Acetylation	1228	REVVDLSKYKATKSD	REVIDLSKYKATKSD	0.0084	19829987	dbPTM
P42356	PI4KA	LGG	Acetylation	988	RIRRVADKYLSGLVD	RIRRVADKYLSVLVD	0.0032	19608861	dbPTM
Q12830-2	BPTF	LGG	Acetylation	2737	STTSKETKKDTKLYC	STTSKETEKDTKLYC	0.0002	19608861	dbPTM
Q14209	E2F2	LGG	Acetylation	127	TPKSPGEKTRYDTSL	IPKSPGEKTRYDTSL	0.0062	60547	dbPTM
Q14209	E2F2	LGG	Acetylation	119	VDGLPSPKTPKSPGE	VDGLPSPKIPKSPGE	0.0062	60539	dbPTM
Q14209	E2F2	LGG	Acetylation	122	LPSPKTPKSPGEKTR	LPSPKIPKSPGEKTR	0.0062	60543	dbPTM
O75874	IDH1	LGG	Ubiquitination	126	RLVSGWVKPIIIGRH	RLVSGWVKPIIIG[H/S/C/G]H	0	21890473;21906983	dbPTM
O75874	IDH1	LGG	Ubiquitination	126	RLVSGWVKPIIIGRH	RLVSGWVKPIIIG[H/S/C/G]H	0	21890473	dbPTM
B4DSZ6	IDH2	LGG	Ubiquitination	36	RLVPGWTKPITIGRH	RLVPGWTKPITIG[W/M/K/G/S]H	0	19608861	dbPTM
P48735	IDH2	LGG	Ubiquitination	166	RLVPGWTKPITIGRH	RLVPGWTKPITIG[W/M/K/G/S]H	0	21890473	dbPTM
P48735-2	IDH2	LGG	Ubiquitination	114	RLVPGWTKPITIGRH	RLVPGWTKPITIG[W/M/K/G/S]H	0	19608861	dbPTM
P06576	ATP5F1B	LGG	Ubiquitination	201	APYAKGGKIGLFGGA	APYAKGGKIELFGGA	0.0038	21906983;21890473	dbPTM
P06576	ATP5F1B	LGG	Ubiquitination	55	AQTSPSPKAGAATGR	AQTSPSPKAGTATGR	0.0038	21906983;21890473	dbPTM
Q8TC07-3	TBC1D15	LGG	Ubiquitination	34	YIHSSCGKTNDQDGL	YIHSSCVKTNDQDGL	0.0034	21890473	dbPTM
Q8TC07-3	TBC1D15	LGG	Ubiquitination	89	VEWTQAPKERGHRGS	VEWTQAPKEKGHRGS	0.0034	21890473	dbPTM
Q92608	DOCK2	LGG	Ubiquitination	1054	FSHAKYNKILNKYGD	SSHAKYNKILNKYGD	0.005	21906983	dbPTM
Q92608	DOCK2	LGG	Ubiquitination	1054	FSHAKYNKILNKYGD	SSHAKYNKILNKYGD	0.005	21890473;21906983	dbPTM
Q92608	DOCK2	LGG	Ubiquitination	1474	TSFVTAYKLPGILRW	TSFVTAYKLPGILHW	0.005	21890473	dbPTM
Q92608	DOCK2	LGG	Ubiquitination	1474	TSFVTAYKLPGILRW	TSFVTAYKLPGILHW	0.005	21890473;21906983	dbPTM
Q14164	IKBKE	LGG	Ubiquitination	30	VYKARNKKSGELVAV	VYKARNKKSRELVAV	0.005	PubMed:23453969	dbPTM
Q14164	IKBKE	LGG	Ubiquitination	137	GIVHRDIKPGNIMRL	GIVHHDIKPGNIMRL	0.005	2190698	dbPTM
Q86XL3	ANKLE2	LGG	Ubiquitination	394	DDEAMLQKRIRYVVD	DDEVMLQKRIHYVVD	0	2190698	dbPTM
Q86XL3	ANKLE2	LGG	Ubiquitination	394	DDEAMLQKRIRYVVD	DDEVMLQKRIHYVVD	0	21906983	dbPTM
Q92466	DDB2	LGG	Ubiquitination	278	DLRQVRGKASFLYSL	DLCQVRGKASFLYSL	0.008	21890473	dbPTM
Q92466	DDB2	LGG	Ubiquitination	278	DLRQVRGKASFLYSL	DLCQVRGKASFLYSL	0.008	21890473;21906983	dbPTM
P20585	MSH3	LGG	Ubiquitination	107	KVKKVQQKEGGSDLG	KVNKVQQKEGGSDLG	0.0004	2190698	dbPTM
P19447	ERCC3	LGG	Ubiquitination	706	EDLAFSTKEEQQQLL	EDLAFSTKEEQHQLL	0.0012	21906983;21890473	dbPTM
P21359-2	NF1	LGG	Ubiquitination	1496	LLWNNQEKIGQYLSS	LFWNNQEKIGQYLSS	0.001	21890473	dbPTM
E9PHB6	SCN5A	LGG	Ubiquitination	590	PGHALHGKKNSTVDC	PGHALHGKKNSTGDC	0.0008	2190698	dbPTM
Q6Q0C0	TRAF7	LGG	Ubiquitination	346	VLDENQSKLSEDLME	VLDENQSKPSEDLME	0.0094	2190698	dbPTM
Q6Q0C0	TRAF7	LGG	Ubiquitination	346	VLDENQSKLSEDLME	VLDENQSKPSEDLME	0.0094	21906983;21890473	dbPTM
Q96ST3	SIN3A	LGG	Ubiquitination	747	DTKVLRSKSLLNEIE	DTKVLRSKSLLNETE	0.0022	21906983	dbPTM
P54198	HIRA	LGG	Ubiquitination	178	RGHSGLVKGLTWDPV	RGHSGLVKWLTWDPV	0.0038	21890473	dbPTM
P54198	HIRA	LGG	Ubiquitination	178	RGHSGLVKGLTWDPV	RGHSGLVKWLTWDPV	0.0038	21906983;21890473	dbPTM
Q14524	SCN5A	LGG	Ubiquitination	590	PGHALHGKKNSTVDC	PGHALHGKKNSTGDC	0.0004	2190698	dbPTM
Q14524	SCN5A	LGG	Ubiquitination	590	PGHALHGKKNSTVDC	PGHALHGKKNSTGDC	0.0004	21906983	dbPTM
O75914-4	PAK3	LGG	Ubiquitination	130	LQTSNITKLEQKKNP	LQTSNITKLEQKNNP	0.0092	21890473	dbPTM
O60496	DOK2	LGG	Ubiquitination	7	-MGDGAVKQGFLYLQ	-MGDRAVKQGFLYLQ	0.001	21890473	dbPTM
Q1RMC8	ROBO1	LGG	Ubiquitination	1006	SNKINEMKTFNSPNL	SNKINELKTFNSPNL	0.0004	2189047	dbPTM
P51178	PLCD1	LGG	Ubiquitination	712	EDYDASSKNDFIGQS	EDYDASSNNDFIGQS	0.0012	21906983	dbPTM
P58107	EPPK1	LGG	Ubiquitination	680	IGPDVFAKLLSAERA	IGPDVFAKLLSAECA	0.006	21906983;21890473;22053931	dbPTM
P58107	EPPK1	LGG	Ubiquitination	680	IGPDVFAKLLSAERA	IGPDVFAKLLSAECA	0.006	21890473	dbPTM
A0A140VJQ2	NPM1	LGG	Ubiquitination	27	GCELKADKDYHFKVD	GCELKADKDYHFEVD	0.0086	19608861	dbPTM
A0A140VJQ2	NPM1	LGG	Ubiquitination	32	ADKDYHFKVDNDENE	ADKDYHFEVDNDENE	0.0086	19608861	dbPTM
Q9Y6N7-5	ROBO1	LGG	Ubiquitination	1006	SNKINEMKTFNSPNL	SNKINELKTFNSPNL	0.0004	21890473	dbPTM
Q9Y2E4	DIP2C	LGG	Ubiquitination	1251	GSQTESLKARGLDLS	GSQTESLKAQGLDLS	0.0026	21890473;21906983	dbPTM
Q9H0M0	WWP1	LGG	Ubiquitination	900	RLDLPPYKSYEQLKE	CLDLPPYKSYEQLKE	0.0066	21890473;21906983	dbPTM
Q9H0M0	WWP1	LGG	Ubiquitination	900	RLDLPPYKSYEQLKE	CLDLPPYKSYEQLKE	0.0066	21890473	dbPTM
P29375	KDM5A	LGG	Ubiquitination	425	FGSGFPVKDGRRKIL	FGSGFPVKDGWRKIL	0.0004	2189047	dbPTM
P29375	KDM5A	LGG	Ubiquitination	425	FGSGFPVKDGRRKIL	FGSGFPVKDGWRKIL	0.0004	21890473	dbPTM
P98198-4	ATP8B2	LGG	Ubiquitination	210	PPNNKLDKFSGTLYW	PPNNKLDKFNGTLYW	0.001	21890473	dbPTM
A0MNN4	SMU1	LGG	Ubiquitination	19	RLIMQYLKENSLHRA	HLIMQYLKENSLHRA	0.0088	21890473	dbPTM
Q86VV8	RTTN	LGG	Ubiquitination	1528	NGLDDSFKFWRAPSR	HGLDDSFKFWRAPSR	0.002	2190698	dbPTM
Q86VV8	RTTN	LGG	Ubiquitination	1528	NGLDDSFKFWRAPSR	HGLDDSFKFWRAPSR	0.002	21906983	dbPTM
P10071	GLI3	LGG	Ubiquitination	779	TKWMEHVKLERLKQV	TKWMERVKLERLKQV	0.007	16705181	dbPTM
P10071	GLI3	LGG	Ubiquitination	773	RRNPAGTKWMEHVKL	RRNPAGTKWMERVKL	0.007	16705181	dbPTM
P10071	GLI3	LGG	Ubiquitination	784	HVKLERLKQVNGMFP	RVKLERLKQVNGMFP	0.007	16705181	dbPTM
Q12929	EPS8	LGG	Ubiquitination	781	YSQITVQKAALEDSS	YSQITVQKAALEDNS	0.0018	21906983	dbPTM
Q93034	CUL5	LGG	Ubiquitination	384	VNDATIFKLELPLKQ	VNDATIFKLELPLEQ	0.0064	21890473	dbPTM
K4DIA1	SCN5A	LGG	Ubiquitination	590	PGHALHGKKNSTVDC	PGHALHGKKNSTGDC	0.0006	2190698	dbPTM
Q02080	MEF2B	LGG	Ubiquitination	112	GPEEPGEKFRRLAGE	GPEESGEKFRRLAGE	0.0054	21906983	dbPTM
B4DL80	CDC27	LGG	Ubiquitination	694	KKLGQTHLALMNFSW	KKLGQTHLTLMNFSW	0.0082	21906983;21890473	dbPTM
P08069	IGF1R	LGG	Ubiquitination	1168	YETDYYRKGGKGLLP	CETDYYRKGGKGLLP	0.0064	21994939	dbPTM
P41743	PRKCI	LGG	Ubiquitination	380	GIIYRDLKLDNVLLD	GIIYRDLKLDNVLMD	0	2190698	dbPTM
H9KVD2	SCN5A	LGG	Ubiquitination	590	PGHALHGKKNSTVDC	PGHALHGKKNSTGDC	0.0006	21906983	dbPTM
P20908	COL5A1	LGG	Ubiquitination	1391	GPSGPPGKRGPPGPA	GPSGPPEKRGPPGPA	0.0012	21906983	dbPTM
P21359	NF1	LGG	Ubiquitination	1517	LLWNNQEKIGQYLSS	LFWNNQEKIGQYLSS	0.001	2189047	dbPTM
P21359	NF1	LGG	Ubiquitination	1517	LLWNNQEKIGQYLSS	LFWNNQEKIGQYLSS	0.001	21890473	dbPTM
Q9P2N5	RBM27	LGG	Ubiquitination	1003	STANQGPKFKDRRLQ	STANQGPKFKDRWLQ	0.0008	18655026;21890473	dbPTM
Q9Y6N7	ROBO1	LGG	Ubiquitination	1051	SNKINEMKTFNSPNL	SNKINELKTFNSPNL	0.0006	2189047	dbPTM
Q9Y6N7	ROBO1	LGG	Ubiquitination	1051	SNKINEMKTFNSPNL	SNKINELKTFNSPNL	0.0006	21890473	dbPTM
Q14524-2	SCN5A	LGG	Ubiquitination	590	PGHALHGKKNSTVDC	PGHALHGKKNSTGDC	0.0002	21906983	dbPTM
P06400	RB1	LGG	Ubiquitination	810	NIYISPLKSPYKISE	SIYISPLKSPYKISE	0.0008	21906983;21890473	dbPTM
B0I1T2	MYO1G	LGG	Ubiquitination	571	QDITEVTKRPLTAGT	QDITEVTKRPLMAGT	0.0074	21890473	dbPTM
B0I1T2	MYO1G	LGG	Ubiquitination	571	QDITEVTKRPLTAGT	QDITEVTKRPLMAGT	0.0074	21890473;21906983	dbPTM
Q8NHQ9	DDX55	LGG	Ubiquitination	316	KIFMEFRKLQSGILV	KIFMEFRKLQSVILV	0.0006	21906983	dbPTM
Q96L91-2	EP400	LGG	Ubiquitination	1060	GALRDYQKIGLDWLA	GALKDYQKIGLDWLA	0.0032	21890473;21906983	dbPTM
P42575	CASP2	LGG	Ubiquitination	77	MRELIQAKVGSFSQN	MRELIQAKLGSFSQN	0.0084	21906983	dbPTM
Q99062	CSF3R	LGG	Ubiquitination	655	LCCSPNRKNPLWPSV	LCCSPNRKNPIWPSV	0.0026	19453968	dbPTM
P06401	PGR	LGG	Ubiquitination	388	QPPALKIKEEEEGAE	QPPALKIKEEEEGVE	0.0024	17347654	dbPTM
P35568	IRS1	LGG	Methylation	772	YSLPRSFKHTQRPGE	YSLPKSFKHTQRPGE	0.0016	115971553	dbPTM
Q04864	REL	LGG	Methylation	421	SVAHPTPRSGNTNPL	SVVHPTPRSGNTNPL	0.0022	115386197	dbPTM
P18031	PTPN1	LGG	Methylation	380	RVVGGSLRGAQAASP	RVLGGSLRGAQAASP	0.0012	115489601	dbPTM
Q9UKX2	MYH2	LGG	Methylation	1132	EEEIEAERASRAKAE	EEEIEAERASQAKAE	0.0034	16187961	dbPTM
P78357	CNTNAP1	LGG	Methylation	489	YFFGGCPKPASRWDC	YFFGDCPKPASRWDC	0.0014	25514926	dbPTM
O95294	RASAL1	LGG	Methylation	399	RTRRISFKGALSEEQ	RTQRISFKGALSEEQ	0.0032	98666335	dbPTM
P52306	RAP1GDS1	LGG	Methylation	368	KLMDLLDRHVEDGNV	NLMDLLDRHVEDGNV	0.0032	115490291	dbPTM
O60285	NUAK1	LGG	Methylation	284	SDARGLIRWMLMVNP	SDARGLIRWMMMVNP	0.0038	24151209	dbPTM
Q15361	TTF1	LGG	Methylation	528	LERFKEFKAQGVAIK	LEWFKEFKAQGVAIK	0.0002	115979431	dbPTM
P06400	RB1	LGG	Methylation	810	NIYISPLKSPYKISE	SIYISPLKSPYKISE	0.0076	22787429	dbPTM
P06400	RB1	LGG	Methylation	798	KFPSSPLRIPGGNIY	KFPSSPLRIPGGSIY	0.0076	73066611	dbPTM
Q08050	FOXM1	LGG	Methylation	278	PYFKHIAKPGWKNSI	PYFKHIAKPDWKNSI	0.0008	23644510;25514926	dbPTM
Q08050	FOXM1	LGG	Methylation	282	HIAKPGWKNSIRHNL	HIAKPDWKNSIRHNL	0.0008	23644510;25514926	dbPTM
P21817	RYR1	LGG	Methylation	4229	NEGGEAEKMELFVSF	NEGGEAEKMELFVNF	0.002	25514926	dbPTM
Q8TEK3	DOT1L	LGG	Methylation	1359	SFPSQRGKEGSDANP	SFPSQRGKEGSDTNP	0.0006	23644510;25514926	dbPTM
Q8WVV4	POF1B	LGG	Methylation	138	YPQTTIRKYVVQNPE	YPQTTIRKYVLQNPE	0.0058	23644510	dbPTM
Q8N3U4	STAG2	LGG	Methylation	1158	TPLDYNRRGTSLMED	TPLDYNRHGTSLMED	0.0052	115917913	dbPTM
P13667	PDIA4	LGG	Methylation	594	ANDVPSDRYKVEGFP	ANDVPSDRYKMEGFP	0.0072	115486867	dbPTM
P02768	ALB	LGG	Methylation	558	TALVELVKHKPKATK	IALVELVKHKPKATK	0.0072	24129315	dbPTM
Q13546	RIPK1	LGG	Methylation	477	SSHGFGTRPLDPGTA	SSHDFGTRPLDPGTA	0.001	115386377	dbPTM
O43823	AKAP8	LGG	Methylation	277	TMPYGCGRSQPRMRD	TMPYGCGRSQPRMWD	0.0056	24129315	dbPTM
Q8TDY2	RB1CC1	LGG	Methylation	210	PLLECLTRHSYRECL	QLLECLTRHSYRECL	0.0006	115372781	dbPTM
P08F94	PKHD1	LGG	Methylation	2286	SWEAIHGRKDDWSGH	SWEAIHGRKDDSSGH	0.0008	24391047	dbPTM
Q96IF1	AJUBA	LGG	Methylation	7	-MERLGEKASRLLEK	-MERLGEKASHLLEK	0.0016	25514926	dbPTM
Q13263	TRIM28	LGG	Methylation	790	QSIIGLQRFFETRMN	QSIIGLQHFFETRMN	0.003	115918465	dbPTM
P38936	CDKN1A	LGG	Methylation	156	DFYHSKRRLIFSKRK	DFYHSKHRLIFSKRK	0.007	101521401	dbPTM
P05455	SSB	LGG	Methylation	191	FKDDYFAKKNEERKQ	FKDDYFAKKKEERKQ	0.004	115980481	dbPTM
Q9H0A0	NAT10	LGG	Methylation	195	ILSLASCKKCLVIDD	ILSLASCKKCLIIDD	0.0004	25514926	dbPTM
Q9H2G4	TSPYL2	LGG	Methylation	407	GSRIKRKKQEMKKRK	GSRIKIKKQEMKKRK	0.0002	23644510;25514926	dbPTM
P60842	EIF4A1	LGG	Sumoylation	238	PIRILVKKEELTLEG	PIWILVKKEELTLEG	0.0084	28112733	dbPTM
P60842	EIF4A1	LGG	Sumoylation	309	MHGDMDQKERDVIMR	MHGDMDQKERDVMMR	0.0084	28112733	dbPTM
P60842	EIF4A1	LGG	Sumoylation	369	RGGRFGRKGVAINMV	RGGRFGHKGVAINMV	0.0084	28112733	dbPTM
P10071	GLI3	LGG	Sumoylation	779	TKWMEHVKLERLKQV	TKWMERVKLERLKQV	0.0094	28112733	dbPTM
Q6ZN30	BNC2	LGG	Sumoylation	396	SITNVEPKTEPACVS	SITNVEPKTKPACVS	0.0066	28112733	dbPTM
P35222	CTNNB1	LIHC	Phosphorylation	37	YLDSGIHSGATTTAP	YL[G/Y/V/N][Y/F/P/C/A][R/E/V]SP[C/A/Y/F]GAT[A/I]TAP	0	20307497	dbPTM
P35222	CTNNB1	LIHC	Phosphorylation	30	SHWQQQSYLDSGIHS	SHWQQQSYL[G/Y/V/N][Y/F/P/C/A][R/E/V]SPS	0	18083107;18180459;20736484;16381945;23193290;22135298;22817900	dbPTM
P35222	CTNNB1	LIHC	Phosphorylation	29	VSHWQQQSYLDSGIH	VSHWQQQSYL[G/Y/V/N][Y/F/P/C/A][R/E/V]SH	0	12027456	dbPTM
P35222	CTNNB1	LIHC	Phosphorylation	33	QQQSYLDSGIHSGAT	QQQSYL[G/Y/V/N][Y/F/P/C/A][R/E/V]SP[C/A/Y/F]GAT	0	20307497;25169422	dbPTM
P35222	CTNNB1	LIHC	Phosphorylation	41	GIHSGATTTAPSLSG	[R/E/V]SP[C/A/Y/F]GAT[A/I]TAP[P/Y/F]LSG	0	12027456	dbPTM
P35222	CTNNB1	LIHC	Phosphorylation	42	IHSGATTTAPSLSGK	SP[C/A/Y/F]GAT[A/I]TAP[P/Y/F]LSGK	0	23898821	dbPTM
P35222	CTNNB1	LIHC	Phosphorylation	47	TTTAPSLSGKGNPEE	T[A/I]TAP[P/Y/F]LSGKGNPEE	0	22135298;25850435	dbPTM
P35222	CTNNB1	LIHC	Phosphorylation	45	GATTTAPSLSGKGNP	GAT[A/I]TAP[P/Y/F]LSGKGNP	0	12051714	dbPTM
P35222	CTNNB1	LIHC	Phosphorylation	179	AVMVHQLSKKEASRH	AVMVHQLSKKEASGH	0	22135298;24961811	dbPTM
P35222	CTNNB1	LIHC	Phosphorylation	191	SRHAIMRSPQMVSAI	SGHAIMRSPQMVSAI	0	21406692;24275569;17009320	dbPTM
P35222	CTNNB1	LIHC	Phosphorylation	333	NIMRTYTYEKLLWTT	NIMRTYTFE[T/I]LLWTT	0	20026641	dbPTM
P35222	CTNNB1	LIHC	Phosphorylation	331	LVNIMRTYTYEKLLW	LVNIMRTYTFE[T/I]LLW	0	20026641	dbPTM
P35222	CTNNB1	LIHC	Phosphorylation	332	VNIMRTYTYEKLLWT	VNIMRTYTFE[T/I]LLWT	0	22135298	dbPTM
P35222	CTNNB1	LIHC	Phosphorylation	393	RNLSDAATKQEGMEG	R[I/Y/K]LSDAATKQEGMEG	0	12700239	dbPTM
Q9NR09	BIRC6	LIHC	Phosphorylation	132	KVIFVDDYAVGCRKD	KFIFVDDYAVGCRKD	0.0072	22135298	dbPTM
Q9NR09	BIRC6	LIHC	Phosphorylation	473	IPKLEGDSDDLLEDS	IPKLEEDSDDLLEDS	0.0072	19369195;16381945;23193290;20363803;19060867;22135298;25850435;23663014;25849741	dbPTM
Q9NR09	BIRC6	LIHC	Phosphorylation	992	SKGIEPSSEGSKPLS	STGIEPSSEGSKPLS	0.0072	25627689	dbPTM
Q9NR09	BIRC6	LIHC	Phosphorylation	1717	TPPNEAVSVVINAEL	SPPNEAVSVVINAEL	0.0072	17081983	dbPTM
Q9NR09	BIRC6	LIHC	Phosphorylation	1710	LFMTPPLTPPNEAVS	LFMTPPLSPPNEAVS	0.0072	24275569	dbPTM
Q9NR09	BIRC6	LIHC	Phosphorylation	2122	DRVFMLLSCIGQRSL	DRVFMLLCCIGQRSL	0.0072	22135298	dbPTM
Q9NR09	BIRC6	LIHC	Phosphorylation	3937	ATPPRPPSRRGRTIP	ATPPRPPSRKGRTIP	0.0072	22135298;23917254;23186163;24117733	dbPTM
Q9NR09	BIRC6	LIHC	Phosphorylation	3951	PDKIGSTSGAEAANK	PDKIGSTSGAEAAHK	0.0072	25627689	dbPTM
P14867	GABRA1	LIHC	Phosphorylation	237	VQSSTGEYVVMTTHF	VQSSTAEYVVMTTHF	0	22135298	dbPTM
P14867	GABRA1	LIHC	Phosphorylation	232	VDSGIVQSSTGEYVV	VDSGIVQSSTAEYVV	0	22135298	dbPTM
P14867	GABRA1	LIHC	Phosphorylation	278	SFWLNRESVPARTVF	[Y/F]FWLNRESVPARTVF	0	22135298	dbPTM
P14867	GABRA1	LIHC	Phosphorylation	375	YAPTATSYTPNLARG	YA[Q/T]TATSYNPNLARG	0	19060867;22135298	dbPTM
P14867	GABRA1	LIHC	Phosphorylation	368	LIKKNNTYAPTATSY	LIKKNNTYA[Q/T]TATSY	0	19060867;22135298	dbPTM
P42262	GRIA2	LIHC	Phosphorylation	291	EYPGAHTTTIKYTSA	EYPGSHTTTIKYTSA	0.001	22135298	dbPTM
P42262	GRIA2	LIHC	Phosphorylation	285	STLEEKEYPGAHTTT	STLEEKEYPGSHTTT	0.001	22135298	dbPTM
P42262	GRIA2	LIHC	Phosphorylation	292	YPGAHTTTIKYTSAL	YPGSHTTTIKYTSAL	0.001	22135298	dbPTM
P42262	GRIA2	LIHC	Phosphorylation	638	LIIISSYTANLAAFL	LIIISSYTANLA[T/D]FL	0.001	30883902	iPTMnet
P42262	GRIA2	LIHC	Phosphorylation	717	GVARVRKSKGKYAYL	GVARVRKPKGKYAYL	0.001	8848293	dbPTM
Q8WXX0	DNAH7	LIHC	Phosphorylation	3175	AIKILSSSKALANEI	AIKILSSSKAFANEI	0.0094	19413330	dbPTM
Q8WXX0	DNAH7	LIHC	Phosphorylation	2935	NQTKEWTTLCKGRDI	NQTKEWTTLCKGGDI	0.0094	22135298	dbPTM
Q8WXX0	DNAH7	LIHC	Phosphorylation	2934	QNQTKEWTTLCKGRD	QNQTKEWTTLCKGGD	0.0094	22135298	dbPTM
Q8WXX0	DNAH7	LIHC	Phosphorylation	1987	TGKSVYITNFLLNQL	TGKSVYITNFLLDQL	0.0094	25627689	dbPTM
Q8WXX0	DNAH7	LIHC	Phosphorylation	205	VFTDSIVTLSDEMRE	VFTDSVVALSDEMRE	0.0094	22135298	dbPTM
Q8WXX0	DNAH7	LIHC	Phosphorylation	207	TDSIVTLSDEMREDY	TDSVVALSDEMREDY	0.0094	22135298	dbPTM
Q8WXX0	DNAH7	LIHC	Phosphorylation	200	PQHLKVFTDSIVTLS	TQHLKVFTDSVVALS	0.0094	22135298	dbPTM
Q8TE73	DNAH5	LIHC	Phosphorylation	4251	YMIGEIQYGGRVTDD	YMIGEILYGGRVTDD	0.0018	18083107;16381945;23193290;22135298;22817900	dbPTM
Q8TE73	DNAH5	LIHC	Phosphorylation	4244	VSWTTIRYMIGEIQY	VSWTTIRYMIGEILY	0.0018	18083107;16381945;23193290;22135298;22817900	dbPTM
Q8TE73	DNAH5	LIHC	Phosphorylation	3171	FQRFRRSTHVTPKSY	FQGFRRSTHVTPKSY	0.0018	23403867	dbPTM
Q8TE73	DNAH5	LIHC	Phosphorylation	1125	KLVSVLSTIINSTKK	KLVSVLCTIINSTKK	0.0018	22135298	dbPTM
Q8TE73	DNAH5	LIHC	Phosphorylation	1129	VLSTIINSTKKEVIT	VLCTIINSTKKEVIT	0.0018	22135298	dbPTM
Q8TE73	DNAH5	LIHC	Phosphorylation	15	QLWKHSVTRVLTQRL	QLWKHSVTRVLTLRL	0.0018	23403867	dbPTM
Q15149-4	PLEC	LIHC	Phosphorylation	4217	AKNLIDRSALDQYRA	TKNLIDRSALDQYRA	0.0074	19691289,20068231	iPTMnet
Q15149-4	PLEC	LIHC	Phosphorylation	4134	ERKTSSKSSVRKRRV	ERKTASKSSVRKRRV	0.0074	18669648	iPTMnet
Q15149-4	PLEC	LIHC	Phosphorylation	4132	KRERKTSSKSSVRKR	KRERKTASKSSVRKR	0.0074	18669648	iPTMnet
Q15149-4	PLEC	LIHC	Phosphorylation	3441	TGYRDPYSGSTISLF	TGYKDPYSGSTISLF	0.0074	20068231	iPTMnet
Q15149-4	PLEC	LIHC	Phosphorylation	3440	VTGYRDPYSGSTISL	VTGYKDPYSGSTISL	0.0074	20068231	iPTMnet
Q15149-4	PLEC	LIHC	Phosphorylation	1062	EPSPAAPTLRSELEL	QPSPAAPTLRSELEL	0.0074	20068231	iPTMnet
Q9NYC9	DNAH9	LIHC	Phosphorylation	2155	FVVGGAGTGKSQVLR	LVVGGAGTGKSQVLR	0.006	20068231	dbPTM
Q9NYC9	DNAH9	LIHC	Phosphorylation	2146	ELLAVRHSVFVVGGA	ELLAVRHSVLVVGGA	0.006	20068231	dbPTM
Q9NYC9	DNAH9	LIHC	Phosphorylation	2733	DLFDKIQTEVLKKTF	DLFDKIRTEVLKKTF	0.006	22135298	dbPTM
Q9NYC9	DNAH9	LIHC	Phosphorylation	3415	PYLSQLKTPIPVTPA	PFLSQLKTPIPVTPA	0.006	21406692;16381945;23193290;22135298;22817900	dbPTM
P01266	TG	LIHC	Phosphorylation	1165	SRRVSPGYVPACRAE	SRRVSPVYVPACRAE	0.008	22135298	dbPTM
P01266	TG	LIHC	Phosphorylation	1529	QCDQNGQYRASQKDR	QCDQNGQYRGSQKDR	0.008	22135298	dbPTM
P01266	TG	LIHC	Phosphorylation	1591	NAPVAVRSKVPDSEF	N[V/D]PVAVRSKVPDSEF	0.008	22135298	dbPTM
Q5JWF2	GNAS	LIHC	Phosphorylation	847	LLRCRVLTSGIFETK	LLRCCVLTSGIFETK	0.0012	22135298	dbPTM
Q5T1R4	HIVEP3	LIHC	Phosphorylation	1745	KSNEEYVYVRGRGRG	KSNEEYVYVRSRGRG	0.0042	18083107;16381945;23193290	dbPTM
Q5T1R4	HIVEP3	LIHC	Phosphorylation	1743	GYKSNEEYVYVRGRG	GYKSNEEYVYVRSRG	0.0042	18083107;16381945;23193290;22135298	dbPTM
Q5T1R4	HIVEP3	LIHC	Phosphorylation	931	SSVPLSRSPSQESNV	SSVPMSRSPSQESNV	0.0042	25850435;23911959;25849741	dbPTM
Q5T1R4	HIVEP3	LIHC	Phosphorylation	405	ESAEQQVSPPNTNAK	ESAEQQISPPNTNAK	0.0042	22135298	dbPTM
Q12860	CNTN1	LIHC	Phosphorylation	767	TNPDTGRYVHKDETM	TNSDTGRYVHKDETM	0.0018	22135298	dbPTM
Q12860	CNTN1	LIHC	Phosphorylation	913	SQPPRIISSVRSGSR	SQPARIISSVRSGSR	0.0018	22135298	dbPTM
Q12860	CNTN1	LIHC	Phosphorylation	914	QPPRIISSVRSGSRY	QPARIISSVRSGSRY	0.0018	22135298	dbPTM
Q12860	CNTN1	LIHC	Phosphorylation	972	PIPRDGEYVVEVRAH	PIPRDGEYVVEVHAH	0.0018	18452278	dbPTM
P28336	NMBR	LIHC	Phosphorylation	356	RGTSYLLSSSAVRMT	RGTSYLLSSSAVCMT	0.0034	22135298	dbPTM
P28336	NMBR	LIHC	Phosphorylation	130	QLTSVGVSVFTLTAL	QLTSVGGSVFTLTAL	0.0034	22135298	dbPTM
P53779	MAPK10	LIHC	Phosphorylation	131	ISLLNVFTPQKTLEE	ISLLNVFTPLKMLEE	0.002	11823425	dbPTM
P53779	MAPK10	LIHC	Phosphorylation	216	GLARTAGTSFMMTPY	RLARTAGTSFMMTPY	0.002	17192257;16381945;23193290	dbPTM
Q9Y4I1	MYO5A	LIHC	Phosphorylation	1651	TGLRKRTSSIADEGT	TGLRKRSSSIADEGT	0.0068	19060867;22135298;23898821;23403867;19690332;24667141	dbPTM
Q9Y4I1	MYO5A	LIHC	Phosphorylation	1650	PTGLRKRTSSIADEG	PTGLRKRSSSIADEG	0.0068	18669648	dbPTM
Q9Y4I1	MYO5A	LIHC	Phosphorylation	1652	GLRKRTSSIADEGTY	GLRKRSSSIADEGTY	0.0068	23186163	dbPTM
Q9Y4I1	MYO5A	LIHC	Phosphorylation	1452	VGQMENISPGQIIDE	VGLMENISPGQIIDE	0.0068	20068231	dbPTM
Q9Y4I1	MYO5A	LIHC	Phosphorylation	175	GKTVSAKYAMRYFAT	GKTVSAKCAMRYFAT	0.0068	20068231;16381945;23193290	dbPTM
Q9Y4I1	MYO5A	LIHC	Phosphorylation	172	SGAGKTVSAKYAMRY	SGAGKTVSAKCAMRY	0.0068	20068231;16381945;23193290	dbPTM
P11277	SPTB	LIHC	Phosphorylation	1797	MQLLAASYDLHRYFY	MQLLATSYDLHRYFY	0.0062	21406692;16381945;23193290;22135298	dbPTM
P11277	SPTB	LIHC	Phosphorylation	1242	VAEGNLYSDKIKEKV	VAEGNLYSDKIKENV	0.0062	22135298	dbPTM
P11277	SPTB	LIHC	Phosphorylation	1226	NNRDKVLSPVDSGNK	SNRDKVLSPVDSGNK	0.0062	22135298	dbPTM
Q5VU65	NUP210L	LIHC	Phosphorylation	925	TFSLVEGSGYFLVNS	TFSLAEGSGYFLVNS	0.0008	22135298	dbPTM
Q5VU65	NUP210L	LIHC	Phosphorylation	918	NHPDVKETFSLVEGS	NHPDVKETFSLAEGS	0.0008	22135298	dbPTM
Q5VU65	NUP210L	LIHC	Phosphorylation	815	RKFDNFSSLMLEWKS	RKFDNSSSLMLEWKS	0.0008	22135298	dbPTM
Q14004-2	CDK13	LIHC	Phosphorylation	871	SEESRPYTNKVITLW	SEESRPNTNKVITLW	0.0096	18452278,18669648,18691976,19651622,20068231	iPTMnet
Q14004-2	CDK13	LIHC	Phosphorylation	870	SSEESRPYTNKVITL	SSEESRPNTNKVITL	0.0096	18691976,19651622,20068231	iPTMnet
Q14004-2	CDK13	LIHC	Phosphorylation	1186	DMRILELTPEPDRPR	DMRLLELTPEPDRPR	0.0096	17081983,18452278,18669648,18691976,18707149,19664995,20068231	iPTMnet
Q86XD5-3	FAM131B	LIHC	Phosphorylation	145	TDAYSDLSDGEKEAR	TDACSDLSDGGKEAR	0.001	18510355	iPTMnet
Q92953	KCNB2	LIHC	Phosphorylation	103	FTSILNFYRTGKLHM	FTYILNFYWTGKLHM	0.0058	22135298	dbPTM
Q92953	KCNB2	LIHC	Phosphorylation	105	SILNFYRTGKLHMME	YILNFYWTGKLHMME	0.0058	22135298	dbPTM
Q92953	KCNB2	LIHC	Phosphorylation	97	DRHPGAFTSILNFYR	DRHPGAFTYILNFYR	0.0058	22135298	dbPTM
Q9H2B2	SYT4	LIHC	Phosphorylation	114	KTNLKPGSPSDLENA	KTNLKPGSPSDLEIA	0.0088	22135298	dbPTM
Q6UX06	OLFM4	LIHC	Phosphorylation	441	FMVCGVLYATRTMNT	FMVCGVLSATSTMNT	0.007	23403867	dbPTM
Q96JP5	ZFP91	LIHC	Phosphorylation	367	LRHAKHHTDQRDYIC	LLHAKHHTDQRDYVC	0.0024	20068231;16381945;23193290	dbPTM
Q9NRL2-2	BAZ1A	LIHC	Phosphorylation	1331	RKRRGRKSANNTPEN	RKRRGRRSANNTPEN	0.0022	18669648	iPTMnet
Q9NRL2-2	BAZ1A	LIHC	Phosphorylation	1335	GRKSANNTPENSPNF	GRRSANNTPENSPNF	0.0022	18669648,20068231	iPTMnet
Q9NRL2-2	BAZ1A	LIHC	Phosphorylation	1251	GKLSSSFSSRGQQQE	GNLSSSFSSRGQQQE	0.0022	18669648,20068231	iPTMnet
Q9NRL2-2	BAZ1A	LIHC	Phosphorylation	1247	VKTRGKLSSSFSSRG	VKTRGNLSSSFSSRG	0.0022	19007248,19691289,20068231	iPTMnet
Q9NRL2-2	BAZ1A	LIHC	Phosphorylation	1249	TRGKLSSSFSSRGQQ	TRGNLSSSFSSRGQQ	0.0022	19007248	iPTMnet
Q9NRL2-2	BAZ1A	LIHC	Phosphorylation	1248	KTRGKLSSSFSSRGQ	KTRGNLSSSFSSRGQ	0.0022	18669648,19691289	iPTMnet
Q9H0E7	USP44	LIHC	Phosphorylation	239	VPAQTPASPAKDKVL	VPAQTPASPAKEKVL	0.008	22692537	dbPTM
Q9H0E7	USP44	LIHC	Phosphorylation	169	FRTWFEQSPIGRKKQ	FLTWFEQSPIGRKKQ	0.008	22692537	dbPTM
O00716	E2F3	LIHC	Phosphorylation	182	EKTRYDTSLGLLTKK	EKTRYDTSLGLRTKK	0.01	18669648	dbPTM
O00716	E2F3	LIHC	Phosphorylation	235	IHLIKKKSKNNVQWM	IHLIKKKSKNNIQWM	0.01	22135298	dbPTM
P43003	SLC1A3	LIHC	Phosphorylation	82	YREVKYFSFPGELLM	YREVKYFSFPGELPM	0.008	22135298	dbPTM
P43003	SLC1A3	LIHC	Phosphorylation	482	LDRLRTTTNVLGDSL	LDRLRTTTNVLRDSL	0.008	12911626;16381945;23193290;18988627	dbPTM
Q86XN7	PROSER1	LIHC	Phosphorylation	526	YAPSAIPTPQRTSTP	YAPLAIPTPQRTSTP	0.01	22135298	dbPTM
Q86XN7	PROSER1	LIHC	Phosphorylation	287	ATPVPTASPVKAINH	ATPVPTASPVKAISH	0.01	25627689;26074081	dbPTM
P13612	ITGA4	LIHC	Phosphorylation	734	SFLLDVSSLSRAEED	SFLLVVSSLSRAEED	0.0094	22135298	dbPTM
P13612	ITGA4	LIHC	Phosphorylation	1023	ENRRDSWSYINSKSN	ENRRDSWSYINRKSN	0.0094	20164059;22115753;16381945;23193290;22135298;23898821	dbPTM
P13612	ITGA4	LIHC	Phosphorylation	1029	WSYINSKSNDD----	WSYINRKSNDD----	0.0094	22135298	dbPTM
P13612	ITGA4	LIHC	Phosphorylation	1027	DSWSYINSKSNDD--	DSWSYINRKSNDD--	0.0094	11533025	iPTMnet
P13612	ITGA4	LIHC	Phosphorylation	1024	NRRDSWSYINSKSND	NRRDSWSYINRKSND	0.0094	22135298;26074081	dbPTM
P13612	ITGA4	LIHC	Phosphorylation	1021	QEENRRDSWSYINSK	QEENRRDSWSYINRK	0.0094	19690332;24275569;11533025	dbPTM
Q9C0K0-2	BCL11B	LIHC	Phosphorylation	682	ENGSLRFSTPPGDLL	ENSSLRFSTPPGDLL	0.0032	20058876	iPTMnet
Q09327	MGAT3	LIHC	Phosphorylation	264	LTNGTFEYIRHKVLY	LTNSTFEYIRHKVLY	0.0056	22135298	dbPTM
Q5T4F7	SFRP5	LIHC	Phosphorylation	301	AVKFMFSYPCSLYYP	AVKFMFSYPCSLYNP	0.0098	22135298	dbPTM
P28300	LOX	LIHC	Phosphorylation	384	KVSVNPSYLVPESDY	KVSVNSSYLVPESDY	0.0034	22135298	dbPTM
P80370	DLK1	LIHC	Phosphorylation	353	KKNLLLQYNSGEDLA	KKNLLLQYNSGENLA	0.0064	22135298	dbPTM
P80370	DLK1	LIHC	Phosphorylation	355	NLLLQYNSGEDLAVN	NLLLQYNSGENLAVN	0.0064	22135298	dbPTM
Q32MQ0	ZNF750	LIHC	Phosphorylation	368	SPSRLNPSDPNRKHV	SPSRLKPSDPNRKHV	0.0038	22135298	dbPTM
Q9Y5V3-2	MAGED1	LIHC	Phosphorylation	148	TKGPNGVYDFSQAHN	TKGPNGVHDFSQAHN	0.0044	15592455	dbPTM
P07204	THBD	LIHC	Phosphorylation	571	QHVRTERTPQRL---	QHVRTERMPQRL---	0.0034	23898821;24961811	dbPTM
P28324-2	ELK4	LIHC	Phosphorylation	215	ISIGPSISPSSEETI	ISIGPSFSPSSEETI	0.0044	18452278	iPTMnet
P32321-2	DCTD	LIHC	Phosphorylation	90	ENKLDTKYPYVCHAE	ENKLDTKYPYVCHVE	0.0032	15592455	iPTMnet
O00555	CACNA1A	LIHC	Phosphorylation	12	GDEMPARYGGGGSGA	GDETPARYGGGGSGA	0.0046	22135298	dbPTM
Q96JK9	MAML3	LIHC	Phosphorylation	359	QESASVKSDPSHSPF	QESASVKSDPSRSPF	0.0058	22135298	dbPTM
Q96JK9	MAML3	LIHC	Phosphorylation	362	ASVKSDPSHSPFAHV	ASVKSDPSRSPFAHV	0.0058	22135298	dbPTM
P52736	ZNF133	LIHC	Phosphorylation	427	SQNSTLISHRRTHTG	SQNSNLISHRRTHTG	0.0066	22135298	dbPTM
P52736	ZNF133	LIHC	Phosphorylation	431	TLISHRRTHTGEKPY	NLISHRRTHTGEKPY	0.0066	22135298	dbPTM
P52736	ZNF133	LIHC	Phosphorylation	424	HSFSQNSTLISHRRT	HSFSQNSNLISHRRT	0.0066	22135298	dbPTM
Q96JA3-3	PLEKHA8	LIHC	Phosphorylation	420	KFLKGFLTEVKNGEK	KFLKVFLTEVKNGEK	0.0062	20230923	iPTMnet
P78504	JAG1	LIHC	Phosphorylation	1210	RDLESAQSLNRMEYI	RDLESAQSLNRMECI	0.006	22135298;25627689;25003641	dbPTM
A5YM72	CARNS1	LIHC	Phosphorylation	698	NPRMGGFYLRDWILE	NPRIGGFYLRDWILE	0.0084	18083107;16381945;23193290;22135298	dbPTM
Q9UHP6	RSPH14	LIHC	Phosphorylation	218	ARALLNVSISREGKK	ARVLLNVSISREGKK	0.0014	22135298	dbPTM
P51654	GPC3	LIHC	Phosphorylation	352	IGKLCAHSQQRQYRS	IGNLCAHSQQRQYRS	0.0098	26091039	dbPTM
A8K321	TMTC3	LIHC	Phosphorylation	503	TKEAEESYMMAKSLM	TREAEESYMMAKSLM	0.0022	18669648	dbPTM
O00548	DLL1	LIHC	Phosphorylation	641	ARYPAVDYNLVQDLK	ARYPVVDYNLVQDLK	0.0048	22135298	dbPTM
Q12860-2	CNTN1	LIHC	Phosphorylation	961	PIPRDGEYVVEVRAH	PIPRDGEYVVEVHAH	0.0042	18452278	iPTMnet
Q5VXU3	CHIC1	LIHC	Phosphorylation	77	PPPPRVVSEEHLRRY	PPPPRVVSEEHLWRY	0.0052	24961811	dbPTM
Q8TF68-2	ZNF384	LIHC	Phosphorylation	214	MNDPYVLSPEDDDDH	MNDPYVLSPEDDDEH	0.0044	18669648,20068231	iPTMnet
Q8TF68-3	ZNF384	LIHC	Phosphorylation	159	MNDPYVLSPEDDDDH	MNDPYVLSPEDDDEH	0.0018	18669648,20068231	iPTMnet
P14222	PRF1	LIHC	Phosphorylation	112	HVTRAKVSSTEAVAR	HVTRAKVSSTEDVAR	0.0082	22135298	dbPTM
Q9C0B2	CFAP74	LIHC	Phosphorylation	684	TYEDKSLYDKAATSF	TYEDKSLYDKAATCF	0.005	22135298	dbPTM
O15197	EPHB6	LIHC	Phosphorylation	635	YTEQLQQYSSPGLGV	YTEQLQQYSNPGLGV	0.0048	22135298;22817900	dbPTM
O15197	EPHB6	LIHC	Phosphorylation	644	SPGLGVKYYIDPSTY	NPGLGVKYYIDPSTY	0.0048	22135298;22817900	dbPTM
Q6ZXV5-2	TMTC3	LIHC	Phosphorylation	503	TKEAEESYMMAKSLM	TREAEESYMMAKSLM	0.0008	18669648	iPTMnet
Q8NGA1	OR1M1	LIHC	Phosphorylation	264	GVYLCPSSVLTTVKE	GVYLCPSLVLTTVKE	0.0064	22135298	dbPTM
Q15149-2	PLEC	LIHC	Phosphorylation	4162	RKTSSKSSVRKRRVV	RKTASKSSVRKRRVV	0.0014	18669648	iPTMnet
Q96QB1-1	DLC1	LIHC	Phosphorylation	327	SPVTRTRSLSACNKR	SLVTRTRSLSACNKR	0.0048	16338927	dbPTM
A0A024R2Q3	CTNNB1	LIHC	Acetylation	49	TAPSLSGKGNPEEED	TAP[P/Y/F]LSGKGNPEDED	0	11973335	dbPTM
P49792	RANBP2	LIHC	Acetylation	115	DVTDGRAKYWLERAA	DVTDGSAKYWLERAA	0.001	19608861;25953088;26051181	dbPTM
P49792	RANBP2	LIHC	Acetylation	614	KKVLPLLKIIKKKNS	NKVLPLLKIIKKKNS	0.001	26051181	dbPTM
P49792	RANBP2	LIHC	Acetylation	1104	NTFNFGSKNVSGISF	NTFNFGSKNVSVISF	0.001	26051181	dbPTM
P49792	RANBP2	LIHC	Acetylation	1364	HCNSCSLKNASTAKK	HCNNCSLKNASTAKK	0.001	26051181	dbPTM
P49792	RANBP2	LIHC	Acetylation	1522	IPTPASFKFGTSETS	IPTSASFKFGTSETS	0.001	26051181	dbPTM
P38936	CDKN1A	LIHC	Acetylation	2	------MSEPAGDVR	------[R/I]SEPAGDVR	0.003	15574338	dbPTM
P38936	CDKN1A	LIHC	Acetylation	154	MTDFYHSKRRLIFSK	MTHFYHSKRRLIFSK	0.003	25231683	dbPTM
B2R657	ANXA7	LIHC	Acetylation	233	AFKTSYGKDLIKDLK	AFMTSYSKDLIKDLK	0	19608861	dbPTM
P20073-2	ANXA7	LIHC	Acetylation	211	AFKTSYGKDLIKDLK	AFMTSYSKDLIKDLK	0.0002	19608861	dbPTM
Q14669	TRIP12	LIHC	Acetylation	181	KPTKLASKSATSAKA	KPTKLASKSTTSAKA	0.01	25953088	dbPTM
Q14669	TRIP12	LIHC	Acetylation	148	TGGSRSQKRKRTESS	TGGSRSLKRKRTESS	0.01	19822159	dbPTM
P58107	EPPK1	LIHC	Acetylation	2234	AGVLVPAKDQPGRQE	AGVLLPAKDQPGRQE	0.0032	26051181	dbPTM
P58107	EPPK1	LIHC	Acetylation	1542	RAQLISRKTLDELSQ	RAQLISRKTLDKLSQ	0.0032	26051181	dbPTM
Q13126	MTAP	LIHC	Acetylation	147	MAEPFCPKTREVLIE	MADPFCPKMREVLIE	0.0074	26051181	dbPTM
C9JE98	NCOR2	LIHC	Acetylation	1777	GGPTHLTKPTTTSSS	GGPTHLTKPTTTFSS	0.0078	19608861	dbPTM
C9JE98	NCOR2	LIHC	Acetylation	1230	TPADVLYKGTITRII	TPADILYKGTITRII	0.0078	19608861	dbPTM
P02786	TFRC	LIHC	Acetylation	531	QDSNWASKVEKLTLD	QDSYWASKVEKLTLD	0.0054	27452117	dbPTM
P02786	TFRC	LIHC	Acetylation	514	EKTMQNVKHPVTGQF	EKAMQNVKHPVTGQF	0.0054	21466224;27452117	dbPTM
C9J0Q5	NCOR2	LIHC	Acetylation	1777	GGPTHLTKPTTTSSS	GGPTHLTKPTTTFSS	0.0096	19608861	dbPTM
C9J0Q5	NCOR2	LIHC	Acetylation	1230	TPADVLYKGTITRII	TPADILYKGTITRII	0.0096	19608861	dbPTM
P20073	ANXA7	LIHC	Acetylation	237	SYGKDLIKDLKSELS	SYSKDLIKDLKSELS	0.0028	25953088;26051181	dbPTM
P20073	ANXA7	LIHC	Acetylation	233	AFKTSYGKDLIKDLK	AFMTSYSKDLIKDLK	0.0028	19608861	dbPTM
P20073	ANXA7	LIHC	Acetylation	228	QKIKAAFKTSYGKDL	QKIKAAFMTSYSKDL	0.0028	26051181	dbPTM
O94900	TOX	LIHC	Acetylation	245	RPASDMGKKPKTPKK	QPASDMGKKPKTPKK	0.002	2520169	dbPTM
O94900	TOX	LIHC	Acetylation	237	SKINGGEKRPASDMG	SKINGGERQPASDMG	0.002	25953088	dbPTM
O75469	NR1I2	LIHC	Acetylation	109	CLESGMKKEMIMSDE	CLESGMKKEMIITDE	0.0002	108936999	dbPTM
P10244	MYBL2	LIHC	Acetylation	639	NQGFLQAKPEKAAVA	NQGFLQAKPVKAAVA	0.01	23236377;26051181	dbPTM
P10244	MYBL2	LIHC	Acetylation	648	EKAAVAQKPRSHFTT	VKAAVAQKPRSHFTT	0.01	25953088	dbPTM
Q9Y5J3	HEY1	LIHC	Acetylation	59	RRRGIIEKRRRDRIN	RRRGISEKRRRDRIN	0.0014	30589147	dbPTM
Q14524	SCN5A	LIHC	Acetylation	1479	NFNQQKKKLGGQDIF	NFNQQKKKLGVQDIF	0.009	126089611	dbPTM
Q14C87	TMEM132D	LIHC	Acetylation	783	SCQKSKRKSVLAVGT	SCQKSKRKSVLAVET	0.0076	25953088	dbPTM
Q5VWT5	FYB2	LIHC	Acetylation	53	TQILANGKPLSSNHK	THILANGKPLSSNHK	0.003	7495621	dbPTM
O95409	ZIC2	LIHC	Acetylation	342	CPFPGCGKVFARSEN	CPFPVCGKVFARSEN	0.0046	20167786	dbPTM
Q9NRH2	SNRK	LIHC	Acetylation	68	FQEVRCMKLVQHPNI	FQEVRCIKLVQHPNI	0.0098	133775	dbPTM
Q13627-2	DYRK1A	LIHC	Acetylation	96	VDLIKTYKHINEVYY	VDLIKTYKHINDVYY	0.002	19608861	dbPTM
Q9Y6V0	PCLO	LIHC	Acetylation	370	AQPLGPAKPPAQQTG	AQPLGPAKTPAQQTG	0.0086	11794217	dbPTM
Q9Y5S2	CDC42BPB	LIHC	Acetylation	489	NRDKEIKKLNEEIER	NRNKEIKKLNEEIER	0.0004	20167786	dbPTM
P42229	STAT5A	LIHC	Acetylation	347	QVLKTQTKFAATVRL	QVLKTQTKFAGTVRL	0.006	25953088	dbPTM
Q92993-4	KAT5	LIHC	Acetylation	249	YLCEFCLKYGRSLKC	YLCEFCLKYGRSLNC	0.0084	16001085	dbPTM
Q13107	USP4	LIHC	Acetylation	167	DTIATIEKEMRKLFN	DTIATIEKEMLKLFN	0.0066	25953088	dbPTM
O60674	JAK2	LIHC	Acetylation	1069	MRMIGNDKQGQMIVF	MRMIGNGKQGQMIVF	0.0014	19817243	dbPTM
Q6ZV29	PNPLA7	LIHC	Acetylation	632	IRKDDGKKRLAGEYG	IRKDDGKKRLSGEYG	0.0016	30591425	dbPTM
Q92993-3	KAT5	LIHC	Acetylation	301	YLCEFCLKYGRSLKC	YLCEFCLKYGRSLNC	0.005	16001085	dbPTM
Q9UJQ4	SALL4	LIHC	Acetylation	173	QDISYLAKGKVANTN	QDISYLGKGKVANTN	0.003	7685259	dbPTM
O15067	PFAS	LIHC	Acetylation	279	NSSAIQGKEVRFLRP	SSSAIQGKEVRFLRP	0.005	25953088;26051181	dbPTM
P20936	RASA1	LIHC	Acetylation	1	-------MMAAEAGS	-------VMAAEAGS	0.001	22223895;22814378	dbPTM
Q8TE49	OTUD7A	LIHC	Acetylation	619	WKYSTDVKLSLNILR	WKYSTDVKLSLNIRR	0.0054	19827671	dbPTM
Q9Y4D7	PLXND1	LIHC	Acetylation	1536	SIDAITGKARYTLSE	SIDAIRGKARYTLSE	0.0032	12430283	dbPTM
O43909	EXTL3	LIHC	Acetylation	401	VLVEFTCKNQPKPSL	VLVEFTRKNQPKPSL	0.0084	7825943	dbPTM
Q03112-5	MECOM	LIHC	Acetylation	564	TTKRKDEKPLTPVPS	TTKRKDEKPLTAVPS	0.0028	20363750	dbPTM
Q9UL01	DSE	LIHC	Acetylation	421	FLSFKSGKLGGRAIY	FLSLKSGKLGGRAIY	0.0032	24468305	dbPTM
Q9UBW7	ZMYM2	LIHC	Acetylation	1257	NPLTMENKACLRYQV	NPLAMENKACLRYQV	0.0096	25953088;26822725	dbPTM
O60879	DIAPH2	LIHC	Acetylation	1	-------MEQPGAAA	-------MAQPGAAA	0.0094	19413330;22814378	dbPTM
[truncated: 10,252 more rows]
