# Supplementary material for: PTMsnp: A Web Server for the Identification of Driver Mutations That Affect Protein Post-translational Modification
Source: Front Cell Dev Biol. 2020 Nov 10;8:593661. doi: 10.3389/fcell.2020.593661 (PMC7683509; doi:10.3389/fcell.2020.593661)
Supplement: Supplementary file 6 [file Table_5.XLSX]

## Sheet: Sheet1
UniprotAC	GeneName	PTM	PTM_Pos	RefSequence	AltSequence	pValue	qValue	PubmedID	Source
O00203	AP3B1	Acetylation	592	VKSGALSKYAKKIFL	EKSGALSKYAKKIFL	0	0	19608861;25953088;26051181	dbPTM
O60225	SSX5	Acetylation	20	VGSQIPEKMQKAFDD	VGSQIPQKMQKAFDD	0	0	19823517	dbPTM
A0A0S2Z5J4	AP3B1	Acetylation	592	VKSGALSKYAKKIFL	EKSGALSKYAKKIFL	0	0	19608861	dbPTM
P55265	ADAR	Acetylation	384	PAAIPETKRNAEFLT	PAAIPETRRNAEFLT	0	0	26051181	dbPTM
P00505	GOT2	Acetylation	345	KQWLQEVKVMADRII	KQWLQEVKGMADRII	0	0	25038526	dbPTM
Q9Y2D8	SSX2IP	Acetylation	582	GGECTNQKWSVASRP	GGERTNQKWSVASRP	0	0	10652607	dbPTM
Q9BS40	LXN	Acetylation	55	RGHKYHLKFAVEEII	RGHKYRLKFAVEEII	0	0	19413330	dbPTM
C9J3I9	C5orf58	Acetylation	21	VEARIDLKMGKKRVT	VEARIDLKMGKKPVT	0	0	30589929	dbPTM
C9J3I9	C5orf58	Acetylation	25	IDLKMGKKRVTDHKL	IDLKMGKKPVTDHKL	0	0	30589933	dbPTM
Q9H2U2	PPA2	Acetylation	276	KSTHQCWKALLMKKC	KSTHQCWKALLMKNC	0	0	19608861;23749302;23954790;25038526;25825284;25953088;26051181;26210075	dbPTM
Q9H2U2-6	PPA2	Acetylation	174	KSTHQCWKALLMKKC	KSTHQCWKALLMKNC	0	0	19608861	dbPTM
Q9H2U2-4	PPA2	Acetylation	110	KSTHQCWKALLMKKC	KSTHQCWKALLMKNC	0	0	19608861	dbPTM
Q13033	STRN3	Acetylation	468	ANKDAFRKTWNPKYT	ANKDAFRKTWSPKYT	0	0	18603013	dbPTM
Q5TCS8	AK9	Acetylation	1561	IVAVNNVKYRKNIGE	IIAVNNVKYRKNIGE	0	0	25038526	dbPTM
Q9P0M2	AKAP7	Acetylation	217	VGESRSFKPHLTFMK	VGESRNFKPHLTFMK	0	0	25038526	dbPTM
P78417	GSTO1	Acetylation	143	KEDYAGLKEEFRKEF	KEDYDGLKEEFRKEF	0	0	19608861	dbPTM
P78417	GSTO1	Acetylation	136	SFIRSQNKEDYAGLK	SFIRSQNKEDYDGLK	0	0	23236377	dbPTM
P78417-3	GSTO1	Acetylation	115	KEDYAGLKEEFRKEF	KEDYDGLKEEFRKEF	0	0	19608861	dbPTM
Q12888	TP53BP1	Acetylation	1141	TNKENPSKALIERPS	TNQENPSKALIERPS	0	0	26822725	dbPTM
P34931	HSPA1L	Acetylation	599	DEFDHKRKELEQMCN	DEFDHKRKELKQMCN	0	0	25038526	dbPTM
P0C7P0	CISD3	Acetylation	86	RTGLSPLKFKAQETR	CTGLSPLKFKAQETR	0	0	25953088	dbPTM
P09237	MMP7	Acetylation	84	RVIEIMQKPRCGVPD	HVIEIMQKPRCGVPD	0	0	7427279	dbPTM
Q9Y6N5	SQOR	Acetylation	260	RNLTVNYKKNLIEVR	RNLTVNYKKNLTEVR	0	0	25953088	dbPTM
P35228	NOS2	Acetylation	604	DCPGNGEKLKKSLFM	DCPGNGEKLKKLLFM	0	0	30589503	dbPTM
Q15021	NCAPD2	Acetylation	1317	SQRAPSAKKPSTGSR	SQRAPSAKKPSSGSR	0	0	25953088	dbPTM
O15403	SLC16A6	Acetylation	220	IVIQENRKEAQYMLE	IVIQDNRKEAQYMLE	0	0	21466224	dbPTM
Q03468	ERCC6	Acetylation	1216	SKHCRDAKFEGTRIP	SKHCGDAKFEGTRIP	0	0	26051181	dbPTM
P00480	OTC	Acetylation	46	GRDLLTLKNFTGEEI	GRDLLTLRNFTGEEI	0	0	20167786	dbPTM
P09238	MMP10	Acetylation	54	DVKQFRRKDSNLIVK	DVKQFRKKDSNLIVK	0	0	20167786	dbPTM
P49419	ALDH7A1	Acetylation	439	ILYVFKFKNEEEVFA	ILYVFKFQNEEEVFA	0	0	20167786;23954790	dbPTM
O95678	KRT75	Acetylation	159	QIKTLNNKFASFIDK	QIKTLNNKFTSFIDK	0	0	23954790;27178108	dbPTM
O95678	KRT75	Acetylation	166	KFASFIDKVRFLEQQ	KFTSFIDKVRFLEQQ	0	0	19608861;27178108	dbPTM
P53675	CLTCL1	Acetylation	1392	AWKEGQFKDIITKVA	AWKEGQFKDTITKVA	0	0	25953088;26051181	dbPTM
Q9NUJ1	ABHD10	Acetylation	248	IRLLHGMKDDIVPWH	IRLLHGMKDDVVPWH	0	0	22424773;23954790;25038526;25953088	dbPTM
O60292	SIPA1L3	Acetylation	1448	VPKSFFSKQPVRNKH	VPKSFFSKQAVRNKH	0	0	19608861	dbPTM
B2RWP0	SIPA1L3	Acetylation	1448	VPKSFFSKQPVRNKH	VPKSFFSKQAVRNKH	0	0	19608861	dbPTM
Q99638	RAD9A	Acetylation	2	------MKCLVTGGN	------VKCLVTGGN	0	0	25953088	dbPTM
Q8TCS8	PNPT1	Acetylation	591	EILQIMNKTISKPRA	EILQIMDKTISKPRA	0	0	19608861;25953088	dbPTM
Q6TFL3	CCDC171	Acetylation	23	KIASLDVKQILKNET	KNASLDVKQILKNET	0	0	25953088	dbPTM
Q15397	PUM3	Acetylation	301	VLEVQPEKLELIMDE	VLELQPEKLELIMDE	0	0	26051181	dbPTM
Q8IV63	VRK3	Acetylation	275	SALDVSPKHVLSERS	LALDVSPKHVLSERS	0	0	23749302;26822725	dbPTM
P48147	PREP	Glutathionylation	703	MFAFIARCLNVDWIP	MFAFIARCLNIDWIP	0	0	22555962	dbPTM
O00203	AP3B1	Malonylation	592	VKSGALSKYAKKIFL	EKSGALSKYAKKIFL	0	0	26320211	dbPTM
Q9H2U2	PPA2	Malonylation	276	KSTHQCWKALLMKKC	KSTHQCWKALLMKNC	0	0	26320211	dbPTM
P78417	GSTO1	Malonylation	136	SFIRSQNKEDYAGLK	SFIRSQNKEDYDGLK	0	0	26320211	dbPTM
Q9Y6N5	SQOR	Malonylation	261	NLTVNYKKNLIEVRA	NLTVNYKKNLTEVRA	0	0	26320211	dbPTM
O95678	KRT75	Malonylation	159	QIKTLNNKFASFIDK	QIKTLNNKFTSFIDK	0	0	21908771	dbPTM
Q99638	RAD9A	Malonylation	2	------MKCLVTGGN	------VKCLVTGGN	0	0	26320211	dbPTM
Q6MZM0	HEPHL1	Methylation	258	NPDSVDKKDAVFQRS	DPDSVDKKDAVFQRS	0	0	25514926	dbPTM
Q9NTJ5	SACM1L	Methylation	432	EEQDEFEKIYKNAWA	EEQDEFEKIFKNAWA	0	0	66692039	dbPTM
P53985	SLC16A1	Methylation	494	KDTDGGPKEEESPV-	KDTEGGPKEEESPV-	0	0	23644510;25514926	dbPTM
Q86WB0	ZC3HC1	Methylation	363	DSSSPVDRPEPEAAS	DSSSPVDHPEPEAAS	0	0	115485017	dbPTM
O95678	KRT75	Methylation	159	QIKTLNNKFASFIDK	QIKTLNNKFTSFIDK	0	0	7212395	dbPTM
O60292	SIPA1L3	Methylation	1448	VPKSFFSKQPVRNKH	VPKSFFSKQAVRNKH	0	0	22634701	dbPTM
Q99638	RAD9A	Methylation	2	------MKCLVTGGN	------VKCLVTGGN	0	0	115976059	dbPTM
Q8IVL1	NAV2	Methylation	496	IAQRTFSRALTNKKS	IAHRTFSRALTNKKS	0	0	24381597	dbPTM
P79522	PRR3	Methylation	66	HRGPPGSRGPLIPPL	HRSPPGSRGPLIPPL	0	0	54558323	dbPTM
O60303	KIAA0556	Methylation	1594	IITNAKRKQSVVDPA	IITNAKRKQSIVDPA	0	0	115971991	dbPTM
O95497	VNN1	N-linked Glycosylation	130	RLSCLAKNNSIYVVA	RLSCLAKNSSIYVVA	0	0	16335952	dbPTM
Q9BTY2	FUCA2	N-linked Glycosylation	239	GAPDQYWNSTGFLAW	GEPDQYWNSTGFLAW	0	0	19159218	dbPTM
Q02383	SEMG2	N-linked Glycosylation	272	KNQHQTKNLSQDQEH	KNQHQTKNLNQDQEH	0	0	8665956	dbPTM
Q16769	QPCT	N-linked Glycosylation	49	YHQPAILNSSALRQI	YHQPAILNSSALWQI	0	0	21671571	dbPTM
P10253	GAA	N-linked Glycosylation	925	SNGVPVSNFTYSPDT	SNGVPVSNFIYSPDT	0	0	19159218;8435067	dbPTM
Q8WXI7	MUC16	O-linked Glycosylation	5235	NSSSKISTPDHDKST	ISSSKISTPDHDKST	0	0	55832031	dbPTM
Q8WXI7	MUC16	O-linked Glycosylation	5234	VNSSSKISTPDHDKS	VISSSKISTPDHDKS	0	0	55832027	dbPTM
Q8WXI7	MUC16	O-linked Glycosylation	3415	IMAAEQQTSRSVDEA	IMAAEQQTSQSVDEA	0	0	55827525	dbPTM
Q8WXI7	MUC16	O-linked Glycosylation	3416	MAAEQQTSRSVDEAY	MAAEQQTSQSVDEAY	0	0	55827529	dbPTM
Q8WXI7	MUC16	O-linked Glycosylation	4136	FTYSEKTTLFSKGPE	FTYSEKTTLFSKGLE	0	0	55824657	dbPTM
Q14242	SELPLG	O-linked Glycosylation	57	DYDFLPETEPPEMLR	DYDFLPETEPPEILR	0	0	11081633	iPTMnet
P18846	ATF1	O-linked Glycosylation	189	RTTPSATSLPQTVVM	RTTPSATSLAQTVVM	0	0	29406619	dbPTM
Q6MZT1	RGS7BP	Palmitoylation	252	KRRFFGLCCLISS--	KRRFFGLCCLVSS--	0	0	15897264	PTMsnp
Q6MZT1	RGS7BP	Palmitoylation	253	RRFFGLCCLISS---	RRFFGLCCLVSS---	0	0	15897264	PTMsnp
Q96PQ1	SIGLEC12	Phosphorylation	494	ATALVFLYFCIIFVV	ATALVFLSFCIIFVV	0	0	22135298	dbPTM
Q96PQ1	SIGLEC12	Phosphorylation	488	AFGGAGATALVFLYF	AFGGAGATALVFLSF	0	0	22135298	dbPTM
Q96PQ1	SIGLEC12	Phosphorylation	216	SGKVQEDTHGRFLLL	SGKVQEDTQGRFLLL	0	0	18452278;16381945;23193290;18988627	dbPTM
P28329	CHAT	Phosphorylation	465	LKHVTQSSRKLIRAD	LKHMTQSSRKLIRAD	0	0	15381704	iPTMnet
P28329	CHAT	Phosphorylation	462	EHLLKHVTQSSRKLI	EHLLKHMTQSSRKLI	0	0	22135298	dbPTM
P28329	CHAT	Phosphorylation	464	LLKHVTQSSRKLIRA	LLKHMTQSSRKLIRA	0	0	15381704	iPTMnet
P28329	CHAT	Phosphorylation	123	PRKMAAKTPSSEESG	PRKMTAKTPSSEESG	0	0	22135298	dbPTM
P28329	CHAT	Phosphorylation	125	KMAAKTPSSEESGLP	KMTAKTPSSEESGLP	0	0	22135298	dbPTM
Q9H5V8	CDCP1	Phosphorylation	707	KGPAVGIYNDNINTE	KGPAVGIYNGNINTE	0	0	18083107	iPTMnet
Q9H5V8	CDCP1	Phosphorylation	707	KGPAVGIYNDNINTE	KGPAVGIYNGNINTE	0	0	25728678	iPTMnet
Q96NB3	ZNF830	Phosphorylation	93	KEASQGSSASSAPHS	KEASQGSSASSAPQS	0	0	22135298	dbPTM
Q96NB3	ZNF830	Phosphorylation	100	SASSAPHSVKRKAPD	SASSAPQSVKRKAPD	0	0	22135298;25627689	dbPTM
O94876	TMCC1	Phosphorylation	159	GRPRSSSTTDAPTSS	GRPRSSSTTDAPTGS	0	0	20736484;16381945;23193290;22135298	dbPTM
O94876	TMCC1	Phosphorylation	160	RPRSSSTTDAPTSSA	RPRSSSTTDAPTGSA	0	0	20736484;16381945;23193290;22135298	dbPTM
Q6P1Q9	METTL2B	Phosphorylation	264	IILIFVLSAVVPDKM	IILIFVLSAIVPDKM	0	0	22135298	dbPTM
Q96J77	TPD52L3	Phosphorylation	115	KLGGVKKSATFRSFE	KLGGVKKSATLRSFE	0	0	22135298	dbPTM
Q96J77	TPD52L3	Phosphorylation	120	KKSATFRSFEGLMGT	KKSATLRSFEGLMGT	0	0	22135298	dbPTM
A8MXZ3	KRTAP9-1	Phosphorylation	132	QTICFRTTCCQPTCC	QTTCFRTTCCQPTCC	0	0	22135298	dbPTM
Q9BYV1	AGXT2	Phosphorylation	212	LGLTNVGTYKMELPG	LGLTNVGIYKMELPG	0	0	46160615	dbPTM
Q8NGL3	OR5D14	Phosphorylation	249	TWASHLTSITIFHGT	TWASHLTAITIFHGT	0	0	22135298	dbPTM
Q9Y4C4	MFHAS1	Phosphorylation	899	LGLFARYSVQINSHV	PGLFARYSVQINSHV	0	0	26074081	dbPTM
Q9Y4C4	MFHAS1	Phosphorylation	898	PLGLFARYSVQINSH	PPGLFARYSVQINSH	0	0	26074081	dbPTM
Q7Z2Z1	TICRR	Phosphorylation	1517	PPSCGPGSPLMPSRD	PPSCGPGSPLMPSCD	0	0	22135298	dbPTM
Q9NYW0	TAS2R10	Phosphorylation	156	KILNDYKTKNDTVWD	KILNDYKMKNDTVWD	0	0	26074081	dbPTM
Q8N4N8	KIF2B	Phosphorylation	444	RIMHGKFSLVDLAGN	GIMHGKFSLVDLAGN	0	0	22135298	dbPTM
Q96PQ1-2	SIGLEC12	Phosphorylation	98	SGKVQEDTHGRFLLL	SGKVQEDTQGRFLLL	0	0	18452278	iPTMnet
Q6GPI1	CTRB2	Phosphorylation	246	STTTPAVYARVAKLI	STTTPAVYARVTKLI	0	0	18491316;16381945;23193290;22135298	dbPTM
P54278	PMS2	Phosphorylation	445	KTPEPRRSPLGQKRG	ETPEPRRSPLGQKRG	0	0	20068231	dbPTM
P54278	PMS2	Phosphorylation	439	NKPHSPKTPEPRRSP	NKPHSPETPEPRRSP	0	0	20363803;16381945;23193290;21081558;22135298;25627689;23186163	dbPTM
P54278	PMS2	Phosphorylation	436	TTENKPHSPKTPEPR	TTENKPHSPETPEPR	0	0	21081558;22135298;23186163	dbPTM
Q9UDY2	TJP2	Phosphorylation	479	ETNKEPRYQEDPPAP	ETNKEPRYQEEPPAP	0	0	22135298	dbPTM
Q9UEE5	STK17A	Phosphorylation	356	VPEINSDTDKSETKE	VPEINSDTDKSETEE	0	0	20071362	dbPTM
P08729	KRT7	Phosphorylation	180	VEDFKNKYEDEINHR	VEDFKNKYEDEINRR	0	0	22135298	dbPTM
Q64LD2	WDR25	Phosphorylation	146	LSRNFPKSSFHAQSE	LSRNFPKSSFRAQSE	0	0	22135298	dbPTM
Q6P1S2	C3orf33	Phosphorylation	160	LFCYLLVSKGGYFSV	LFCYLLVNKGGYFSV	0	0	23663014	dbPTM
Q6P1S2	C3orf33	Phosphorylation	166	VSKGGYFSVNLNEEI	VNKGGYFSVNLNEEI	0	0	22135298	dbPTM
Q6P1S2	C3orf33	Phosphorylation	164	LLVSKGGYFSVNLNE	LLVNKGGYFSVNLNE	0	0	22135298	dbPTM
O95477	ABCA1	Phosphorylation	1586	RFMTGLDTKNNVKVW	RFMTGLDTRNNVKVW	0	0	113136035	dbPTM
O95477	ABCA1	Phosphorylation	1582	NSLGRFMTGLDTKNN	NSLGRFMTGLDTRNN	0	0	113136027	dbPTM
Q8NE22	SETD9	Phosphorylation	81	ILSMLPESVKSKYQD	ILTMLPESVKSKYQD	0	0	22135298	dbPTM
Q5SZL2	CEP85L	Phosphorylation	246	DFRASSSTLRRQPVD	DFRASSSTLRRQTVD	0	0	22135298	dbPTM
Q8N8Z8	ZNF441	Phosphorylation	116	TDVLMGRSSLNCYVR	TDVLMGRSSLNCYIR	0	0	22135298	dbPTM
Q86UW6	N4BP2	Phosphorylation	607	SCEDRSTSPRDDEDI	SCEDRSTSPRDNEDI	0	0	25627689;23917254	dbPTM
Q86UW6	N4BP2	Phosphorylation	606	YSCEDRSTSPRDDED	YSCEDRSTSPRDNED	0	0	25627689;23186163	dbPTM
Q86UW6	N4BP2	Phosphorylation	605	AYSCEDRSTSPRDDE	AYSCEDRSTSPRDNE	0	0	25627689	dbPTM
P13929	ENO3	Phosphorylation	72	AVENINNTLGPALLQ	AVENINSTLGPALLQ	0	0	22135298	dbPTM
Q9NUV7	SPTLC3	Phosphorylation	145	FDLMERVSDDYNWTF	FDVMERVSDDYNWTF	0	0	22135298	dbPTM
Q9UKT4	FBXO5	Phosphorylation	102	CIGSPIVSPRIVQLE	CIGSPIVSPRIVELE	0	0	23186163	dbPTM
Q96EA4	SPDL1	Phosphorylation	515	YTPVVSLSPHKNLPV	HTPVVSLSPHKNLPV	0	0	20068231;23186163	dbPTM
Q96EA4	SPDL1	Phosphorylation	508	LEKSVSIYTPVVSLS	LEKSVSIHTPVVSLS	0	0	20068231;16381945;23193290;18988627;21081558	dbPTM
Q96EA4	SPDL1	Phosphorylation	504	NNLQLEKSVSIYTPV	NNLQLEKSVSIHTPV	0	0	20068231;16381945;23193290;18988627;21081558;22199227	dbPTM
Q96EA4	SPDL1	Phosphorylation	513	SIYTPVVSLSPHKNL	SIHTPVVSLSPHKNL	0	0	20068231;23186163	dbPTM
Q96EA4	SPDL1	Phosphorylation	509	EKSVSIYTPVVSLSP	EKSVSIHTPVVSLSP	0	0	19276368;16381945;23193290;20068231;18988627;21081558;22135298;22199227	dbPTM
Q96EA4	SPDL1	Phosphorylation	506	LQLEKSVSIYTPVVS	LQLEKSVSIHTPVVS	0	0	20068231;16381945;23193290;18988627	dbPTM
Q8TE56	ADAMTS17	Phosphorylation	1095	MRQPPPNS-------	MRQPPPSS-------	0	0	46159255	dbPTM
Q8NGM9	OR8D4	Phosphorylation	132	AICSPLLYRVIMSPR	AICSPLLYKVIMSPR	0	0	22135298	dbPTM
Q8NCD3	HJURP	Phosphorylation	83	EGEIQDSSMKPADRT	KGEIQDSSMKPADRT	0	0	22135298	dbPTM
Q8NCD3	HJURP	Phosphorylation	82	NEGEIQDSSMKPADR	NKGEIQDSSMKPADR	0	0	22135298	dbPTM
Q8NCD3	HJURP	Phosphorylation	555	SSGIFRKSVSPSKTL	SCGIFRKSVSPSKTL	0	0	22135298;23836654	dbPTM
O43187	IRAK2	Phosphorylation	434	LLLSDIPSSTASLCS	LLLSEIPSSTASLCS	0	0	22135298	dbPTM
O43187	IRAK2	Phosphorylation	430	YLKDLLLSDIPSSTA	YLKDLLLSEIPSSTA	0	0	22135298	dbPTM
O43187	IRAK2	Phosphorylation	438	DIPSSTASLCSRKTG	EIPSSTASLCSRKTG	0	0	22135298	dbPTM
Q8TEW8	PARD3B	Phosphorylation	193	ELLTSPRTKDTLSDM	ELLTSPKTKDTLSDM	0	0	22135298	dbPTM
O75339	CILP	Phosphorylation	400	IVIASDETPCNPVPE	IVTASDETPCNPVPE	0	0	21060948;16381945;23193290;22135298;24260401	dbPTM
Q96PE6	ZIM3	Phosphorylation	160	KLVGNNPSKFVGQQL	KLVGDNPSKFVGQQL	0	0	22135298	dbPTM
Q5QGZ9	CLEC12A	Phosphorylation	242	VQYYHCTYKKRMICE	VQYYHCTYKQRMICE	0	0	22135298	dbPTM
Q5QGZ9	CLEC12A	Phosphorylation	238	NRLYVQYYHCTYKKR	NRLYVQYYHCTYKQR	0	0	22135298	dbPTM
O43379	WDR62	Phosphorylation	1388	ALGLLQGSPARWSEP	ALGLFQGSPARWSEP	0	0	26074081	dbPTM
Q96Q35	FLACC1	Phosphorylation	40	STGSSKLTPLVPAPK	STGSSKLTPLLPAPK	0	0	46162803	dbPTM
O75155	CAND2	Phosphorylation	1230	DSASAPSTDSMELS-	DSTSAPSTDSMELS-	0	0	22135298	dbPTM
O75155	CAND2	Phosphorylation	1229	KDSASAPSTDSMELS	KDSTSAPSTDSMELS	0	0	22135298	dbPTM
O75155	CAND2	Phosphorylation	1226	SIQKDSASAPSTDSM	SIQKDSTSAPSTDSM	0	0	22135298	dbPTM
O75155	CAND2	Phosphorylation	1224	FESIQKDSASAPSTD	FESIQKDSTSAPSTD	0	0	22135298	dbPTM
Q96T58	SPEN	Phosphorylation	2366	SNQAQGESPAANEGT	SDQAQGESPAANEGT	0	0	18669648	dbPTM
Q86WI1	PKHD1L1	Phosphorylation	1518	FVGRSEATYAYGGPE	FVGSSEATYAYGGPE	0	0	22135298	dbPTM
P53985	SLC16A1	Phosphorylation	489	ESPDQKDTDGGPKEE	ESPDQKDTEGGPKEE	0	0	22135298;26074081	dbPTM
Q8N1N4	KRT78	Phosphorylation	94	TINQNLLTPLKIEID	TINQNPLTPLKIEID	0	0	22135298	dbPTM
Q8IYA6	CKAP2L	Phosphorylation	621	LVAETSITSVEELAK	SVAETSITSVEELAK	0	0	22135298	dbPTM
Q9ULM0	PLEKHH1	Phosphorylation	742	HIEEVDRSCDSDEDY	RIEEVDRSCDSDEDY	0	0	23898821	dbPTM
O95801	TTC4	Phosphorylation	47	EKVPLFMSRAPSEID	EKVPLFMTRAPSEID	0	0	23186163	dbPTM
O95801	TTC4	Phosphorylation	51	LFMSRAPSEIDPREN	LFMTRAPSEIDPREN	0	0	23186163	dbPTM
Q9H892	TTC12	Phosphorylation	71	TMISPPQTAMKSAEE	TMISPPQTALKSAEE	0	0	22135298	dbPTM
Q9H892	TTC12	Phosphorylation	67	TLNKTMISPPQTAMK	TLNKTMISPPQTALK	0	0	22135298;25627689	dbPTM
Q9BZE2	PUS3	Phosphorylation	466	EENTNLETPTKRVCV	EDNTNLETPTKRVCV	0	0	23186163	dbPTM
Q9BZE2	PUS3	Phosphorylation	462	DTLEEENTNLETPTK	DTLEEDNTNLETPTK	0	0	22135298	dbPTM
Q9BZE2	PUS3	Phosphorylation	456	AKRDCNDTLEEENTN	AKRDCNDTLEEDNTN	0	0	18669648	dbPTM
Q658L1	SAXO2	Phosphorylation	37	PRHVPEEYKPKQGKI	PRHVLEEYKPKQGKI	0	0	22135298	dbPTM
P49221	TGM4	Phosphorylation	369	CCGPSPLTAIRKGDI	CCGPSPLTAICKGDI	0	0	16674116;16381945;23193290;22135298;19366988	dbPTM
P49221	TGM4	Phosphorylation	366	GVFCCGPSPLTAIRK	GVFCCGPSPLTAICK	0	0	22135298	dbPTM
Q8TDY2	RB1CC1	Phosphorylation	229	SLPEHEDSEKAEMKR	SLPEHEDSEKAETKR	0	0	23186163	dbPTM
Q8TDY2	RB1CC1	Phosphorylation	237	EKAEMKRSTELVLSP	EKAETKRSTELVLSP	0	0	18669648;23186163	dbPTM
Q8TDY2	RB1CC1	Phosphorylation	238	KAEMKRSTELVLSPD	KAETKRSTELVLSPD	0	0	17081983	dbPTM
Q8TDY2-2	RB1CC1	Phosphorylation	237	EKAEMKRSTELVLSP	EKAETKRSTELVLSP	0	0	17081983,18452278,18669648,18691976,19651622,20068231	iPTMnet
Q8TDY2-2	RB1CC1	Phosphorylation	238	KAEMKRSTELVLSPD	KAETKRSTELVLSPD	0	0	17081983	iPTMnet
Q9NP61	ARFGAP3	Phosphorylation	355	SYFTSSSSYFDEPVE	SYFTSSSRYFDEPVE	0	0	22135298	dbPTM
Q9NP61	ARFGAP3	Phosphorylation	351	DSDDSYFTSSSSYFD	DSDDSYFTSSSRYFD	0	0	22135298	dbPTM
Q9NP61	ARFGAP3	Phosphorylation	356	YFTSSSSYFDEPVEL	YFTSSSRYFDEPVEL	0	0	22135298;22817900	dbPTM
Q9NP61	ARFGAP3	Phosphorylation	349	NDDSDDSYFTSSSSY	NDDSDDSYFTSSSRY	0	0	15592455	dbPTM
Q9NP61	ARFGAP3	Phosphorylation	354	DSYFTSSSSYFDEPV	DSYFTSSSRYFDEPV	0	0	22135298	dbPTM
Q9P1Q5	OR1A1	Phosphorylation	288	PMLNPFIYSLRNRDM	PMLNSFIYSLRNRDM	0	0	18083107;16381945;23193290	dbPTM
Q96QE3	ATAD5	Phosphorylation	137	NEAPIEISSDDSKED	NEAPIGISSDDSKED	0	0	19651622	dbPTM
Q96QE3	ATAD5	Phosphorylation	138	EAPIEISSDDSKEDY	EAPIGISSDDSKEDY	0	0	19651622	dbPTM
Q96QE3	ATAD5	Phosphorylation	141	IEISSDDSKEDYSLN	IGISSDDSKEDYSLN	0	0	19651622	dbPTM
Q96QE3	ATAD5	Phosphorylation	89	CKIKSPESVPVDSNK	CKIKSSESVPVDSNK	0	0	25627689	dbPTM
Q96QE3	ATAD5	Phosphorylation	86	GKECKIKSPESVPVD	GKECKIKSSESVPVD	0	0	19691289	dbPTM
Q96QE3	ATAD5	Phosphorylation	94	PESVPVDSNKDCTTP	SESVPVDSNKDCTTP	0	0	22135298	dbPTM
Q96EY8	MMAB	Phosphorylation	244	IYMKNDPSAESEGL-	IYKKNDPSAESEGL-	0	0	22135298	dbPTM
Q8WWH5	TRUB1	Phosphorylation	174	RVTEEKPYDKITQED	KVTEEKPYDKITQED	0	0	22135298	dbPTM
Q13033	STRN3	Phosphorylation	474	RKTWNPKYTLRSHFD	RKTWSPKYTLRSHFD	0	0	22135298	dbPTM
Q9Y2D5	AKAP2	Phosphorylation	559	PSSTLGDSPLVDDPL	PSSTLGDSPSVDDPL	0	0	26074081	dbPTM
Q9Y2D5	AKAP2	Phosphorylation	568	LVDDPLEYQAGLLVQ	SVDDPLEYQAGLLVQ	0	0	46161389	dbPTM
Q9NZU0	FLRT3	Phosphorylation	407	HQTTGSPSRKTITIT	QQTTGSPSRKTITIT	0	0	20068231	dbPTM
P21108	PRPS1L1	Phosphorylation	274	EAVVVTNTIPQDEKM	EAVVVTNTIPQDDKM	0	0	22135298	dbPTM
Q9P266	JCAD	Phosphorylation	1007	QESPKITSAFSSVKP	QETPKITSAFSSVKP	0	0	18452278;16381945;23193290;18988627	dbPTM
Q9P266	JCAD	Phosphorylation	1006	PQESPKITSAFSSVK	PQETPKITSAFSSVK	0	0	18452278;16381945;23193290;18988627	dbPTM
Q9UNK4	PLA2G2D	Phosphorylation	85	GCSIYKDYYRYNFSQ	GCGIYKDYYRYNFSQ	0	0	22135298	dbPTM
Q9UNK4	PLA2G2D	Phosphorylation	86	CSIYKDYYRYNFSQG	CGIYKDYYRYNFSQG	0	0	22135298	dbPTM
Q9UNK4	PLA2G2D	Phosphorylation	82	KTQGCSIYKDYYRYN	KTQGCGIYKDYYRYN	0	0	22135298	dbPTM
Q9P275	USP36	Phosphorylation	268	VSDTYDPYLDVALEI	VSDTYDPYLDIALEI	0	0	22135298	dbPTM
Q9HBG7	LY9	Phosphorylation	603	VVGENTMYAQVFNLQ	VVGENTVYAQVFNLQ	0	0	12458214;26221972	dbPTM
Q9BVP2	GNL3	Phosphorylation	366	RNSLEFFTVLAQRRG	RNSLEFFTMLAQRRG	0	0	22135298	dbPTM
P27816	MAP4	Phosphorylation	426	AQANDIISSTEISSA	AQANDIISYTEISSA	0	0	19690332	dbPTM
P27816	MAP4	Phosphorylation	439	SAEKVALSSETEVAL	SAEKVALSSQTEVAL	0	0	25627689	dbPTM
P27816	MAP4	Phosphorylation	442	KVALSSETEVALARD	KVALSSQTEVALARD	0	0	23186163	dbPTM
P27816	MAP4	Phosphorylation	440	AEKVALSSETEVALA	AEKVALSSQTEVALA	0	0	23186163	dbPTM
A6H8Y1	BDP1	Phosphorylation	774	LQPEKNDSFQNVQPD	LQPEKNDSFQNMQPD	0	0	22135298;25627689	dbPTM
Q8NGK5	OR52M1	Phosphorylation	305	RTKQIRESLLQIPRI	RTKQIRERLLQIPRI	0	0	22135298	dbPTM
Q9H4A3	WNK1	Phosphorylation	1810	TLSPEMITVTSAVGP	TLSPEIITVTSAVGP	0	0	18669648;16381945;23193290;18988627;22135298	dbPTM
Q86WB0	ZC3HC1	Phosphorylation	359	TRSWDSSSPVDRPEP	TRSWDSSSPVDHPEP	0	0	19690332	dbPTM
Q86WB0	ZC3HC1	Phosphorylation	370	RPEPEAASPTTRTRP	HPEPEAASPTTRTRP	0	0	18669648;19690332	dbPTM
Q86WB0	ZC3HC1	Phosphorylation	357	SRTRSWDSSSPVDRP	SRTRSWDSSSPVDHP	0	0	18669648	dbPTM
Q86WB0	ZC3HC1	Phosphorylation	358	RTRSWDSSSPVDRPE	RTRSWDSSSPVDHPE	0	0	19276368;16381945;23193290;19651622;18452278;18988627;19060867;22135298;25627689;23898821;23090842;19690332;22817900;25262027	dbPTM
Q8TDS4	HCAR2	Phosphorylation	318	RCLQRKMTGEPDNNR	RCLQRKITGEPDNNR	0	0	23090842	dbPTM
Q96DX8	RTP4	Phosphorylation	127	QHILKKYYGNGTRKS	QHILKKYYGNGMRKS	0	0	22135298	dbPTM
Q96DX8	RTP4	Phosphorylation	131	KKYYGNGTRKSPEMP	KKYYGNGMRKSPEMP	0	0	22135298	dbPTM
P28330	ACADL	Phosphorylation	329	KTVAHLQTVQHKLAE	KTVAHLQTVQHQLAE	0	0	46157377	dbPTM
Q92585	MAML1	Phosphorylation	1007	RTSEEWMSDLDDLLG	RTSEEWMNDLDDLLG	0	0	22135298	dbPTM
Q6ZW33	MICALCL	Phosphorylation	319	FSLRKTNSNKDGDQH	FGLRKTNSNKDGDQH	0	0	22135298	dbPTM
Q5SWX8	ODR4	Phosphorylation	258	SFDVRVLTQLLLNSD	CFDVRVLTQLLLNSD	0	0	22135298;23186163	dbPTM
P07148	FABP1	Phosphorylation	100	TTFKNIKSVTELNGD	TAFKNIKSVTELNGD	0	0	22135298	dbPTM
Q8NDB2	BANK1	Phosphorylation	66	LYRLENFSFRHLELL	LYHLENFSFRHLELL	0	0	22135298	dbPTM
O43194	GPR39	Phosphorylation	51	GLLGNSATIRVTQVL	GLLGNSVTIRVTQVL	0	0	22135298	dbPTM
P78417	GSTO1	Phosphorylation	139	RSQNKEDYAGLKEEF	RSQNKEDYDGLKEEF	0	0	22135298	dbPTM
P14317	HCLS1	Phosphorylation	360	QVEEEPVYEAEPEPE	QVEEEPVYKAEPEPE	0	0	8578591	dbPTM
P78524	DENND2B	Phosphorylation	396	KPKRTFEYEADKNPK	KPKRTFEYEAEKNPK	0	0	22135298	dbPTM
Q9BQ52	ELAC2	Phosphorylation	213	RLSPERSSDSESNEN	RLSPERSSDSELNEN	0	0	18669648	dbPTM
Q9BQ52	ELAC2	Phosphorylation	217	ERSSDSESNENEPHL	ERSSDSELNENEPHL	0	0	21659604;16381945;23193290;22135298;23186163;20873877	dbPTM
Q9BQ52	ELAC2	Phosphorylation	215	SPERSSDSESNENEP	SPERSSDSELNENEP	0	0	19651622	dbPTM
Q9BQ52	ELAC2	Phosphorylation	212	SRLSPERSSDSESNE	SRLSPERSSDSELNE	0	0	24275569	dbPTM
Q9UBT7	CTNNAL1	Phosphorylation	534	EGRRGEKYGYLSLPK	QGRRGEKYGYLSLPK	0	0	19534553;16381945;23193290;22135298;25627689;22817900	dbPTM
Q14246	ADGRE1	Phosphorylation	53	TCTNTVDSYYCACKQ	TCTNTVDSYYCTCKQ	0	0	22135298	dbPTM
Q9NZK5	ADA2	Phosphorylation	333	GHEDTGHSLHDYKEA	GHEDTGHSLRDYKEA	0	0	27660743	dbPTM
Q9NZK5	ADA2	Phosphorylation	330	DLVGHEDTGHSLHDY	DLVGHEDTGHSLRDY	0	0	27660735	dbPTM
Q9NZK5	ADA2	Phosphorylation	337	TGHSLHDYKEALMIP	TGHSLRDYKEALMIP	0	0	27660739	dbPTM
Q8NF64	ZMIZ2	Phosphorylation	411	NLNSLHSSPSGSGPC	NLNSFHSSPSGSGPC	0	0	25627689	dbPTM
Q8NF64	ZMIZ2	Phosphorylation	410	PNLNSLHSSPSGSGP	PNLNSFHSSPSGSGP	0	0	25627689	dbPTM
O95497	VNN1	Phosphorylation	134	LAKNNSIYVVANIGD	LAKNSSIYVVANIGD	0	0	22135298	dbPTM
Q6ZSG2	INSYN2A	Phosphorylation	145	SQNNGFLTDAKEKNE	SQNNGFLTDVKEKNE	0	0	22135298	dbPTM
Q5VWP3	MLIP	Phosphorylation	10	LEKREKRSLLNKNLE	LEKHEKRSLLNKNLE	0	0	22135298	dbPTM
Q86VF7	NRAP	Phosphorylation	523	YEKNKLNYTLPQDVP	YEKIKLNYTLPQDVP	0	0	18083107;16381945;23193290;22135298	dbPTM
Q6W0C5	DPPA3	Phosphorylation	50	NLTINASSESVSPLS	NLTINASSQSVSPLS	0	0	22135298	dbPTM
Q6W0C5	DPPA3	Phosphorylation	52	TINASSESVSPLSEA	TINASSQSVSPLSEA	0	0	22135298	dbPTM
O95394	PGM3	Phosphorylation	463	VADRRVISTTDAERQ	VADRRVISTTNAERQ	0	0	20068231	dbPTM
O60669	SLC16A7	Phosphorylation	448	ARQKTRESEPLSKSK	ARQKSRESEPLSKSK	0	0	22798277;26074081;25849741	dbPTM
Q9NXG0-2	CNTLN	Phosphorylation	284	STDAKIKTFEDNLIE	STDAKIKAFEDNLIE	0	0	19664994	iPTMnet
Q9UM73	ALK	Phosphorylation	1495	ELHKVHGSRNKPTSL	ELHRVHGSRNKPTSL	0	0	68732247	dbPTM
Q86UG4	SLCO6A1	Phosphorylation	654	DVNKCGHTGRCWIYN	DVNKCGHRGRCWIYN	0	0	22135298	dbPTM
Q13043	STK4	Phosphorylation	307	VKLKRQESQQREVDQ	VKLKRQESQQREMDQ	0	0	22135298	dbPTM
O95425	SVIL	Phosphorylation	185	CAGESKDYALHVGDG	CAGESKDYALHAGDG	0	0	22135298	dbPTM
O95359	TACC2	Phosphorylation	164	ERDSSTPYQEIAAVP	ERDSSTPYQEIAAIP	0	0	18669648	dbPTM
P0C7P0	CISD3	Phosphorylation	83	FFQRTGLSPLKFKAQ	FFQCTGLSPLKFKAQ	0	0	22135298;23911959;23186163	dbPTM
P08237	PFKM	Phosphorylation	103	EGRLRAAYNLVKRGI	EGRLQAAYNLVKRGI	0	0	22135298	dbPTM
Q6B0I6	KDM4D	Phosphorylation	409	CSSLPRRSAVSGTAT	CSSLPRQSAVSGTAT	0	0	19007248	dbPTM
Q6B0I6	KDM4D	Phosphorylation	414	RRSAVSGTATQPRAA	RQSAVSGTATQPRAA	0	0	22135298	dbPTM
Q17RC7	EXOC3L4	Phosphorylation	82	LFRRSSCSLFRSFRQ	LFWRSSCSLFRSFRQ	0	0	22135298	dbPTM
O15018	PDZD2	Phosphorylation	1270	ENPSQPASPRVTKCK	ENPSQPASPRVAKCK	0	0	22135298;25627689	dbPTM
Q9UG22	GIMAP2	Phosphorylation	159	NGGSLMDYMHDSDNK	NGGSLMDYMRDSDNK	0	0	26074081	dbPTM
Q69YH5	CDCA2	Phosphorylation	886	QTFQRRNSETKVRRS	QTFQRSNSETKVRRS	0	0	23882029	dbPTM
Q13393	PLD1	Phosphorylation	629	ADTGSIRSLQTGVGE	SDTGSIRSLQTGVGE	0	0	17081983;23186163	dbPTM
Q99707	MTR	Phosphorylation	913	FEEIMEEYEDIRQDH	FEEIMEEYEDIRQGH	0	0	22135298	dbPTM
Q99707	MTR	Phosphorylation	921	EDIRQDHYESLKERR	EDIRQGHYESLKERR	0	0	22135298	dbPTM
Q9Y235	APOBEC2	Phosphorylation	142	IIKTLSKTKNLRLLI	ITKTLSKTKNLRLLI	0	0	22135298	dbPTM
Q9Y5B0	CTDP1	Phosphorylation	338	APPGSRESQTRKKVN	APPGSRESQMRKKVN	0	0	22135298	dbPTM
Q9Y5B0	CTDP1	Phosphorylation	340	PGSRESQTRKKVNHS	PGSRESQMRKKVNHS	0	0	22135298	dbPTM
Q15021	NCAPD2	Phosphorylation	1325	KPSTGSRYQPLASTA	KPSSGSRYQPLASTA	0	0	18669648	dbPTM
Q15021	NCAPD2	Phosphorylation	1321	PSAKKPSTGSRYQPL	PSAKKPSSGSRYQPL	0	0	23898821	dbPTM
Q15021	NCAPD2	Phosphorylation	1315	AGSQRAPSAKKPSTG	AGSQRAPSAKKPSSG	0	0	23186163	dbPTM
Q9ULD0	OGDHL	Phosphorylation	637	ADMTKNRTVDWALAE	ADMTKNRMVDWALAE	0	0	22135298	dbPTM
Q9ULD0	OGDHL	Phosphorylation	633	LRGRADMTKNRTVDW	LRGRADMTKNRMVDW	0	0	22135298	dbPTM
P12270	TPR	Phosphorylation	965	STSNVEQYQAMVTSL	STNNVEQYQAMVTSL	0	0	18083107;16381945;23193290;22135298;22817900	dbPTM
P12270	TPR	Phosphorylation	960	ERLKTSTSNVEQYQA	ERLKTSTNNVEQYQA	0	0	22135298	dbPTM
O15403	SLC16A6	Phosphorylation	224	ENRKEAQYMLENEKT	DNRKEAQYMLENEKT	0	0	22135298;25627689;24961811	dbPTM
P23560	BDNF	Phosphorylation	62	GLTSLADTFEHVIEE	GLTSLADTFEHMIEE	0	0	22135298	dbPTM
P07686	HEXB	Phosphorylation	201	IIDSPRFSHRGILID	IIDSPRFSHRGILVD	0	0	22135298	dbPTM
P07686	HEXB	Phosphorylation	210	RGILIDTSRHYLPVK	RGILVDTSRHYLPVK	0	0	22135298	dbPTM
P07686	HEXB	Phosphorylation	209	HRGILIDTSRHYLPV	HRGILVDTSRHYLPV	0	0	22135298	dbPTM
Q8WWI1-3	LMO7	Phosphorylation	615	DVEDIKRTPNNVVST	DIEDIKRTPNNVVST	0	0	18669648	dbPTM
Q5VUM1	SDHAF4	Phosphorylation	47	KSELVKQSLKKPKLP	KSELVKRSLKKPKLP	0	0	22135298;23186163	dbPTM
Q8WXG6	MADD	Phosphorylation	745	PLPSVPPSIGKSNVD	PLPSVPPSIGKSNMD	0	0	20068231;16381945;23193290;22135298;25627689	dbPTM
P02787	TF	Phosphorylation	593	TRKPVEEYANCHLAR	TRKSVEEYANCHLAR	0	0	22135298	dbPTM
O15417	TNRC18	Phosphorylation	1735	SYSYNTDSEEDEEFL	SYSYNTDSEEDEQFL	0	0	23898821	dbPTM
O75843	AP1G2	Phosphorylation	376	LSLALVNSSNVRAMM	LSLALVNSFNVRAMM	0	0	46164933	dbPTM
P0DJR0	GIMD1	Phosphorylation	169	YLHEASDTLKTLLNS	YLHEASDTLITLLNS	0	0	22135298	dbPTM
Q2M3C7	SPHKAP	Phosphorylation	864	SEGQRSPTVSQSRSG	SEGQRSPTVSRSRSG	0	0	22135298	dbPTM
P09874	PARP1	Phosphorylation	757	PLLNNADSVQAKVEM	PLLNNADSVQAKAEM	0	0	20873877	dbPTM
Q7Z6J8	UBE3D	Phosphorylation	374	KSNANLPSSLRRVNS	KSNANLPSSLRRMNS	0	0	22135298	dbPTM
O14656	TOR1A	Phosphorylation	215	NAGAERITDVALDFW	NAGAERITHVALDFW	0	0	22199227	dbPTM
Q9ULV0	MYO5B	Phosphorylation	912	ALRIEARSAEHLKRL	ALRIEARSAEHLKHL	0	0	22135298	dbPTM
Q5VZK9	CARMIL1	Phosphorylation	81	HGVVCSKSAQMIVET	HGVICSKSAQMIVET	0	0	22135298	dbPTM
Q5TCX8	MAP3K21	Phosphorylation	724	KKTESALYGCTVLLA	KKTESALYGCTILLA	0	0	22135298	dbPTM
Q04656	ATP7A	Phosphorylation	761	TTIAFAYSLIILLVA	TTIAFAYSLIILLLA	0	0	25262027	dbPTM
Q04656	ATP7A	Phosphorylation	770	IILLVAMYERAKVNP	IILLLAMYERAKVNP	0	0	25262027	dbPTM
Q3SXY7	LRIT3	Phosphorylation	510	TWNMINTTHNSAVTV	MWNMINTTHNSAVTV	0	0	22135298	dbPTM
P98066	TNFAIP6	Phosphorylation	148	DPKQIFKSPGFPNEY	DPKRIFKSPGFPNEY	0	0	22135298	dbPTM
Q460N3	PARP15	Phosphorylation	634	KGRAGLVTPPPKNPH	KRRAGLVTPPPKNPH	0	0	22135298	dbPTM
Q92540	SMG7	Phosphorylation	897	IDRRGKRSPGVFRPE	IDRRGKRSPGIFRPE	0	0	23186163	dbPTM
Q92540-2	SMG7	Phosphorylation	851	IDRRGKRSPGVFRPE	IDRRGKRSPGIFRPE	0	0	18669648	iPTMnet
Q6ZTQ4	CDHR3	Phosphorylation	535	DCETTPIYILRIQAT	DYETTPIYILRIQAT	0	0	20736484;16381945;23193290;22135298;22817900	dbPTM
O95873	C6orf47	Phosphorylation	99	KWDQPISSTQESGRL	NWDQPISSTQESGRL	0	0	22135298	dbPTM
O95873	C6orf47	Phosphorylation	98	LKWDQPISSTQESGR	LNWDQPISSTQESGR	0	0	22135298	dbPTM
O95873	C6orf47	Phosphorylation	90	LGSKRMDSLKWDQPI	LGSKRMDSLNWDQPI	0	0	23186163	dbPTM
Q7Z2W4	ZC3HAV1	Phosphorylation	492	RVALVNDSLSDVTST	KVALVNDSLSDVTST	0	0	20068231;23186163;24275569	dbPTM
Q7Z2W4-2	ZC3HAV1	Phosphorylation	492	RVALVNDSLSDVTST	KVALVNDSLSDVTST	0	0	20068231	iPTMnet
Q86UZ6	ZBTB46	Phosphorylation	11	RKEDMEITSHYRHLL	RKEDMEIASHYRHLL	0	0	22135298	dbPTM
Q86UZ6	ZBTB46	Phosphorylation	14	DMEITSHYRHLLREL	DMEIASHYRHLLREL	0	0	22135298	dbPTM
Q63ZY3	KANK2	Phosphorylation	406	VHMVKKISITERSCD	VHTVKKISITERSCD	0	0	29135117	dbPTM
Q63ZY3-2	KANK2	Phosphorylation	406	VHMVKKISITERSCD	VHTVKKISITERSCD	0	0	20166139	iPTMnet
O96001	PPP1R17	Phosphorylation	13	QMQPLELSEDRLDKL	QMQPLEVSEDRLDKL	0	0	22135298	dbPTM
Q2NL82	TSR1	Phosphorylation	387	KDFLKESSKVVKKVP	KDFLKEGSKVVKKVP	0	0	25627689	dbPTM
Q2NL82	TSR1	Phosphorylation	386	AKDFLKESSKVVKKV	AKDFLKEGSKVVKKV	0	0	22135298;25627689	dbPTM
Q8NDD1	C1orf131	Phosphorylation	27	STPPSSPTLLDALLQ	STPPSSPTVLDALLQ	0	0	21081558;20873877	dbPTM
Q8NDD1	C1orf131	Phosphorylation	25	GSSTPPSSPTLLDAL	GSSTPPSSPTVLDAL	0	0	20873877	dbPTM
Q8NDD1	C1orf131	Phosphorylation	24	PGSSTPPSSPTLLDA	PGSSTPPSSPTVLDA	0	0	22135298;22115753;20873877	dbPTM
Q9UGK8	SERGEF	Phosphorylation	427	DAIEDTESQKAMDKE	DAIEDTESQEAMDKE	0	0	23186163	dbPTM
Q9UMN6	KMT2B	Phosphorylation	1836	PGAPERHSPIQNLDP	LGAPERHSPIQNLDP	0	0	22135298;20873877;26074081	dbPTM
O94956	SLCO2B1	Phosphorylation	318	RRKVLAVTDSPARKG	RQKVLAVTDSPARKG	0	0	24275569	dbPTM
Q96EK7	FAM120B	Phosphorylation	369	RREVPVYTDSEPRQE	RREVPVYTYSEPRQE	0	0	22135298	dbPTM
Q96EK7	FAM120B	Phosphorylation	368	SRREVPVYTDSEPRQ	SRREVPVYTYSEPRQ	0	0	22135298	dbPTM
P57679	EVC	Phosphorylation	81	QTPSETGSPSRRRKR	PTPSETGSPSRRRKR	0	0	22135298;25850435;24961811	dbPTM
P57679	EVC	Phosphorylation	77	ESNAQTPSETGSPSR	ESNAPTPSETGSPSR	0	0	22135298;24961811	dbPTM
P57679	EVC	Phosphorylation	75	NLESNAQTPSETGSP	NLESNAPTPSETGSP	0	0	24961811	dbPTM
Q9UBC5	MYO1A	Phosphorylation	996	DATQRQLTVTVTEKF	DATQRQLIVTVTEKF	0	0	22135298	dbPTM
Q13291	SLAMF1	Phosphorylation	327	ETNSITVYASVTLPE	ETNSITVYASVTLTE	0	0	11806999	dbPTM
Q6ZN28	MACC1	Phosphorylation	34	EAGKLSKSCNITECQ	EAGKVSKSCNITECQ	0	0	23898821	dbPTM
Q99435	NELL2	Phosphorylation	350	EGERNTVYSSSGVCV	EGERDTVYSSSGVCV	0	0	22135298	dbPTM
O14939	PLD2	Phosphorylation	179	RLLTMSFYRNYHAMT	CLLTMSFYRNYHAMT	0	0	9837959	dbPTM
O14939	PLD2	Phosphorylation	169	KQKYLENYLNRLLTM	KQKYLENYLNCLLTM	0	0	16407827;20647543;16381945;23193290;22135298;22817900	dbPTM
O14939	PLD2	Phosphorylation	175	NYLNRLLTMSFYRNY	NYLNCLLTMSFYRNY	0	0	18006275;16381945;23193290;22135298;22817900	dbPTM
Q8NH67	OR52I2	Phosphorylation	32	LVMLGPAYNHTMETP	PVMLGPAYNHTMETP	0	0	22135298	dbPTM
P53675	CLTCL1	Phosphorylation	1396	GQFKDIITKVANVEL	GQFKDTITKVANVEL	0	0	22135298	dbPTM
O43861	ATP9B	Phosphorylation	727	KVAAVVESLEREMEL	KVAAVVESLERELEL	0	0	26074081	dbPTM
O14617	AP3D1	Phosphorylation	1071	SGDLSMSSIKVDGIR	SGDLSMSSVKVDGIR	0	0	22135298	dbPTM
O14617	AP3D1	Phosphorylation	1070	ESGDLSMSSIKVDGI	ESGDLSMSSVKVDGI	0	0	22135298	dbPTM
Q14242	SELPLG	Phosphorylation	69	MLRNSTDTTPLTGPG	ILRNSTDTTPLTGPG	0	0	22135298	dbPTM
Q14242	SELPLG	Phosphorylation	67	PEMLRNSTDTTPLTG	PEILRNSTDTTPLTG	0	0	22135298	dbPTM
Q9NZ20	PLA2G3	Phosphorylation	327	RPSKANTTALQDPMV	RPRKANTTALQDPMV	0	0	18669648	dbPTM
Q9NZ20	PLA2G3	Phosphorylation	326	KRPSKANTTALQDPM	KRPRKANTTALQDPM	0	0	18669648	dbPTM
Q9ULX3	NOB1	Phosphorylation	366	TNVFAPDYIAGVSPF	TNVFAPDFIAGVSPF	0	0	22135298	dbPTM
P11137	MAP2	Phosphorylation	427	VQQRDTFTPSGQEPI	VQQKDTFTPSGQEPI	0	0	25850435;24117733	dbPTM
Q5THK1	PRR14L	Phosphorylation	958	SSFKNVKSVETLDQK	SSFKNVKSVEILDQK	0	0	22135298	dbPTM
Q9P0L9	PKD2L1	Phosphorylation	685	KLGRSIVSSPQGKSG	KLGLSIVSSPQGKSG	0	0	29230552	iPTMnet
Q9P0L9	PKD2L1	Phosphorylation	686	LGRSIVSSPQGKSGP	LGLSIVSSPQGKSGP	0	0	29230552	iPTMnet
Q9P0L9	PKD2L1	Phosphorylation	682	EIEKLGRSIVSSPQG	EIEKLGLSIVSSPQG	0	0	29230552	iPTMnet
O95999	BCL10	Phosphorylation	218	EEGTCANSSEMFLPL	EEETCANSSEMFLPL	0	0	16280327;20466000;21700900;16381945;23193290;22135298	dbPTM
Q8TCS8	PNPT1	Phosphorylation	592	ILQIMNKTISKPRAS	ILQIMDKTISKPRAS	0	0	22135298	dbPTM
B1AJZ9	FHAD1	Phosphorylation	351	ITSGMVSSLQKDILA	ITSGMVSSLQKDMLA	0	0	22135298	dbPTM
B1AJZ9	FHAD1	Phosphorylation	350	AITSGMVSSLQKDIL	AITSGMVSSLQKDML	0	0	22135298	dbPTM
O95551	TDP2	Phosphorylation	254	KMQEAPESATVIFAG	KMEEAPESATVIFAG	0	0	22135298	dbPTM
O14924	RGS12	Phosphorylation	284	MHDCVQLSTDKAGVV	LHDCVQLSTDKAGVV	0	0	17525332;16381945;23193290	dbPTM
Q9Y6X8	ZHX2	Phosphorylation	355	LPAQLAPTKVTQPIL	LPAQLAPTKMTQPIL	0	0	18491316	dbPTM
O95361	TRIM16	Phosphorylation	116	QVNIKLQSHLLTEPV	QVNIKLQSHLLTDPV	0	0	27693506	iPTMnet
Q8IYX0	ZNF679	Phosphorylation	226	KPFNCSSTLSKHKRI	KPFNSSSTLSKHKRI	0	0	22135298	dbPTM
Q9ULV8	CBLC	Phosphorylation	402	GWEAVSIYQFHGQAT	GWEAVSIYQFYGQAT	0	0	22135298	dbPTM
Q9H1K0	RBSN	Phosphorylation	588	PSSTAPKTPSLSSTQ	PSSTAPKTPSPSSTQ	0	0	22135298;25627689;22199227	dbPTM
P53634	CTSC	Phosphorylation	452	TDECAIESIAVAATP	TDECAIESVAVAATP	0	0	22135298	dbPTM
Q01484	ANK2	Phosphorylation	2834	LDVSRAESPQADCPS	LDVSRAESSQADCPS	0	0	54886917	dbPTM
Q7LBC6	KDM3B	Phosphorylation	1203	SSASNSNSELKAIRP	SSASNNNSELKAIRP	0	0	22135298	dbPTM
Q7LBC6	KDM3B	Phosphorylation	1199	LKTDSSASNSNSELK	LKTDSSASNNNSELK	0	0	22135298	dbPTM
Q7LBC6	KDM3B	Phosphorylation	1197	EPLKTDSSASNSNSE	EPLKTDSSASNNNSE	0	0	22135298	dbPTM
Q7LBC6	KDM3B	Phosphorylation	1196	EEPLKTDSSASNSNS	EEPLKTDSSASNNNS	0	0	22135298	dbPTM
P18846	ATF1	Phosphorylation	197	LPQTVVMTSPVTLTS	LAQTVVMTSPVTLTS	0	0	18669648	dbPTM
P18846	ATF1	Phosphorylation	188	IRTTPSATSLPQTVV	IRTTPSATSLAQTVV	0	0	18669648	dbPTM
P18846	ATF1	Phosphorylation	189	RTTPSATSLPQTVVM	RTTPSATSLAQTVVM	0	0	22135298;23186163	dbPTM
P18846	ATF1	Phosphorylation	198	PQTVVMTSPVTLTSQ	AQTVVMTSPVTLTSQ	0	0	18669648;19690332;23186163;20980392	dbPTM
P18846	ATF1	Phosphorylation	186	YQIRTTPSATSLPQT	YQIRTTPSATSLAQT	0	0	18669648	dbPTM
P78312	FAM193A	Phosphorylation	1120	NHIKDEKSNPTPMEP	NHVKDEKSNPTPMEP	0	0	22135298;23090842	dbPTM
Q96JA1	LRIG1	Phosphorylation	1029	SWTLARLYHPDSTEL	SWTLARLYHRDSTEL	0	0	22135298	dbPTM
O75792	RNASEH2A	Phosphorylation	208	DLDTDYGSGYPNDPK	DSDTDYGSGYPNDPK	0	0	19702290;16381945;23193290;22135298;22817900	dbPTM
O75792	RNASEH2A	Phosphorylation	206	LQDLDTDYGSGYPND	LQDSDTDYGSGYPND	0	0	20007894;20562096;16381945;23193290;22135298;22817900	dbPTM
O75792	RNASEH2A	Phosphorylation	204	EKLQDLDTDYGSGYP	EKLQDSDTDYGSGYP	0	0	18669648	dbPTM
O95780	ZNF682	Phosphorylation	209	ICEECGKTFKWFSYL	ICEECGKIFKWFSYL	0	0	22135298	dbPTM
Q9HC16	APOBEC3G	Phosphorylation	181	PWNNLPKYYILLHIM	PWNNLPKYYILLRIM	0	0	22135298	dbPTM
Q9HC16	APOBEC3G	Phosphorylation	182	WNNLPKYYILLHIML	WNNLPKYYILLRIML	0	0	22135298	dbPTM
P28715	ERCC5	Phosphorylation	523	LPNGRELTPASPTCT	LPNGRELTPASPTST	0	0	22135298;25627689	dbPTM
P28715	ERCC5	Phosphorylation	532	ASPTCTNSVSKNETH	ASPTSTNSVSKNETH	0	0	25627689;24667141	dbPTM
P28715	ERCC5	Phosphorylation	526	GRELTPASPTCTNSV	GRELTPASPTSTNSV	0	0	18220336	dbPTM
P28715	ERCC5	Phosphorylation	528	ELTPASPTCTNSVSK	ELTPASPTSTNSVSK	0	0	25627689	dbPTM
Q9Y3A4	RRP7A	Phosphorylation	87	STCGLVQSVELQEKP	STCGLIQSVELQEKP	0	0	24732914	dbPTM
Q12866	MERTK	Phosphorylation	872	RNQADVIYVNTQLLE	RNQADIIYVNTQLLE	0	0	18039660	iPTMnet
Q9NQC3	RTN4	Phosphorylation	361	VKEDEVVSSEKAKDS	VKEVEVVSSEKAKDS	0	0	22817900	dbPTM
Q6ZRH7	CATSPERG	Phosphorylation	1140	RMGSMFSSRMTEDRA	RMGSTFSSRMTEDRA	0	0	22135298	dbPTM
Q6ZRH7	CATSPERG	Phosphorylation	1136	LRHSRMGSMFSSRMT	LRHSRMGSTFSSRMT	0	0	22135298	dbPTM
Q9HCX3	ZNF304	Phosphorylation	127	GLCRRRFSFSANFYQ	GPCRRRFSFSANFYQ	0	0	23898821	dbPTM
Q6NSX1	CCDC70	Phosphorylation	125	EKTFWKKYRTFWKED	EKTFWKKYCTFWKED	0	0	22135298	dbPTM
Q6NSX1	CCDC70	Phosphorylation	127	TFWKKYRTFWKEDKA	TFWKKYCTFWKEDKA	0	0	22135298	dbPTM
Q9H2G9	BLZF1	Phosphorylation	37	PKSVEVTSGVQSRKH	PKSVEVTSGVRSRKH	0	0	22135298	dbPTM
Q13520	AQP6	Phosphorylation	231	ALLASLIYNFVLFPD	ALLASLIYNFILFPD	0	0	22135298	dbPTM
Q13520	AQP6	Phosphorylation	228	LMGALLASLIYNFVL	LMGALLASLIYNFIL	0	0	22135298	dbPTM
Q68DE3	USF3	Phosphorylation	1973	AVRQANSSVPQRSRH	SVRQANSSVPQRSRH	0	0	22135298	dbPTM
P29466	CASP1	Phosphorylation	21	IRSMGEGTINGLLDE	IHSMGEGTINGLLDE	0	0	22135298	dbPTM
P29466	CASP1	Phosphorylation	16	KRKLFIRSMGEGTIN	KRKLFIHSMGEGTIN	0	0	22135298	dbPTM
O60303	KIAA0556	Phosphorylation	1596	TNAKRKQSVVDPALR	TNAKRKQSIVDPALR	0	0	22135298	dbPTM
P12259	F5	Phosphorylation	517	DIMRDIASGLIGLLL	DIMKDIASGLIGLLL	0	0	22135298	dbPTM
Q9BW04	SARG	Phosphorylation	259	KETVSTRYTQPQPPP	KETVSTGYTQPQPPP	0.0008	0.000881159	20736484;16381945;23193290;22135298;22817900	dbPTM
Q9BW04	SARG	Phosphorylation	260	ETVSTRYTQPQPPPA	ETVSTGYTQPQPPPA	0.0008	0.000881159	22135298	dbPTM
Q96J65	ABCC12	Phosphorylation	895	VFDKILKSPMSFFDT	VFDKILMSPMSFFDT	0	0	68703685	dbPTM
Q96J65	ABCC12	Phosphorylation	898	KILKSPMSFFDTTPT	KILMSPMSFFDTTPT	0	0	68703691	dbPTM
Q5JST6	EFHC2	Phosphorylation	509	YIKAEELYIGVTVNV	YIKAEQLYIGVTVNV	0	0	22135298	dbPTM
Q9P2N4	ADAMTS9	Phosphorylation	1928	KCTPSSGTGLEVRVL	KCTPSSGTGLEVQVL	0.0004	0.000442718	317666999	dbPTM
Q9UGU0-2	TCF20	Phosphorylation	1325	KDLPSPDSRNCPAVT	KDLPSPDNRNCPAVT	0.009	0.00986538	20068231	iPTMnet
Q9UGU0-2	TCF20	Phosphorylation	1322	DSSKDLPSPDSRNCP	DSSKDLPSPDNRNCP	0.009	0.00986538	20068231	iPTMnet
Q9UGU0-2	TCF20	Phosphorylation	1332	SRNCPAVTLTSPAKT	NRNCPAVTLTSPAKT	0.009	0.00986538	19664995,20068231	iPTMnet
Q9P278	FNIP2	Phosphorylation	293	RSTDETFSLAEETCS	RSTDETFSLAEESCS	0.0308	0.0336	22135298	dbPTM
P02787	TF	S-nitrosylation	596	PVEEYANCHLARAPN	SVEEYANCHLARAPN	0	0	25040305	dbPTM
P78417	GSTO1	Succinylation	143	KEDYAGLKEEFRKEF	KEDYDGLKEEFRKEF	0	0	23954790	dbPTM
Q9Y6N5	SQOR	Succinylation	260	RNLTVNYKKNLIEVR	RNLTVNYKKNLTEVR	0	0	23954790	dbPTM
P53675	CLTCL1	Succinylation	1392	AWKEGQFKDIITKVA	AWKEGQFKDTITKVA	0	0	23954790	dbPTM
P55265	ADAR	Sumoylation	384	PAAIPETKRNAEFLT	PAAIPETRRNAEFLT	0	0	28112733	dbPTM
Q8NF64	ZMIZ2	Sumoylation	402	SPFLPDLKPNLNSLH	SPFLPDLKPNLNSFH	0	0	25772364;28112733	dbPTM
Q9UPN4	CEP131	Ubiquitination	393	GTAHQALKANNTGGG	GTAHQALKANNAGGG	0	0	21906983	dbPTM
Q96CW6	SLC7A6OS	Ubiquitination	41	AVESAAQKTSEGLER	AVESAAQKTSEDLER	0	0	21906983	dbPTM
P53985	SLC16A1	Ubiquitination	494	KDTDGGPKEEESPV-	KDTEGGPKEEESPV-	0	0	21906983;21890473;22053931;20972266	dbPTM
P53985	SLC16A1	Ubiquitination	487	AAESPDQKDTDGGPK	AAESPDQKDTEGGPK	0	0	21906983;21890473;22053931;20972266	dbPTM
Q9UJT1	TUBD1	Ubiquitination	79	VINQMLSKAAQSGQW	VINQTLSKAAQSGQW	0	0	2190698	dbPTM
Q9UJT1	TUBD1	Ubiquitination	79	VINQMLSKAAQSGQW	VINQTLSKAAQSGQW	0	0	21906983	dbPTM
Q9UJT1-2	TUBD1	Ubiquitination	79	VINQMLSKAAQSGQW	VINQTLSKAAQSGQW	0	0	21906983	dbPTM
Q6ZTQ3-3	RASSF6	Ubiquitination	126	SYHSNTLKPHAKDEP	PYHSNTLKPHAKDEP	0	0	21906983	dbPTM
Q6ZTQ3-4	RASSF6	Ubiquitination	138	SYHSNTLKPHAKDEP	PYHSNTLKPHAKDEP	0	0	21906983	dbPTM
Q6ZTQ3	RASSF6	Ubiquitination	170	SYHSNTLKPHAKDEP	PYHSNTLKPHAKDEP	0	0	2190698	dbPTM
Q6ZTQ3	RASSF6	Ubiquitination	170	SYHSNTLKPHAKDEP	PYHSNTLKPHAKDEP	0	0	21906983	dbPTM
Q6ZTQ3-2	RASSF6	Ubiquitination	138	SYHSNTLKPHAKDEP	PYHSNTLKPHAKDEP	0	0	21906983	dbPTM
Q92887	ABCC2	Ubiquitination	413	TLSNLARKEYTVGET	TLSNLARKEYTIGET	0	0	21906983	dbPTM
Q99707-2	MTR	Ubiquitination	865	IMEEYEDIRQDHYES	IMEEYEDIRQGHYES	0	0	21890473;21906983	dbPTM
Q9NV64	TMEM39A	Ubiquitination	486	PLNSYELKAN-----	PLNSYELKTN-----	0	0	21906983	dbPTM
Q9BZD4	NUF2	Ubiquitination	234	KLSVVSLKEIQESLK	KLLVVSLKEIQESLK	0	0	21906983	dbPTM
Q9P2X3	IMPACT	Ubiquitination	127	TEPGPDVKKKTEEED	TEPGPEVKKKTEEED	0	0	21906983	dbPTM
Q8NG50-5	RDM1	Ubiquitination	133	GCSKRIIKLQELSDL	GWSKRIIKLQELSDL	0	0	21906983	dbPTM
Q8NG50-2	RDM1	Ubiquitination	110	GCSKRIIKLQELSDL	GWSKRIIKLQELSDL	0	0	21906983	dbPTM
Q8NG50-6	RDM1	Ubiquitination	110	GCSKRIIKLQELSDL	GWSKRIIKLQELSDL	0	0	21906983	dbPTM
Q8NG50	RDM1	Ubiquitination	133	GCSKRIIKLQELSDL	GWSKRIIKLQELSDL	0	0	2190698	dbPTM
Q8NG50	RDM1	Ubiquitination	133	GCSKRIIKLQELSDL	GWSKRIIKLQELSDL	0	0	21906983	dbPTM
Q15437	SEC23B	Ubiquitination	431	PCVSLNVKGPCVSEN	PCVSLNVKGLCVSEN	0	0	21906983;21890473	dbPTM
O95678	KRT75	Ubiquitination	166	KFASFIDKVRFLEQQ	KFTSFIDKVRFLEQQ	0	0	21890473	dbPTM
Q9BVW5	TIPIN	Ubiquitination	117	WAHRLFPKLQFEDFI	WGHRLFPKLQFEDFI	0	0	2189047	dbPTM
P53675-2	CLTCL1	Ubiquitination	1392	AWKEGQFKDIITKVA	AWKEGQFKDTITKVA	0	0	21906983;21890473	dbPTM
P53675	CLTCL1	Ubiquitination	1392	AWKEGQFKDIITKVA	AWKEGQFKDTITKVA	0	0	21906983;21890473	dbPTM
Q9NUJ1	ABHD10	Ubiquitination	248	IRLLHGMKDDIVPWH	IRLLHGMKDDVVPWH	0	0	2190698	dbPTM
Q7Z333	SETX	Ubiquitination	659	VQDSVLIKADNTIEG	VQDSVLIKGDNTIEG	0	0	21906983	dbPTM
Q8TCS8	PNPT1	Ubiquitination	591	EILQIMNKTISKPRA	EILQIMDKTISKPRA	0	0	2189047	dbPTM
O95551	TDP2	Ubiquitination	247	QLKMVLKKMQEAPES	QLKMVLKKMEEAPES	0	0	22053931;21890473;21906983;21139048	dbPTM
Q5T8D3-4	ACBD5	Ubiquitination	351	NVLQRLQKLETLTAL	NVLQRLQKLEMLTAL	0	0	21906983;21890473	dbPTM
B7Z2A7	ACBD5	Ubiquitination	283	NVLQRLQKLETLTAL	NVLQRLQKLEMLTAL	0	0	21906983;21890473	dbPTM
Q5T8D3-3	ACBD5	Ubiquitination	460	NVLQRLQKLETLTAL	NVLQRLQKLEMLTAL	0	0	21906983;21890473	dbPTM
Q5T8D3-2	ACBD5	Ubiquitination	425	NVLQRLQKLETLTAL	NVLQRLQKLEMLTAL	0	0	21890473;21906983	dbPTM
O75792	RNASEH2A	Ubiquitination	198	KKWQFVEKLQDLDTD	KKWQFVEKLQDSDTD	0	0	21906983;21890473	dbPTM
Q8WUS8	SDR42E1	Ubiquitination	96	QLNRNLIKEVNVRGT	QLNRNLIEEVNVRGT	0	0	21906983	dbPTM
O94832	MYO1D	Ubiquitination	767	VKWPSPPKVLRRFEE	VKWPSPPKVLRHFEE	0	0	21890473	dbPTM
Q8IV63-2	VRK3	Ubiquitination	275	SALDVSPKHVLSERS	LALDVSPKHVLSERS	0	0	21890473	dbPTM
Q8IV63-3	VRK3	Ubiquitination	225	SALDVSPKHVLSERS	LALDVSPKHVLSERS	0	0	21890473	dbPTM
Q8IV63	VRK3	Ubiquitination	275	SALDVSPKHVLSERS	LALDVSPKHVLSERS	0	0	2189047	dbPTM
Q8IV63	VRK3	Ubiquitination	275	SALDVSPKHVLSERS	LALDVSPKHVLSERS	0	0	21890473	dbPTM
Q9UBS3	DNAJB9	Ubiquitination	134	QNQNTGSKKRFENHF	QNQNTGSKKHFENHF	0.021	0.0221053	21906983	dbPTM
