# Supplementary material for: PTMsnp: A Web Server for the Identification of Driver Mutations That Affect Protein Post-translational Modification
Source: Front Cell Dev Biol. 2020 Nov 10;8:593661. doi: 10.3389/fcell.2020.593661 (PMC7683509; doi:10.3389/fcell.2020.593661)
Supplement: Supplementary file 7 [file Table_6.XLSX]

## Sheet: Sheet1
Symbol	Name	-logPVALUE
genes associated with the Diabetes mellitus type 2 phenotype from the curated ClinVar Gene-Phenotype Associations dataset.
AKT2	v-akt murine thymoma viral oncogene homolog 2
GCGR	glucagon receptor
GPD2	glycerol-3-phosphate dehydrogenase 2 (mitochondrial)
HNF1B	HNF1 homeobox B
HNF4A	hepatocyte nuclear factor 4, alpha
INSR	insulin receptor
IRS1	insulin receptor substrate 1
MAPK8IP1	mitogen-activated protein kinase 8 interacting protein 1
NEUROD1	neuronal differentiation 1
PAX4	paired box 4
SLC2A2	solute carrier family 2 (facilitated glucose transporter), member 2
genes associated with the Maturity-onset diabetes of the young, type 2 phenotype from the curated ClinVar Gene-Phenotype Associations dataset.
GCK	glucokinase (hexokinase 4)
genes/proteins associated with the disease Diabetes Mellitus, Type 2 from the curated CTD Gene-Disease Associations dataset.
HNF1A	HNF1 homeobox A	2.88009
GNB3	guanine nucleotide binding protein (G protein), beta polypeptide 3	2.88009
HMGA1	high mobility group AT-hook 1	2.88009
KCNK16	potassium channel, two pore domain subfamily K, member 16	2.88009
TNF	tumor necrosis factor	2.88009
AGER	advanced glycosylation end product-specific receptor	2.88009
VPS26A	vacuolar protein sorting 26 homolog A (S. pombe)	2.88009
FAS	Fas cell surface death receptor	2.88009
SHBG	sex hormone-binding globulin	2.88009
KCNJ11	potassium channel, inwardly rectifying subfamily J, member 11	2.88009
MAT1A	methionine adenosyltransferase I, alpha	2.88009
IAPP	islet amyloid polypeptide	2.88009
JAZF1	JAZF zinc finger 1	2.88009
ATF3	activating transcription factor 3	2.88009
ABCC8	ATP-binding cassette, sub-family C (CFTR/MRP), member 8	2.88009
ID1	inhibitor of DNA binding 1, dominant negative helix-loop-helix protein	2.88009
GRB14	growth factor receptor-bound protein 14	2.88009
RETN	resistin	2.88009
HNF1B	HNF1 homeobox B	2.88009
ICAM1	intercellular adhesion molecule 1	2.88009
ASIP	agouti signaling protein	2.88009
PAX4	paired box 4	2.88009
EGFR	epidermal growth factor receptor	2.88009
ADAMTS9	ADAM metallopeptidase with thrombospondin type 1 motif, 9	2.88009
EDN1	endothelin 1	2.88009
IGF2BP2	insulin-like growth factor 2 mRNA binding protein 2	2.88009
C3	complement component 3	2.88009
THADA	thyroid adenoma associated	2.88009
SLC30A8	solute carrier family 30 (zinc transporter), member 8	2.88009
GLIS3	GLIS family zinc finger 3	2.88009
NIDDM4	Diabetes mellitus, noninsulin-dependent	2.88009
PSMD6	proteasome (prosome, macropain) 26S subunit, non-ATPase, 6	2.88009
INS	insulin	2.88009
CYP1A2	cytochrome P450, family 1, subfamily A, polypeptide 2	2.88009
HK1	hexokinase 1	2.88009
BCL2L1	BCL2-like 1	2.88009
GCKR	glucokinase (hexokinase 4) regulator	2.88009
PEPD	peptidase D	2.88009
NIDDM3	Noninsulin-dependent diabetes mellitus 3	2.88009
SOD2	superoxide dismutase 2, mitochondrial	2.88009
PTPN1	protein tyrosine phosphatase, non-receptor type 1	2.88009
SOD1	superoxide dismutase 1, soluble	2.88009
SIRT1	sirtuin 1	2.88009
MAPK8IP1	mitogen-activated protein kinase 8 interacting protein 1	2.88009
CAT	catalase	2.88009
TGFB1	transforming growth factor, beta 1	2.88009
TNFRSF1B	tumor necrosis factor receptor superfamily, member 1B	2.88009
TNFRSF1A	tumor necrosis factor receptor superfamily, member 1A	2.88009
C2CD4A	C2 calcium-dependent domain containing 4A	2.88009
MTNR1B	melatonin receptor 1B	2.88009
CAPN10	calpain 10	2.88009
LIPC	lipase, hepatic	2.88009
ENPP1	ectonucleotide pyrophosphatase/phosphodiesterase 1	2.88009
RELA	v-rel avian reticuloendotheliosis viral oncogene homolog A	2.88009
SNAP25	synaptosomal-associated protein, 25kDa	2.88009
IL6	interleukin 6	2.88009
IRS1	insulin receptor substrate 1	2.88009
NOS2	nitric oxide synthase 2, inducible	2.88009
NOS3	nitric oxide synthase 3 (endothelial cell)	2.88009
IRS2	insulin receptor substrate 2	2.88009
HNF4A	hepatocyte nuclear factor 4, alpha	2.88009
PRKCB	protein kinase C, beta	2.88009
HPX	hemopexin	2.88009
UCP2	uncoupling protein 2 (mitochondrial, proton carrier)	2.88009
HHEX	hematopoietically expressed homeobox	2.88009
ST6GAL1	ST6 beta-galactosamide alpha-2,6-sialyltranferase 1	2.88009
C2CD4B	C2 calcium-dependent domain containing 4B	2.88009
NFKB1	nuclear factor of kappa light polypeptide gene enhancer in B-cells 1	2.88009
SLC2A1	solute carrier family 2 (facilitated glucose transporter), member 1	2.88009
AKT2	v-akt murine thymoma viral oncogene homolog 2	2.88009
SLC2A2	solute carrier family 2 (facilitated glucose transporter), member 2	2.88009
ECE1	endothelin converting enzyme 1	2.88009
TIMP1	TIMP metallopeptidase inhibitor 1	2.88009
SLC2A4	solute carrier family 2 (facilitated glucose transporter), member 4	2.88009
ADCY5	adenylate cyclase 5	2.88009
HP	haptoglobin	2.88009
BHMT	betaine--homocysteine S-methyltransferase	2.88009
CYBA	cytochrome b-245, alpha polypeptide	2.88009
FTO	fat mass and obesity associated	2.88009
AP3S2	adaptor-related protein complex 3, sigma 2 subunit	2.88009
EDNRB	endothelin receptor type B	2.88009
EDNRA	endothelin receptor type A	2.88009
PCSK2	proprotein convertase subtilisin/kexin type 2	2.88009
PROX1	prospero homeobox 1	2.88009
HMG20A	high mobility group 20A	2.88009
VEGFA	vascular endothelial growth factor A	2.88009
LEPR	leptin receptor	2.88009
LEP	leptin	2.88009
HMOX1	heme oxygenase 1	2.88009
TCF7L2	transcription factor 7-like 2 (T-cell specific, HMG-box)	2.88009
CPT1A	carnitine palmitoyltransferase 1A (liver)	2.88009
CDO1	cysteine dioxygenase type 1	2.88009
GSTM1	glutathione S-transferase mu 1	2.88009
CDKAL1	CDK5 regulatory subunit associated protein 1-like 1	2.88009
CASP3	caspase 3, apoptosis-related cysteine peptidase	2.88009
CASP8	caspase 8, apoptosis-related cysteine peptidase	2.88009
KCNQ1	potassium channel, voltage gated KQT-like subfamily Q, member 1	2.88009
ATP2A2	ATPase, Ca++ transporting, cardiac muscle, slow twitch 2	2.88009
ATP2A3	ATPase, Ca++ transporting, ubiquitous	2.88009
WFS1	Wolfram syndrome 1 (wolframin)	2.88009
ZFAND3	zinc finger, AN1-type domain 3	2.88009
GCK	glucokinase (hexokinase 4)	2.88009
ADIPOQ	adiponectin, C1Q and collagen domain containing	2.88009
OGG1	8-oxoguanine DNA glycosylase	2.88009
PPARGC1A	peroxisome proliferator-activated receptor gamma, coactivator 1 alpha	2.88009
NKX6-1	NK6 homeobox 1	2.88009
PAM	peptidylglycine alpha-amidating monooxygenase	2.88009
HBA1	hemoglobin, alpha 1	2.88009
MAEA	macrophage erythroblast attacher	2.88009
PPARA	peroxisome proliferator-activated receptor alpha	2.88009
GCGR	glucagon receptor	2.88009
PPARG	peroxisome proliferator-activated receptor gamma	2.88009
S100A6	S100 calcium binding protein A6	2.88009
PC	pyruvate carboxylase	2.88009
CBS	cystathionine-beta-synthase	2.88009
GPX1	glutathione peroxidase 1	2.88009
BCL2	B-cell CLL/lymphoma 2	2.88009
NEUROD1	neuronal differentiation 1	2.88009
UBE2E2	ubiquitin-conjugating enzyme E2E 2	2.88009
GPD2	glycerol-3-phosphate dehydrogenase 2 (mitochondrial)	2.88009
CCND2	cyclin D2	2.88009
PAX6	paired box 6	2.88009
GCG	glucagon	2.88009
ITLN1	intelectin 1 (galactofuranose binding)	2.88009
PDX1	pancreatic and duodenal homeobox 1	2.88009
NOTCH2	notch 2	2.88009
IL1B	interleukin 1, beta	2.31068
VCAM1	vascular cell adhesion molecule 1	2.25584
NFE2L2	nuclear factor, erythroid 2-like 2	2.22731
AGT	angiotensinogen (serpin peptidase inhibitor, clade A, member 8)	2.16928
IFNG	interferon, gamma	2.14904
CRP	C-reactive protein, pentraxin-related	2.14621
HMGCR	3-hydroxy-3-methylglutaryl-CoA reductase	2.14409
SREBF1	sterol regulatory element binding transcription factor 1	2.11377
SERPINE1	serpin peptidase inhibitor, clade E (nexin, plasminogen activator inhibitor type 1), member 1	2.10275
FASN	fatty acid synthase	2.09357
GSR	glutathione reductase	2.06872
CCL2	chemokine (C-C motif) ligand 2	2.04892
LPL	lipoprotein lipase	2.04867
ALB	albumin	2.04605
MAPK3	mitogen-activated protein kinase 3	2.0382
ACTA2	actin, alpha 2, smooth muscle, aorta	2.03496
NFKBIA	nuclear factor of kappa light polypeptide gene enhancer in B-cells inhibitor, alpha	2.02768
MAPK1	mitogen-activated protein kinase 1	2.02613
JUN	jun proto-oncogene	2.02613
FOS	FBJ murine osteosarcoma viral oncogene homolog	2.02197
PCK1	phosphoenolpyruvate carboxykinase 1 (soluble)	1.99365
APOE	apolipoprotein E	1.9912
IGF1	insulin-like growth factor 1 (somatomedin C)	1.98945
MAPK9	mitogen-activated protein kinase 9	1.98139
PTGS2	prostaglandin-endoperoxide synthase 2 (prostaglandin G/H synthase and cyclooxygenase)	1.98025
AKT1	v-akt murine thymoma viral oncogene homolog 1	1.96862
GPAM	glycerol-3-phosphate acyltransferase, mitochondrial	1.9667
COL1A1	collagen, type I, alpha 1	1.96056
SCD	stearoyl-CoA desaturase (delta-9-desaturase)	1.95827
LDLR	low density lipoprotein receptor	1.91911
GSK3B	glycogen synthase kinase 3 beta	1.91301
NQO1	NAD(P)H dehydrogenase, quinone 1	1.90919
MAPK8	mitogen-activated protein kinase 8	1.89121
CYP1A1	cytochrome P450, family 1, subfamily A, polypeptide 1	1.88605
DDIT3	DNA-damage-inducible transcript 3	1.88507
IKBKB	inhibitor of kappa light polypeptide gene enhancer in B-cells, kinase beta	1.87708
BAX	BCL2-associated X protein	1.87294
CYP2E1	cytochrome P450, family 2, subfamily E, polypeptide 1	1.86027
ACACA	acetyl-CoA carboxylase alpha	1.8566
MPO	myeloperoxidase	1.84552
CXCL8	chemokine (C-X-C motif) ligand 8	1.8409
CYCS	cytochrome c, somatic	1.8393
PCNA	proliferating cell nuclear antigen	1.83095
CASP9	caspase 9, apoptosis-related cysteine peptidase	1.82901
GCLC	glutamate-cysteine ligase, catalytic subunit	1.82743
CYP3A4	cytochrome P450, family 3, subfamily A, polypeptide 4	1.81502
CEBPA	CCAAT/enhancer binding protein (C/EBP), alpha	1.81337
MMP2	matrix metallopeptidase 2	1.81092
TP53	tumor protein p53	1.80831
NOX4	NADPH oxidase 4	1.80756
MYC	v-myc avian myelocytomatosis viral oncogene homolog	1.79637
IGF1R	insulin-like growth factor 1 receptor	1.78397
CDKN1A	cyclin-dependent kinase inhibitor 1A (p21, Cip1)	1.77628
ALAD	aminolevulinate dehydratase	1.77511
G6PC	glucose-6-phosphatase, catalytic subunit	1.76111
TLR4	toll-like receptor 4	1.75817
GSTA4	glutathione S-transferase alpha 4	1.75241
NCF1	neutrophil cytosolic factor 1	1.74761
RUNX2	runt-related transcription factor 2	1.73918
FN1	fibronectin 1	1.72758
GPT	glutamic-pyruvate transaminase (alanine aminotransferase)	1.7224
APP	amyloid beta (A4) precursor protein	1.71647
INSR	insulin receptor	1.71606
COL4A1	collagen, type IV, alpha 1	1.7142
ACE	angiotensin I converting enzyme	1.71152
KEAP1	kelch-like ECH-associated protein 1	1.7105
CYP2C9	cytochrome P450, family 2, subfamily C, polypeptide 9	1.70615
CTGF	connective tissue growth factor	1.70512
CDKN1B	cyclin-dependent kinase inhibitor 1B (p27, Kip1)	1.7043
NR3C1	nuclear receptor subfamily 3, group C, member 1 (glucocorticoid receptor)	1.70035
IL1A	interleukin 1, alpha	1.69555
PARP1	poly (ADP-ribose) polymerase 1	1.68379
TFRC	transferrin receptor	1.67547
MMP9	matrix metallopeptidase 9	1.67224
IL10	interleukin 10	1.67094
SPP1	secreted phosphoprotein 1	1.66663
ABCA1	ATP-binding cassette, sub-family A (ABC1), member 1	1.66317
ABCB11	ATP-binding cassette, sub-family B (MDR/TAP), member 11	1.66145
MAPK14	mitogen-activated protein kinase 14	1.65996
SP1	Sp1 transcription factor	1.65533
PRKCA	protein kinase C, alpha	1.65314
SMAD3	SMAD family member 3	1.65136
NR1H3	nuclear receptor subfamily 1, group H, member 3	1.65045
CD14	CD14 molecule	1.64371
CCND1	cyclin D1	1.64371
SCARB1	scavenger receptor class B, member 1	1.64371
CREB1	cAMP responsive element binding protein 1	1.63653
FOSL1	FOS-like antigen 1	1.63049
CCL5	chemokine (C-C motif) ligand 5	1.62893
ACHE	acetylcholinesterase (Yt blood group)	1.62601
DNMT1	DNA (cytosine-5-)-methyltransferase 1	1.62535
CXCL12	chemokine (C-X-C motif) ligand 12	1.62379
APOA1	apolipoprotein A-I	1.62379
AGTR2	angiotensin II receptor, type 2	1.61759
ACOX1	acyl-CoA oxidase 1, palmitoyl	1.61759
PRKAA1	protein kinase, AMP-activated, alpha 1 catalytic subunit	1.61436
FGF21	fibroblast growth factor 21	1.61318
COL3A1	collagen, type III, alpha 1	1.61271
XDH	xanthine dehydrogenase	1.61061
CDK2	cyclin-dependent kinase 2	1.59802
MT2A	metallothionein 2A	1.59381
KDR	kinase insert domain receptor	1.59172
ABCG2	ATP-binding cassette, sub-family G (WHITE), member 2 (Junior blood group)	1.57759
EGR1	early growth response 1	1.5745
HSPB1	heat shock 27kDa protein 1	1.56875
MMP1	matrix metallopeptidase 1	1.55723
MMP7	matrix metallopeptidase 7	1.5555
TERT	telomerase reverse transcriptase	1.555
HSPA5	heat shock 70kDa protein 5 (glucose-regulated protein, 78kDa)	1.55476
CCNE1	cyclin E1	1.55451
CD36	CD36 molecule (thrombospondin receptor)	1.55133
CYP17A1	cytochrome P450, family 17, subfamily A, polypeptide 1	1.55108
ABCC5	ATP-binding cassette, sub-family C (CFTR/MRP), member 5	1.5479
GSTP1	glutathione S-transferase pi 1	1.54742
CYP7A1	cytochrome P450, family 7, subfamily A, polypeptide 1	1.54645
ABCC2	ATP-binding cassette, sub-family C (CFTR/MRP), member 2	1.54523
UCP3	uncoupling protein 3 (mitochondrial, proton carrier)	1.54281
GFAP	glial fibrillary acidic protein	1.53332
PLAU	plasminogen activator, urokinase	1.53332
FASLG	Fas ligand (TNF superfamily, member 6)	1.53036
INSIG1	insulin induced gene 1	1.52693
GUSB	glucuronidase, beta	1.52591
SOCS3	suppressor of cytokine signaling 3	1.51708
HIF1A	hypoxia inducible factor 1, alpha subunit (basic helix-loop-helix transcription factor)	1.5108
LXN	latexin	1.51055
PPARD	peroxisome proliferator-activated receptor delta	1.50903
CDK6	cyclin-dependent kinase 6	1.50624
RPS6	ribosomal protein S6	1.50624
PDGFRB	platelet-derived growth factor receptor, beta polypeptide	1.50348
HSPA9	heat shock 70kDa protein 9 (mortalin)	1.50043
PDGFB	platelet-derived growth factor beta polypeptide	1.49762
CDK4	cyclin-dependent kinase 4	1.49736
TH	tyrosine hydroxylase	1.49558
LCAT	lecithin-cholesterol acyltransferase	1.49432
TNFSF10	tumor necrosis factor (ligand) superfamily, member 10	1.49381
HMGCS1	3-hydroxy-3-methylglutaryl-CoA synthase 1 (soluble)	1.49304
IL2	interleukin 2	1.49278
ABCC1	ATP-binding cassette, sub-family C (CFTR/MRP), member 1	1.48916
TIMP3	TIMP metallopeptidase inhibitor 3	1.48659
AHR	aryl hydrocarbon receptor	1.48608
MKI67	marker of proliferation Ki-67	1.48351
APAF1	apoptotic peptidase activating factor 1	1.48119
CD44	CD44 molecule (Indian blood group)	1.47915
THBS1	thrombospondin 1	1.47838
MCM2	minichromosome maintenance complex component 2	1.46858
DCLK1	doublecortin-like kinase 1	1.46832
APOB	apolipoprotein B	1.46781
PON1	paraoxonase 1	1.46781
H2AFX	H2A histone family, member X	1.46781
CYP1B1	cytochrome P450, family 1, subfamily B, polypeptide 1	1.46674
TFAM	transcription factor A, mitochondrial	1.46621
G6PD	glucose-6-phosphate dehydrogenase	1.46595
NPPB	natriuretic peptide B	1.46515
FTH1	ferritin, heavy polypeptide 1	1.46515
CTNNB1	catenin (cadherin-associated protein), beta 1, 88kDa	1.46462
CXCL1	chemokine (C-X-C motif) ligand 1 (melanoma growth stimulating activity, alpha)	1.4633
COL1A2	collagen, type I, alpha 2	1.4633
ROCK1	Rho-associated, coiled-coil containing protein kinase 1	1.4633
FADS1	fatty acid desaturase 1	1.46225
NFKBIB	nuclear factor of kappa light polypeptide gene enhancer in B-cells inhibitor, beta	1.4583
GJA1	gap junction protein, alpha 1, 43kDa	1.45803
CXCL2	chemokine (C-X-C motif) ligand 2	1.45723
GCLM	glutamate-cysteine ligase, modifier subunit	1.45431
EFNB2	ephrin-B2	1.45352
PLOD3	procollagen-lysine, 2-oxoglutarate 5-dioxygenase 3	1.44681
HRAS	Harvey rat sarcoma viral oncogene homolog	1.44653
ABCC4	ATP-binding cassette, sub-family C (CFTR/MRP), member 4	1.44544
CEBPB	CCAAT/enhancer binding protein (C/EBP), beta	1.44273
IL12B	interleukin 12B	1.44246
NPY	neuropeptide Y	1.43919
LDHB	lactate dehydrogenase B	1.43919
SOD3	superoxide dismutase 3, extracellular	1.43727
IL4	interleukin 4	1.43618
MT1A	metallothionein 1A	1.43455
ME1	malic enzyme 1, NADP(+)-dependent, cytosolic	1.43401
HSPD1	heat shock 60kDa protein 1 (chaperonin)	1.42831
RXRA	retinoid X receptor, alpha	1.42831
DUSP1	dual specificity phosphatase 1	1.42777
NR0B2	nuclear receptor subfamily 0, group B, member 2	1.42535
PDK1	pyruvate dehydrogenase kinase, isozyme 1	1.42454
DPP4	dipeptidyl-peptidase 4	1.42101
PLD1	phospholipase D1, phosphatidylcholine-specific	1.41748
F3	coagulation factor III (thromboplastin, tissue factor)	1.41694
ENO1	enolase 1, (alpha)	1.41451
PIK3R1	phosphoinositide-3-kinase, regulatory subunit 1 (alpha)	1.41396
CDK1	cyclin-dependent kinase 1	1.4087
NR1I2	nuclear receptor subfamily 1, group I, member 2	1.40787
HGF	hepatocyte growth factor (hepapoietin A; scatter factor)	1.40732
CCNB1	cyclin B1	1.4065
TGFBR2	transforming growth factor, beta receptor II (70/80kDa)	1.40541
GSTM3	glutathione S-transferase mu 3 (brain)	1.40513
ANXA3	annexin A3	1.40373
TNFSF11	tumor necrosis factor (ligand) superfamily, member 11	1.39952
CDC25C	cell division cycle 25C	1.39674
CASP6	caspase 6, apoptosis-related cysteine peptidase	1.39674
ABCB1	ATP-binding cassette, sub-family B (MDR/TAP), member 1	1.39646
LY6D	lymphocyte antigen 6 complex, locus D	1.39563
CAV1	caveolin 1, caveolae protein, 22kDa	1.39563
TNFRSF11B	tumor necrosis factor receptor superfamily, member 11b	1.39114
GLS	glutaminase	1.3903
NRIP1	nuclear receptor interacting protein 1	1.3903
FABP4	fatty acid binding protein 4, adipocyte	1.38641
TIMP2	TIMP metallopeptidase inhibitor 2	1.38641
CCNA2	cyclin A2	1.38355
CROT	carnitine O-octanoyltransferase	1.38298
PON2	paraoxonase 2	1.38213
CYBB	cytochrome b-245, beta polypeptide	1.38043
SQSTM1	sequestosome 1	1.3793
GREB1	growth regulation by estrogen in breast cancer 1	1.37761
CHUK	conserved helix-loop-helix ubiquitous kinase	1.37761
KIF15	kinesin family member 15	1.37761
DUSP6	dual specificity phosphatase 6	1.37504
LITAF	lipopolysaccharide-induced TNF factor	1.37389
STAT1	signal transducer and activator of transcription 1, 91kDa	1.3736
TNFRSF10B	tumor necrosis factor receptor superfamily, member 10b	1.37275
GLO1	glyoxalase I	1.37217
WISP2	WNT1 inducible signaling pathway protein 2	1.37217
TXNRD1	thioredoxin reductase 1	1.3716
UBE2C	ubiquitin-conjugating enzyme E2C	1.37047
CLU	clusterin	1.3699
FGF2	fibroblast growth factor 2 (basic)	1.36791
FBXO32	F-box protein 32	1.36591
GSS	glutathione synthetase	1.3639
SRXN1	sulfiredoxin 1	1.35934
ITGAM	integrin, alpha M (complement component 3 receptor 3 subunit)	1.35934
TXNIP	thioredoxin interacting protein	1.35934
STAT3	signal transducer and activator of transcription 3 (acute-phase response factor)	1.35763
PRKAA2	protein kinase, AMP-activated, alpha 2 catalytic subunit	1.35705
UCP1	uncoupling protein 1 (mitochondrial, proton carrier)	1.35415
XIAP	X-linked inhibitor of apoptosis, E3 ubiquitin protein ligase	1.35299
SLC2A3	solute carrier family 2 (facilitated glucose transporter), member 3	1.35155
NR4A1	nuclear receptor subfamily 4, group A, member 1	1.34869
CASP4	caspase 4, apoptosis-related cysteine peptidase	1.3484
IGFBP4	insulin-like growth factor binding protein 4	1.34664
TNFRSF11A	tumor necrosis factor receptor superfamily, member 11a, NFKB activator	1.34635
CHEK2	checkpoint kinase 2	1.34635
AQP3	aquaporin 3 (Gill blood group)	1.34547
RAF1	Raf-1 proto-oncogene, serine/threonine kinase	1.3443
BRCA1	breast cancer 1, early onset	1.34401
STAR	steroidogenic acute regulatory protein	1.34372
GAS6	growth arrest-specific 6	1.34285
IGFBP3	insulin-like growth factor binding protein 3	1.34227
SFTPB	surfactant protein B	1.33731
OGDH	oxoglutarate (alpha-ketoglutarate) dehydrogenase (lipoamide)	1.33731
CKS1B	CDC28 protein kinase regulatory subunit 1B	1.33731
NR1H4	nuclear receptor subfamily 1, group H, member 4	1.33642
SELE	selectin E	1.33405
CLDN1	claudin 1	1.33169
PDK4	pyruvate dehydrogenase kinase, isozyme 4	1.33052
CDH1	cadherin 1, type 1, E-cadherin (epithelial)	1.32905
SGK1	serum/glucocorticoid regulated kinase 1	1.32905
PKLR	pyruvate kinase, liver and RBC	1.32786
LIPE	lipase, hormone-sensitive	1.32786
AGTR1	angiotensin II receptor, type 1	1.32786
TJP1	tight junction protein 1	1.32756
GSTM2	glutathione S-transferase mu 2 (muscle)	1.32518
SPARC	secreted protein, acidic, cysteine-rich (osteonectin)	1.32458
PMP22	peripheral myelin protein 22	1.32428
SRC	SRC proto-oncogene, non-receptor tyrosine kinase	1.3231
POR	P450 (cytochrome) oxidoreductase	1.32192
XBP1	X-box binding protein 1	1.32162
TFF1	trefoil factor 1	1.32162
MYD88	myeloid differentiation primary response 88	1.32074
IL12A	interleukin 12A	1.31927
HSPA1L	heat shock 70kDa protein 1-like	1.31867
SLC24A5	solute carrier family 24 (sodium/potassium/calcium exchanger), member 5	1.31837
TRIB3	tribbles pseudokinase 3	1.31686
GNE	glucosamine (UDP-N-acetyl)-2-epimerase/N-acetylmannosamine kinase	1.31446
GYS2	glycogen synthase 2 (liver)	1.31446
PMEPA1	prostate transmembrane protein, androgen induced 1	1.31446
CENPE	centromere protein E, 312kDa	1.31416
ACACB	acetyl-CoA carboxylase beta	1.31416
FABP6	fatty acid binding protein 6, ileal	1.31387
ATP5B	ATP synthase, H+ transporting, mitochondrial F1 complex, beta polypeptide	1.31357
MYH7	myosin, heavy chain 7, cardiac muscle, beta	1.31
ACO2	aconitase 2, mitochondrial	1.31
GHRL	ghrelin/obestatin prepropeptide	1.30971
PHLDA2	pleckstrin homology-like domain, family A, member 2	1.30971
GPRC5A	G protein-coupled receptor, class C, group 5, member A	1.3085
ST3GAL1	ST3 beta-galactoside alpha-2,3-sialyltransferase 1	1.3085
CYP19A1	cytochrome P450, family 19, subfamily A, polypeptide 1	1.30758
ID2	inhibitor of DNA binding 2, dominant negative helix-loop-helix protein	1.30727
ADIPOR2	adiponectin receptor 2	1.30512
VASP	vasodilator-stimulated phosphoprotein	1.30512
STK11	serine/threonine kinase 11	1.30238
PRKAR2B	protein kinase, cAMP-dependent, regulatory, type II, beta	1.30238
CD40	CD40 molecule, TNF receptor superfamily member 5	1.30147
genes associated with the trait Diabetes Mellitus, Type 2 in GWAS and other genetic association datasets from the dbGAP Gene-Trait Associations dataset.
ARAP1	ArfGAP with RhoGAP domain, ankyrin repeat and PH domain 1	2.23422
MADD	MAP-kinase activating death domain	2.16495
TCF7L2	transcription factor 7-like 2 (T-cell specific, HMG-box)	1.9255
KCNQ1	potassium channel, voltage gated KQT-like subfamily Q, member 1	1.83195
PCSK1	proprotein convertase subtilisin/kexin type 1	1.59958
CDKAL1	CDK5 regulatory subunit associated protein 1-like 1	1.47689
MAEA	macrophage erythroblast attacher	1.41424
SLC30A8	solute carrier family 30 (zinc transporter), member 8	1.33123
genes associated with the Type 2 diabetes phenotype in GWAS datasets from the GWAS Catalog SNP-Phenotype Associations dataset.
TCF7L2	transcription factor 7-like 2 (T-cell specific, HMG-box)	1.74874
KCNQ1	potassium channel, voltage gated KQT-like subfamily Q, member 1	1.45497
genes associated with the diabetes mellitus, type 2 phenotype from the curated OMIM Gene-Disease Associations dataset.
PAX4	paired box 4
genes associated with the disease type 2 diabetes mellitus in GWAS datasets from the DISEASES Experimental Gene-Disease Assocation Evidence Scores dataset.
G6PC2	glucose-6-phosphatase, catalytic, 2	2.92288
MADD	MAP-kinase activating death domain	2.47903
ABO	ABO blood group (transferase A, alpha 1-3-N-acetylgalactosaminyltransferase; transferase B, alpha 1-3-galactosyltransferase)	1.74367
PCSK1	proprotein convertase subtilisin/kexin type 1	1.62569
FN3KRP	fructosamine 3 kinase related protein	1.61356
HK1	hexokinase 1	1.58223
ARAP1	ArfGAP with RhoGAP domain, ankyrin repeat and PH domain 1	1.47477
FTO	fat mass and obesity associated	1.39702
GCK	glucokinase (hexokinase 4)	1.39702
MAEA	macrophage erythroblast attacher	1.37597
HFE	hemochromatosis	1.36401
C2CD4A	C2 calcium-dependent domain containing 4A	1.35663
proteins associated with the disease type 2 diabetes from the curated PhosphoSitePlus Phosphosite-Disease Associations dataset.
AKT1	v-akt murine thymoma viral oncogene homolog 1
ATP5B	ATP synthase, H+ transporting, mitochondrial F1 complex, beta polypeptide
GSK3B	glycogen synthase kinase 3 beta
GYS1	glycogen synthase 1 (muscle)
IRS1	insulin receptor substrate 1
MAPK1	mitogen-activated protein kinase 1
MAPK3	mitogen-activated protein kinase 3
PRKAA1	protein kinase, AMP-activated, alpha 1 catalytic subunit
RPS6KB1	ribosomal protein S6 kinase, 70kDa, polypeptide 1
TBC1D4	TBC1 domain family, member 4
genes associated with the disease type 2 diabetes mellitus in GWAS and other genetic association datasets from the GWASdb SNP-Disease Associations dataset.
FADS1	fatty acid desaturase 1	3.92853
TMEM258	transmembrane protein 258	3.91563
FADS2	fatty acid desaturase 2	3.89774
MYRF	myelin regulatory factor	3.86722
FEN1	flap structure-specific endonuclease 1	3.74048
G6PC2	glucose-6-phosphatase, catalytic, 2	3.60072
MTNR1B	melatonin receptor 1B	3.37572
CDH13	cadherin 13	3.32224
TOMM40	translocase of outer mitochondrial membrane 40 homolog (yeast)	3.29994
APOC1	apolipoprotein C-I	3.24373
HNF1A	HNF1 homeobox A	3.18496
GTF2H1	general transcription factor IIH, polypeptide 1, 62kDa	3.12495
ARAP1	ArfGAP with RhoGAP domain, ankyrin repeat and PH domain 1	3.05045
ACADS	acyl-CoA dehydrogenase, C-2 to C-3 short chain	3.0222
PYROXD2	pyridine nucleotide-disulphide oxidoreductase domain 2	2.97539
MADD	MAP-kinase activating death domain	2.96145
RAB3IL1	RAB3A interacting protein (rabin3)-like 1	2.84647
TCF7L2	transcription factor 7-like 2 (T-cell specific, HMG-box)	2.82876
MCM8	minichromosome maintenance complex component 8	2.81923
LIPC	lipase, hepatic	2.7767
FADS3	fatty acid desaturase 3	2.71837
HECTD4	HECT domain containing E3 ubiquitin protein ligase 4	2.71341
ACADL	acyl-CoA dehydrogenase, long chain	2.67051
TMEM150B	transmembrane protein 150B	2.65928
HPS5	Hermansky-Pudlak syndrome 5	2.56651
CPS1	carbamoyl-phosphate synthase 1, mitochondrial	2.55476
IL6R	interleukin 6 receptor	2.53877
SERPINA1	serpin peptidase inhibitor, clade A (alpha-1 antiproteinase, antitrypsin), member 1	2.53509
FAM155A	family with sequence similarity 155, member A	2.53336
ADIPOQ	adiponectin, C1Q and collagen domain containing	2.48617
ELOVL2	ELOVL fatty acid elongase 2	2.48204
KCNQ1	potassium channel, voltage gated KQT-like subfamily Q, member 1	2.4672
SLC9A9	solute carrier family 9, subfamily A (NHE9, cation proton antiporter 9), member 9	2.45452
PVRL2	poliovirus receptor-related 2 (herpesvirus entry mediator B)	2.44022
GCKR	glucokinase (hexokinase 4) regulator	2.42713
SCD5	stearoyl-CoA desaturase 5	2.42035
NKAIN3	Na+/K+ transporting ATPase interacting 3	2.41916
TNFSF13B	tumor necrosis factor (ligand) superfamily, member 13b	2.4163
PNPLA3	patatin-like phospholipase domain containing 3	2.4156
LPA	lipoprotein, Lp(a)	2.40863
APOE	apolipoprotein E	2.38244
SYCP2L	synaptonemal complex protein 2-like	2.37015
GLS2	glutaminase 2 (liver, mitochondrial)	2.36654
ABO	ABO blood group (transferase A, alpha 1-3-N-acetylgalactosaminyltransferase; transferase B, alpha 1-3-galactosyltransferase)	2.36103
RAB3GAP1	RAB3 GTPase activating protein subunit 1 (catalytic)	2.35816
OPCML	opioid binding protein/cell adhesion molecule-like	2.34802
GTF2IRD1	GTF2I repeat domain containing 1	2.34371
ERBB2IP	erbb2 interacting protein	2.34162
HPS1	Hermansky-Pudlak syndrome 1	2.33974
OXR1	oxidation resistance 1	2.3357
CMTM8	CKLF-like MARVEL transmembrane domain containing 8	2.33449
SYNE2	spectrin repeat containing, nuclear envelope 2	2.32749
DAGLA	diacylglycerol lipase, alpha	2.31841
RBMS2	RNA binding motif, single stranded interacting protein 2	2.30436
UIMC1	ubiquitin interaction motif containing 1	2.29954
SPRYD4	SPRY domain containing 4	2.29069
STK32B	serine/threonine kinase 32B	2.26415
LOC339622	uncharacterized LOC339622	2.24567
LOC100507389	uncharacterized LOC100507389	2.245
TSEN2	TSEN2 tRNA splicing endonuclease subunit	2.23224
TTC39B	tetratricopeptide repeat domain 39B	2.22638
CRP	C-reactive protein, pentraxin-related	2.22046
CETP	cholesteryl ester transfer protein, plasma	2.21526
KLHL14	kelch-like family member 14	2.20271
AQP9	aquaporin 9	2.20043
PCSK1	proprotein convertase subtilisin/kexin type 1	2.18869
PCIF1	PDX1 C-terminal inhibiting factor 1	2.18323
ZNF335	zinc finger protein 335	2.1726
CERS4	ceramide synthase 4	2.14592
UGT1A10	UDP glucuronosyltransferase 1 family, polypeptide A10	2.13834
SERPINE1	serpin peptidase inhibitor, clade E (nexin, plasminogen activator inhibitor type 1), member 1	2.12532
PPID	peptidylprolyl isomerase D	2.12222
CYP4F2	cytochrome P450, family 4, subfamily F, polypeptide 2	2.11406
NTAN1	N-terminal asparagine amidase	2.08981
PLTP	phospholipid transfer protein	2.08841
HKDC1	hexokinase domain containing 1	2.0844
CDKAL1	CDK5 regulatory subunit associated protein 1-like 1	2.07791
SLC1A4	solute carrier family 1 (glutamate/neutral amino acid transporter), member 4	2.07237
LDHA	lactate dehydrogenase A	2.06954
ADCY5	adenylate cyclase 5	2.06473
OFCC1	orofacial cleft 1 candidate 1	2.06115
BEST1	bestrophin 1	2.05118
CMIP	c-Maf inducing protein	2.05009
FTO	fat mass and obesity associated	2.02959
HMGCR	3-hydroxy-3-methylglutaryl-CoA reductase	2.02959
APOA5	apolipoprotein A-V	2.02008
MAEA	macrophage erythroblast attacher	2.01898
SLC30A8	solute carrier family 30 (zinc transporter), member 8	2.01212
FTH1	ferritin, heavy polypeptide 1	2.00901
COBLL1	cordon-bleu WH2 repeat protein-like 1	2.00685
LOC646736	uncharacterized LOC646736	2.00264
HMGA2	high mobility group AT-hook 2	1.98999
ATP10D	ATPase, class V, type 10D	1.98052
HELQ	helicase, POLQ-like	1.98052
PRIM1	primase, DNA, polypeptide 1 (49kDa)	1.98052
IGF2BP2	insulin-like growth factor 2 mRNA binding protein 2	1.98052
BRSK1	BR serine/threonine kinase 1	1.98052
GCK	glucokinase (hexokinase 4)	1.98052
UGT1A6	UDP glucuronosyltransferase 1 family, polypeptide A6	1.97812
ZPR1	ZPR1 zinc finger	1.97676
BUD13	BUD13 homolog (S. cerevisiae)	1.95949
ALG14	ALG14, UDP-N-acetylglucosaminyltransferase subunit	1.94711
SAA1	serum amyloid A1	1.94543
NCAM1	neural cell adhesion molecule 1	1.92947
TMEM229B	transmembrane protein 229B	1.92026
APOB	apolipoprotein B	1.91886
PLG	plasminogen	1.90321
RHBDL2	rhomboid, veinlet-like 2 (Drosophila)	1.88168
TIMP2	TIMP metallopeptidase inhibitor 2	1.87707
LDHC	lactate dehydrogenase C	1.86484
PRRC2A	proline-rich coiled-coil 2A	1.86468
ABCB11	ATP-binding cassette, sub-family B (MDR/TAP), member 11	1.85634
LIN28B	lin-28 homolog B (C. elegans)	1.85286
BICD1	bicaudal D homolog 1 (Drosophila)	1.85276
PDSS2	prenyl (decaprenyl) diphosphate synthase, subunit 2	1.8454
BACE2	beta-site APP-cleaving enzyme 2	1.84431
UGT1A7	UDP glucuronosyltransferase 1 family, polypeptide A7	1.84321
VPS37C	vacuolar protein sorting 37 homolog C (S. cerevisiae)	1.84163
CLTCL1	clathrin, heavy chain-like 1	1.83778
NLRP3	NLR family, pyrin domain containing 3	1.83309
MRPL33	mitochondrial ribosomal protein L33	1.83309
ZNF483	zinc finger protein 483	1.81775
REV3L	REV3-like, polymerase (DNA directed), zeta, catalytic subunit	1.80795
CRY2	cryptochrome circadian clock 2	1.80795
SLCO1B1	solute carrier organic anion transporter family, member 1B1	1.80297
PKD2L1	polycystic kidney disease 2-like 1	1.79908
PON1	paraoxonase 1	1.79589
CCDC154	coiled-coil domain containing 154	1.79445
SLC25A1	solute carrier family 25 (mitochondrial carrier; citrate transporter), member 1	1.79325
DOCK7	dedicator of cytokinesis 7	1.7932
ASH2L	ash2 (absent, small, or homeotic)-like (Drosophila)	1.79076
ZFR2	zinc finger RNA binding protein 2	1.7887
RPLP0P2	ribosomal protein, large, P0 pseudogene 2	1.78698
CELF2	CUGBP, Elav-like family member 2	1.7868
LDLR	low density lipoprotein receptor	1.78274
GLIS3	GLIS family zinc finger 3	1.77466
PKD1L3	polycystic kidney disease 1-like 3	1.77466
PHGDH	phosphoglycerate dehydrogenase	1.77455
TLK1	tousled-like kinase 1	1.77455
PMFBP1	polyamine modulated factor 1 binding protein 1	1.7736
TAT	tyrosine aminotransferase	1.77298
SLC16A10	solute carrier family 16 (aromatic amino acid transporter), member 10	1.77112
AMN1	antagonist of mitotic exit network 1 homolog (S. cerevisiae)	1.77075
LEPR	leptin receptor	1.76581
SNX17	sorting nexin 17	1.76196
AP1G1	adaptor-related protein complex 1, gamma 1 subunit	1.76029
JAZF1	JAZF zinc finger 1	1.75531
APOC3	apolipoprotein C-III	1.75472
PHLPP2	PH domain and leucine rich repeat protein phosphatase 2	1.75444
CD5	CD5 molecule	1.75436
KANSL1L	KAT8 regulatory NSL complex subunit 1-like	1.75393
ESRRG	estrogen-related receptor gamma	1.75276
CELSR2	cadherin, EGF LAG seven-pass G-type receptor 2	1.74932
PDXDC1	pyridoxal-dependent decarboxylase domain containing 1	1.74818
SLC14A2	solute carrier family 14 (urea transporter), member 2	1.74508
KSR2	kinase suppressor of ras 2	1.74433
HPR	haptoglobin-related protein	1.74425
APOA1	apolipoprotein A-I	1.74118
RXRG	retinoid X receptor, gamma	1.74
GNL3	guanine nucleotide binding protein-like 3 (nucleolar)	1.74
ADAM10	ADAM metallopeptidase domain 10	1.7391
FRMD4A	FERM domain containing 4A	1.73667
DHX38	DEAH (Asp-Glu-Ala-His) box polypeptide 38	1.73649
PPM1K	protein phosphatase, Mg2+/Mn2+ dependent, 1K	1.73614
MARVELD3	MARVEL domain containing 3	1.7343
CD6	CD6 molecule	1.7343
SKOR2	SKI family transcriptional corepressor 2	1.7256
PBRM1	polybromo 1	1.7256
SYT7	synaptotagmin VII	1.7244
SLC12A1	solute carrier family 12 (sodium/potassium/chloride transporter), member 1	1.72222
MLXIPL	MLX interacting protein-like	1.72076
TRPM1	transient receptor potential cation channel, subfamily M, member 1	1.72049
TEKT5	tektin 5	1.71975
LOC157273	uncharacterized LOC157273	1.71806
CTNND2	catenin (cadherin-associated protein), delta 2	1.7169
LPL	lipoprotein lipase	1.7164
KLKB1	kallikrein B, plasma (Fletcher factor) 1	1.71361
BCAS1	breast carcinoma amplified sequence 1	1.71319
POLG	polymerase (DNA directed), gamma	1.71314
BAZ1B	bromodomain adjacent to zinc finger domain, 1B	1.71196
TBL2	transducin (beta)-like 2	1.71135
MYO1E	myosin IE	1.70638
SSBP3	single stranded DNA binding protein 3	1.7019
RRN3	RRN3 RNA polymerase I transcription factor homolog (S. cerevisiae)	1.70026
PTPRD	protein tyrosine phosphatase, receptor type, D	1.69989
LOC100132529		1.69921
SLC16A13	solute carrier family 16, member 13	1.69911
SLC2A2	solute carrier family 2 (facilitated glucose transporter), member 2	1.69911
GPN1	GPN-loop GTPase 1	1.69722
ACE	angiotensin I converting enzyme	1.69672
RPS11	ribosomal protein S11	1.69672
HOGA1	4-hydroxy-2-oxoglutarate aldolase 1	1.69467
IST1	increased sodium tolerance 1 homolog (yeast)	1.69025
GRIP1	glutamate receptor interacting protein 1	1.68815
C9ORF84	chromosome 9 open reading frame 84	1.68754
ZNF512	zinc finger protein 512	1.68731
C2ORF16	chromosome 2 open reading frame 16	1.68392
BCL6B	B-cell CLL/lymphoma 6, member B	1.6833
UGT1A8	UDP glucuronosyltransferase 1 family, polypeptide A8	1.68245
FNDC4	fibronectin type III domain containing 4	1.68078
DPYSL5	dihydropyrimidinase-like 5	1.68078
PF4	platelet factor 4	1.68064
ZNF821	zinc finger protein 821	1.68064
ATXN1L	ataxin 1-like	1.68012
KNOP1	lysine-rich nucleolar protein 1	1.67961
ITPKB	inositol-trisphosphate 3-kinase B	1.67948
WNK1	WNK lysine deficient protein kinase 1	1.67742
CORIN	corin, serine peptidase	1.67606
OLAH	oleoyl-ACP hydrolase	1.67606
MID1	midline 1	1.67551
DLG4	discs, large homolog 4 (Drosophila)	1.67403
UGT1A3	UDP glucuronosyltransferase 1 family, polypeptide A3	1.67139
GIPR	gastric inhibitory polypeptide receptor	1.67004
SPINT4	serine peptidase inhibitor, Kunitz type 4	1.66561
PLEKHA6	pleckstrin homology domain containing, family A member 6	1.66485
BCL7B	B-cell CLL/lymphoma 7B	1.66425
PEPD	peptidase D	1.6622
USP1	ubiquitin specific peptidase 1	1.6566
MMP9	matrix metallopeptidase 9	1.64769
FAM63B	family with sequence similarity 63, member B	1.64741
DNAJB3	DnaJ (Hsp40) homolog, subfamily B, member 3	1.64737
KIAA1919	KIAA1919	1.64623
CPT1A	carnitine palmitoyltransferase 1A (liver)	1.64426
DNTTIP1	deoxynucleotidyltransferase, terminal, interacting protein 1	1.64335
UST	uronyl-2-sulfotransferase	1.64036
SYNPR	synaptoporin	1.64031
SLC37A3	solute carrier family 37, member 3	1.6395
TIMELESS	timeless circadian clock	1.63911
ALMS1	Alstrom syndrome protein 1	1.63837
TM4SF5	transmembrane 4 L six family member 5	1.63837
HNF1B	HNF1 homeobox B	1.63837
RBFOX1	RNA binding protein, fox-1 homolog (C. elegans) 1	1.63811
ZNF91	zinc finger protein 91	1.63576
CAMTA1	calmodulin binding transcription activator 1	1.63489
FZD9	frizzled class receptor 9	1.63425
ELP5	elongator acetyltransferase complex subunit 5	1.63343
TRAF3IP2-AS1	TRAF3IP2 antisense RNA 1	1.63343
ADAMTS3	ADAM metallopeptidase with thrombospondin type 1 motif, 3	1.63186
ARHGEF6	Rac/Cdc42 guanine nucleotide exchange factor (GEF) 6	1.62645
LOC100128028	uncharacterized LOC100128028	1.6252
EXT1	exostosin glycosyltransferase 1	1.62418
RNF111	ring finger protein 111	1.62209
NEGR1	neuronal growth regulator 1	1.62178
AP3S2	adaptor-related protein complex 3, sigma 2 subunit	1.62178
CEP350	centrosomal protein 350kDa	1.62058
SMOC1	SPARC related modular calcium binding 1	1.62029
RFC5	replication factor C (activator 1) 5, 36.5kDa	1.61913
PRAMEF12	PRAME family member 12	1.61744
TGM4	transglutaminase 4	1.61267
GALNT18	polypeptide N-acetylgalactosaminyltransferase 18	1.61215
CHD6	chromodomain helicase DNA binding protein 6	1.61016
MIP	major intrinsic protein of lens fiber	1.60883
ABCA1	ATP-binding cassette, sub-family A (ABC1), member 1	1.60841
PAPPA	pregnancy-associated plasma protein A, pappalysin 1	1.60782
ARID1B	AT rich interactive domain 1B (SWI1-like)	1.60717
CDC123	cell division cycle 123	1.60638
SLAMF1	signaling lymphocytic activation molecule family member 1	1.60424
MAP3K15	mitogen-activated protein kinase kinase kinase 15	1.59789
F12	coagulation factor XII (Hageman factor)	1.59635
KCNJ11	potassium channel, inwardly rectifying subfamily J, member 11	1.59609
LCORL	ligand dependent nuclear receptor corepressor-like	1.59609
PRKCE	protein kinase C, epsilon	1.5899
CLEC3B	C-type lectin domain family 3, member B	1.58963
SFI1	Sfi1 homolog, spindle assembly associated (yeast)	1.5887
PSRC1	proline/serine-rich coiled-coil 1	1.58818
HMG20A	high mobility group 20A	1.5865
DOCK4	dedicator of cytokinesis 4	1.5865
BRE	brain and reproductive organ-expressed (TNFRSF1A modulator)	1.58489
TTC4	tetratricopeptide repeat domain 4	1.58476
YKT6	YKT6 v-SNARE homolog (S. cerevisiae)	1.57742
NOX4	NADPH oxidase 4	1.57685
TDRD3	tudor domain containing 3	1.57556
CCDC85A	coiled-coil domain containing 85A	1.57556
TREM2	triggering receptor expressed on myeloid cells 2	1.57556
ITPR2	inositol 1,4,5-trisphosphate receptor, type 2	1.57354
GABRB3	gamma-aminobutyric acid (GABA) A receptor, beta 3	1.57047
PCDH9	protocadherin 9	1.56869
SLC6A12	solute carrier family 6 (neurotransmitter transporter), member 12	1.55738
ARNTL	aryl hydrocarbon receptor nuclear translocator-like	1.55738
PRC1	protein regulator of cytokinesis 1	1.55738
ZFAND3	zinc finger, AN1-type domain 3	1.55738
GPSM1	G-protein signaling modulator 1	1.55738
HNF4A	hepatocyte nuclear factor 4, alpha	1.54954
CALHM2	calcium homeostasis modulator 2	1.54841
ATP6V0A2	ATPase, H+ transporting, lysosomal V0 subunit a2	1.54533
SCARA5	scavenger receptor class A, member 5	1.54338
OASL	2'-5'-oligoadenylate synthetase-like	1.54329
IZUMO1	izumo sperm-egg fusion 1	1.53704
MYH9	myosin, heavy chain 9, non-muscle	1.53195
APOC1P1	apolipoprotein C-I pseudogene 1	1.53058
FAM107A	family with sequence similarity 107, member A	1.52922
UBE2E2	ubiquitin-conjugating enzyme E2E 2	1.52416
MYL1	myosin, light chain 1, alkali; skeletal, fast	1.51739
AGPAT1	1-acylglycerol-3-phosphate O-acyltransferase 1	1.51636
EXO1	exonuclease 1	1.51636
NLRP11	NLR family, pyrin domain containing 11	1.51254
PCDHA9	protocadherin alpha 9	1.51051
THADA	thyroid adenoma associated	1.50906
GALNT2	polypeptide N-acetylgalactosaminyltransferase 2	1.50906
TP53INP1	tumor protein p53 inducible nuclear protein 1	1.50906
DNM3	dynamin 3	1.50683
C12ORF43	chromosome 12 open reading frame 43	1.50154
CLU	clusterin	1.49825
PPP1R37	protein phosphatase 1, regulatory subunit 37	1.49634
THRB	thyroid hormone receptor, beta	1.49412
IGF1	insulin-like growth factor 1 (somatomedin C)	1.48714
FAM58A	family with sequence similarity 58, member A	1.48714
DMGDH	dimethylglycine dehydrogenase	1.48714
KNG1	kininogen 1	1.48714
SLC39A11	solute carrier family 39, member 11	1.48345
SLC12A9	solute carrier family 12, member 9	1.48071
TNKS2	tankyrase, TRF1-interacting ankyrin-related ADP-ribose polymerase 2	1.48027
SLC22A3	solute carrier family 22 (organic cation transporter), member 3	1.47682
TRIP6	thyroid hormone receptor interactor 6	1.47656
LAMA1	laminin, alpha 1	1.47528
ST6GALNAC3	ST6 (alpha-N-acetyl-neuraminyl-2,3-beta-galactosyl-1,3)-N-acetylgalactosaminide alpha-2,6-sialyltransferase 3	1.47528
MLEC	malectin	1.4737
C11ORF65	chromosome 11 open reading frame 65	1.47287
ANKRD30A	ankyrin repeat domain 30A	1.47287
SRR	serine racemase	1.47287
SGSM2	small G protein signaling modulator 2	1.47287
ATXN7L3	ataxin 7-like 3	1.47072
COL9A1	collagen, type IX, alpha 1	1.46537
RPSAP52	ribosomal protein SA pseudogene 52	1.46277
RASGRP1	RAS guanyl releasing protein 1 (calcium and DAG-regulated)	1.46277
RORA	RAR-related orphan receptor A	1.46277
BCO2	beta-carotene oxygenase 2	1.46277
ADRB1	adrenoceptor beta 1	1.46277
SPPL3	signal peptide peptidase like 3	1.45688
PIK3C2G	phosphatidylinositol-4-phosphate 3-kinase, catalytic subunit type 2 gamma	1.45563
PDGFC	platelet derived growth factor C	1.45471
FCMR	Fc fragment of IgM receptor	1.45067
CADPS	Ca++-dependent secretion activator	1.4491
ARNTL2	aryl hydrocarbon receptor nuclear translocator-like 2	1.44853
ZNF101	zinc finger protein 101	1.4479
CRTC1	CREB regulated transcription coactivator 1	1.4479
PIGR	polymeric immunoglobulin receptor	1.44345
KIF11	kinesin family member 11	1.44238
GRK5	G protein-coupled receptor kinase 5	1.44134
ANKLE2	ankyrin repeat and LEM domain containing 2	1.43951
MRPS35	mitochondrial ribosomal protein S35	1.43923
TBC1D9	TBC1 domain family, member 9 (with GRAM domain)	1.43699
LRRC8C	leucine rich repeat containing 8 family, member C	1.43623
GAB2	GRB2-associated binding protein 2	1.43537
FGF21	fibroblast growth factor 21	1.43537
PNLIPRP2	pancreatic lipase-related protein 2	1.43537
ZNF600	zinc finger protein 600	1.42967
LOC728755	uncharacterized LOC728755	1.42723
IL18	interleukin 18	1.42467
ADAMTS9-AS2	ADAMTS9 antisense RNA 2	1.42467
LINC00347	long intergenic non-protein coding RNA 347	1.42467
ABHD3	abhydrolase domain containing 3	1.42467
ANK1	ankyrin 1, erythrocytic	1.42467
BEGAIN	brain-enriched guanylate kinase-associated	1.42467
RSPO3	R-spondin 3	1.42467
WFS1	Wolfram syndrome 1 (wolframin)	1.42467
TRIM66	tripartite motif containing 66	1.42467
UAP1	UDP-N-acetylglucosamine pyrophosphorylase 1	1.42375
UNC119B	unc-119 homolog B (C. elegans)	1.42285
RALYL	RALY RNA binding protein-like	1.42026
GLDN	gliomedin	1.41943
RAB5C	RAB5C, member RAS oncogene family	1.41417
ANKRD28	ankyrin repeat domain 28	1.4132
ST6GAL1	ST6 beta-galactosamide alpha-2,6-sialyltranferase 1	1.41288
KCNJ1	potassium channel, inwardly rectifying subfamily J, member 1	1.41041
ZBTB38	zinc finger and BTB domain containing 38	1.40753
VWA2	von Willebrand factor A domain containing 2	1.40617
DGKB	diacylglycerol kinase, beta 90kDa	1.4025
SEPT14	septin 14	1.40115
MARCH1	membrane-associated ring finger (C3HC4) 1, E3 ubiquitin protein ligase	1.39984
ZMAT4	zinc finger, matrin-type 4	1.39933
GRID1	glutamate receptor, ionotropic, delta 1	1.39808
WDR72	WD repeat domain 72	1.39759
CERS6	ceramide synthase 6	1.39639
ITGA9	integrin, alpha 9	1.39396
FBN3	fibrillin 3	1.39396
PTPN2	protein tyrosine phosphatase, non-receptor type 2	1.39396
KCNK16	potassium channel, two pore domain subfamily K, member 16	1.39396
SGCG	sarcoglycan, gamma (35kDa dystrophin-associated glycoprotein)	1.39396
LOC100506403	uncharacterized LOC100506403	1.39396
ILKAP	integrin-linked kinase-associated serine/threonine phosphatase	1.39396
RBM6	RNA binding motif protein 6	1.39396
CNTNAP4	contactin associated protein-like 4	1.39396
MSMO1	methylsterol monooxygenase 1	1.39396
HAO1	hydroxyacid oxidase (glycolate oxidase) 1	1.39396
NLGN1	neuroligin 1	1.39221
LPAL2	lipoprotein, Lp(a)-like 2, pseudogene	1.38823
PSKH1	protein serine kinase H1	1.38712
LOC100505710		1.38647
DPCD	deleted in primary ciliary dyskinesia homolog (mouse)	1.38519
LMBRD2	LMBR1 domain containing 2	1.38478
ANKS1B	ankyrin repeat and sterile alpha motif domain containing 1B	1.38355
PPARGC1A	peroxisome proliferator-activated receptor gamma, coactivator 1 alpha	1.38314
RNF185	ring finger protein 185	1.38293
RGL1	ral guanine nucleotide dissociation stimulator-like 1	1.38272
SIM1	single-minded family bHLH transcription factor 1	1.38272
NELL1	NEL-like 1 (chicken)	1.3821
TNFSF18	tumor necrosis factor (ligand) superfamily, member 18	1.38027
SYNE1	spectrin repeat containing, nuclear envelope 1	1.37968
GRM5	glutamate receptor, metabotropic 5	1.37929
PLAA	phospholipase A2-activating protein	1.3791
NPRL3	nitrogen permease regulator-like 3 (S. cerevisiae)	1.3772
IL24	interleukin 24	1.37646
CPEB1	cytoplasmic polyadenylation element binding protein 1	1.37537
METAP1D	methionyl aminopeptidase type 1D (mitochondrial)	1.37519
TSGA10	testis specific, 10	1.37344
MRPL30	mitochondrial ribosomal protein L30	1.37344
SYT9	synaptotagmin IX	1.37327
ARL15	ADP-ribosylation factor-like 15	1.37327
KLHDC8B	kelch domain containing 8B	1.37327
SDHAF4	succinate dehydrogenase complex assembly factor 4	1.37327
RREB1	ras responsive element binding protein 1	1.37293
LIMK2	LIM domain kinase 2	1.37259
PMPCA	peptidase (mitochondrial processing) alpha	1.36913
APOC4	apolipoprotein C-IV	1.3663
DPYD	dihydropyrimidine dehydrogenase	1.366
NGDN	neuroguidin, EIF4E binding protein	1.36524
ABAT	4-aminobutyrate aminotransferase	1.36465
MORC1	MORC family CW-type zinc finger 1	1.36222
FARP1	FERM, RhoGEF (ARHGEF) and pleckstrin domain protein 1 (chondrocyte-derived)	1.35951
LOXL2	lysyl oxidase-like 2	1.3586
NOTCH2	notch 2	1.35834
DLG2	discs, large homolog 2 (Drosophila)	1.35834
VPS26A	vacuolar protein sorting 26 homolog A (S. pombe)	1.35834
RBMS1	RNA binding motif, single stranded interacting protein 1	1.35834
CSMD1	CUB and Sushi multiple domains 1	1.35821
STK4	serine/threonine kinase 4	1.35796
DAAM2	dishevelled associated activator of morphogenesis 2	1.35636
ATP9B	ATPase, class II, type 9B	1.35434
PPIL6	peptidylprolyl isomerase (cyclophilin)-like 6	1.35423
BBS9	Bardet-Biedl syndrome 9	1.35365
ST14	suppression of tumorigenicity 14 (colon carcinoma)	1.3522
PTPRG	protein tyrosine phosphatase, receptor type, G	1.3492
BMP6	bone morphogenetic protein 6	1.34738
GPRC6A	G protein-coupled receptor, class C, group 6, member A	1.34719
NUSAP1	nucleolar and spindle associated protein 1	1.34719
KDM3B	lysine (K)-specific demethylase 3B	1.34719
LTA4H	leukotriene A4 hydrolase	1.34633
LOC400706	uncharacterized LOC400706	1.34588
EHHADH	enoyl-CoA, hydratase/3-hydroxyacyl CoA dehydrogenase	1.34579
CTIF	CBP80/20-dependent translation initiation factor	1.34516
NCSTN	nicastrin	1.34429
ZBTB20	zinc finger and BTB domain containing 20	1.34412
AP3B2	adaptor-related protein complex 3, beta 2 subunit	1.34403
DGKD	diacylglycerol kinase, delta 130kDa	1.34318
CNTNAP2	contactin associated protein-like 2	1.34193
AGBL1	ATP/GTP binding protein-like 1	1.3416
PARK2	parkin RBR E3 ubiquitin protein ligase	1.34128
AMPD3	adenosine monophosphate deaminase 3	1.34064
NAV1	neuron navigator 1	1.34032
LOC100287290	cytokine receptor CRL2	1.34001
SEMA5A	sema domain, seven thrombospondin repeats (type 1 and type 1-like), transmembrane domain (TM) and short cytoplasmic domain, (semaphorin) 5A	1.33993
PHF21A	PHD finger protein 21A	1.33878
BACH2	BTB and CNC homology 1, basic leucine zipper transcription factor 2	1.3381
SRRT	serrate, RNA effector molecule	1.33802
SLC17A5	solute carrier family 17 (acidic sugar transporter), member 5	1.33677
FSTL4	follistatin-like 4	1.33656
YME1L1	YME1-like 1 ATPase	1.33627
HCK	HCK proto-oncogene, Src family tyrosine kinase	1.33374
MAGI2	membrane associated guanylate kinase, WW and PDZ domain containing 2	1.33211
DNER	delta/notch-like EGF repeat containing	1.33186
MSH3	mutS homolog 3	1.33055
IGSF5	immunoglobulin superfamily, member 5	1.33049
DPEP2	dipeptidase 2	1.33037
NCOA5	nuclear receptor coactivator 5	1.32976
SHC4	SHC (Src homology 2 domain containing) family, member 4	1.32852
FAM19A1	family with sequence similarity 19 (chemokine (C-C motif)-like), member A1	1.32794
SORCS2	sortilin-related VPS10 domain containing receptor 2	1.32788
ABCA13	ATP-binding cassette, sub-family A (ABC1), member 13	1.32782
PHF2P1	PHD finger protein 2 pseudogene 1	1.32771
ZP1	zona pellucida glycoprotein 1 (sperm receptor)	1.32692
MYO6	myosin VI	1.32631
CYP4F3	cytochrome P450, family 4, subfamily F, polypeptide 3	1.32631
MYH15	myosin, heavy chain 15	1.3262
GRB10	growth factor receptor-bound protein 10	1.32598
CHST11	carbohydrate (chondroitin 4) sulfotransferase 11	1.32592
NRG1	neuregulin 1	1.32554
OPN5	opsin 5	1.32501
LOC339166	uncharacterized LOC339166	1.32469
INPP4B	inositol polyphosphate-4-phosphatase, type II, 105kDa	1.32411
PIP5K1B	phosphatidylinositol-4-phosphate 5-kinase, type I, beta	1.32344
HERC1	HECT and RLD domain containing E3 ubiquitin protein ligase family member 1	1.32268
TSHZ2	teashirt zinc finger homeobox 2	1.32263
UGGT1	UDP-glucose glycoprotein glucosyltransferase 1	1.32238
SUGCT	succinyl-CoA:glutarate-CoA transferase	1.32233
CGNL1	cingulin-like 1	1.32228
RADIL	Ras association and DIL domains	1.32209
ALK	anaplastic lymphoma receptor tyrosine kinase	1.32159
KPNA3	karyopherin alpha 3 (importin alpha 4)	1.32087
PPARG	peroxisome proliferator-activated receptor gamma	1.32087
PLD1	phospholipase D1, phosphatidylcholine-specific	1.32053
CNIH3	cornichon family AMPA receptor auxiliary protein 3	1.32053
ST6GALNAC2	ST6 (alpha-N-acetyl-neuraminyl-2,3-beta-galactosyl-1,3)-N-acetylgalactosaminide alpha-2,6-sialyltransferase 2	1.32035
C9ORF3	chromosome 9 open reading frame 3	1.32011
FBXL22	F-box and leucine-rich repeat protein 22	1.3195
LRP1B	low density lipoprotein receptor-related protein 1B	1.31881
PDE4D	phosphodiesterase 4D, cAMP-specific	1.31814
ADGRD1	adhesion G protein-coupled receptor D1	1.31809
KIAA1211L	KIAA1211-like	1.31774
CYP4V2	cytochrome P450, family 4, subfamily V, polypeptide 2	1.31673
VPS13C	vacuolar protein sorting 13 homolog C (S. cerevisiae)	1.31635
GPC5	glypican 5	1.31635
EEFSEC	eukaryotic elongation factor, selenocysteine-tRNA-specific	1.31635
AKT3	v-akt murine thymoma viral oncogene homolog 3	1.31635
ATP2B2	ATPase, Ca++ transporting, plasma membrane 2	1.31635
ATF6	activating transcription factor 6	1.31096
CPEB3	cytoplasmic polyadenylation element binding protein 3	1.30667
PDE3A	phosphodiesterase 3A, cGMP-inhibited	1.30499
ENOX1	ecto-NOX disulfide-thiol exchanger 1	1.3021
